# Supplementary material for: Sulfoquinovose is a select nutrient of prominent bacteria and a source of hydrogen sulfide in the human gut
Source: ISME J. 2021 Mar 31;15(9):2779–91. doi: 10.1038/s41396-021-00968-0 (PMC8397734; doi:10.1038/s41396-021-00968-0)
Supplement: Supplementary file 2 — Supplementary Tables S1-S12 [file 41396_2021_968_MOESM2_ESM.xlsx]

## Sheet: Table S1
Newly designed 16S rRNA-targeted oligonucleotide probes for fluorescence in situ hybridization. Probes and their respective unlabeled competitors were used in equimolar concentrations during hybridization.
Probe name	Full probe name (1)	Target organisms	Probe sequence (5’-3’)	Formamide (2)	Coverage (3)	Number of non-target hits (3)
EREC996	S-S-Erec-0996-a-A-21	Eubacterium rectale (Agathobacter rectalis)	TTAAGTACCGGTCAGAAGGAT	0.2	Agathobacter: 78%	700
EREC1252	S-S-Erec-1252-a-A-20	E. rectale (A. rectalis)	CTTCACAGCTTTGCTTCCCT	0.2	Agathobacter: 74%	837
c1EREC1252	cS-S-Erec-1252-a-A-20	Competitor for EREC1252	CCTCACAGCTTTGCTTCCCT	-	-	-
c2EREC1252	cS-S-Erec-1252-b-A-20	Competitor for EREC1252	CTTCACAGCTTCGCTTCCCT	-	-	-
BWA829	S-S-Bwa-0829-a-A-18	Bilophila wadsworthia	GACATACATCCCAGCACC	0.1	Bilophila: 84%	0
1 According to Alm et al. 1996. Appl Environ Microbiol. 62(10): 3557-9.
2 Formamide concentration in the hybridization buffer.
3 SILVA test probe match was performed with SSU Ref132 database containing 2,090,668 bacterial and archaeal 16S rRNA sequences (Quast et al. 2013. Nucleic Acids Res. 41:D590-6). Coverage is the percentage of sequences within the SILVA target taxon with a full match to the probe sequence. The number of non-target hits indicates the total number of sequences outside the respective SILVA target taxo…

## Sheet: Table S2
user_genome	classification	fastani_reference	fastani_reference_radius	fastani_taxonomy	fastani_ani	fastani_af	closest_placement_reference	closest_placement_taxonomy	closest_placement_ani	closest_placement_af	pplacer_taxonomy	classification_method	note	other_related_references(genome_id,species_name,radius,ANI,AF)	aa_percent	translation_table	red_value	warnings
GCA_000195315.1_ASM19531v1_genomic.fna	d__Bacteria;p__Actinobacteriota;c__Coriobacteriia;o__Coriobacteriales;f__Coriobacteriaceae;g__Coriobacterium;s__Coriobacterium glomerans	GCF_000195315.1	95	d__Bacteria;p__Actinobacteriota;c__Coriobacteriia;o__Coriobacteriales;f__Coriobacteriaceae;g__Coriobacterium;s__Coriobacterium glomerans	100	1	GCF_000195315.1	d__Bacteria;p__Actinobacteriota;c__Coriobacteriia;o__Coriobacteriales;f__Coriobacteriaceae;g__Coriobacterium;s__Coriobacterium glomerans	100	1	d__Bacteria;p__Actinobacteriota;c__Coriobacteriia;o__Coriobacteriales;f__Coriobacteriaceae;g__;s__	ANI/Placement	topological placement and ANI have congruent species assignments	N/A	95.91	11	N/A	N/A
GCA_900129265.1_IMG-taxon_2582581267_annotated_assembly_genomic.fna	d__Bacteria;p__Firmicutes_A;c__Clostridia;o__Clostridiales;f__Caloramatoraceae;g__Caloramator_A;s__Caloramator_A proteoclasticus	GCF_900129265.1	95	d__Bacteria;p__Firmicutes_A;c__Clostridia;o__Clostridiales;f__Caloramatoraceae;g__Caloramator_A;s__Caloramator_A proteoclasticus	100	0.99	GCF_900129265.1	d__Bacteria;p__Firmicutes_A;c__Clostridia;o__Clostridiales;f__Caloramatoraceae;g__Caloramator_A;s__Caloramator_A proteoclasticus	100	0.99	d__Bacteria;p__Firmicutes_A;c__Clostridia;o__Clostridiales;f__Caloramatoraceae;g__;s__	ANI/Placement	topological placement and ANI have congruent species assignments	N/A	98.13	11	N/A	N/A
GCA_900115135.1_IMG-taxon_2642422541_annotated_assembly_genomic.fna	d__Bacteria;p__Firmicutes_A;c__Clostridia;o__Clostridiales;f__Clostridiaceae;g__Proteiniclasticum;s__Proteiniclasticum ruminis_A	GCF_900115135.1	95	d__Bacteria;p__Firmicutes_A;c__Clostridia;o__Clostridiales;f__Clostridiaceae;g__Proteiniclasticum;s__Proteiniclasticum ruminis_A	100	1	GCF_900115135.1	d__Bacteria;p__Firmicutes_A;c__Clostridia;o__Clostridiales;f__Clostridiaceae;g__Proteiniclasticum;s__Proteiniclasticum ruminis_A	100	1	d__Bacteria;p__Firmicutes_A;c__Clostridia;o__Clostridiales;f__Clostridiaceae;g__Proteiniclasticum;s__	ANI/Placement	topological placement and ANI have congruent species assignments	GCA_003514505.1, s__Proteiniclasticum sp003514505, 95.0, 94.11, 0.89; GCF_000701905.1, s__Proteiniclasticum ruminis, 95.0, 90.56, 0.8; GCA_003510765.1, s__Proteiniclasticum sp003510765, 95.0, 78.0, 0.3	96.11	11	N/A	N/A
GCA_900095725.1_I15G10I2_draft_genome_genomic.fna	d__Bacteria;p__Firmicutes_A;c__Clostridia;o__Lachnospirales;f__Cellulosilyticaceae;g__Cellulosilyticum;s__Cellulosilyticum sp900095725	GCF_900095725.1	95	d__Bacteria;p__Firmicutes_A;c__Clostridia;o__Lachnospirales;f__Cellulosilyticaceae;g__Cellulosilyticum;s__Cellulosilyticum sp900095725	100	1	GCF_900095725.1	d__Bacteria;p__Firmicutes_A;c__Clostridia;o__Lachnospirales;f__Cellulosilyticaceae;g__Cellulosilyticum;s__Cellulosilyticum sp900095725	100	1	d__Bacteria;p__Firmicutes_A;c__Clostridia;o__Lachnospirales;f__Cellulosilyticaceae;g__Cellulosilyticum;s__	ANI/Placement	topological placement and ANI have congruent species assignments	GCF_002735925.1, s__Cellulosilyticum sp002735925, 95.0, 77.82, 0.15; GCF_001311925.1, s__Cellulosilyticum ruminicola, 95.0, 77.55, 0.1; GCF_000178835.2, s__Cellulosilyticum lentocellum, 95.0, 77.44, 0.11	98.43	11	N/A	N/A
GCA_002007285.1_AS2M_genomic.fna	d__Bacteria;p__Firmicutes_A;c__Clostridia;o__Lachnospirales;f__Cellulosilyticaceae;g__Epulopiscium_A;s__Epulopiscium_A sp002007285	GCA_002007285.1	95	d__Bacteria;p__Firmicutes_A;c__Clostridia;o__Lachnospirales;f__Cellulosilyticaceae;g__Epulopiscium_A;s__Epulopiscium_A sp002007285	100	0.99	GCA_002007285.1	d__Bacteria;p__Firmicutes_A;c__Clostridia;o__Lachnospirales;f__Cellulosilyticaceae;g__Epulopiscium_A;s__Epulopiscium_A sp002007285	100	0.99	d__Bacteria;p__Firmicutes_A;c__Clostridia;o__Lachnospirales;f__Cellulosilyticaceae;g__Epulopiscium_A;s__	ANI/Placement	topological placement and ANI have congruent species assignments	GCA_001983475.1, s__Epulopiscium_A sp001983475, 95.0, 98.26, 0.64; GCA_001983455.1, s__Epulopiscium_A sp001983455, 95.0, 84.32, 0.77	71.25	11	N/A	N/A
GCA_000171335.1_ASM17133v1_genomic.fna	d__Bacteria;p__Firmicutes_A;c__Clostridia;o__Lachnospirales;f__Cellulosilyticaceae;g__Epulopiscium_B;s__Epulopiscium_B sp000171335	GCF_000171335.1	95	d__Bacteria;p__Firmicutes_A;c__Clostridia;o__Lachnospirales;f__Cellulosilyticaceae;g__Epulopiscium_B;s__Epulopiscium_B sp000171335	100	0.99	GCF_000171335.1	d__Bacteria;p__Firmicutes_A;c__Clostridia;o__Lachnospirales;f__Cellulosilyticaceae;g__Epulopiscium_B;s__Epulopiscium_B sp000171335	100	0.99	d__Bacteria;p__Firmicutes_A;c__Clostridia;o__Lachnospirales;f__Cellulosilyticaceae;g__Epulopiscium_B;s__	ANI/Placement	topological placement and ANI have congruent species assignments	GCA_001983555.1, s__Epulopiscium_B sp001983555, 95.0, 78.42, 0.18; GCA_002007295.1, s__Epulopiscium_B sp002007295, 95.0, 77.94, 0.18	80.22	11	N/A	N/A
GCA_001994995.1_Nuni2H_genomic.fna	d__Bacteria;p__Firmicutes_A;c__Clostridia;o__Lachnospirales;f__Cellulosilyticaceae;g__Epulopiscium_C;s__Epulopiscium_C sp001994995	GCA_001994995.1	95	d__Bacteria;p__Firmicutes_A;c__Clostridia;o__Lachnospirales;f__Cellulosilyticaceae;g__Epulopiscium_C;s__Epulopiscium_C sp001994995	100	0.99	GCA_001994995.1	d__Bacteria;p__Firmicutes_A;c__Clostridia;o__Lachnospirales;f__Cellulosilyticaceae;g__Epulopiscium_C;s__Epulopiscium_C sp001994995	100	0.99	d__Bacteria;p__Firmicutes_A;c__Clostridia;o__Lachnospirales;f__Cellulosilyticaceae;g__Epulopiscium_C;s__	ANI/Placement	topological placement and ANI have congruent species assignments	GCA_002007315.1, s__Epulopiscium_C sp002007315, 95.0, 77.76, 0.11	94.94	11	N/A	N/A
GCA_003473825.1_ASM347382v1_genomic.fna	d__Bacteria;p__Firmicutes_A;c__Clostridia;o__Lachnospirales;f__Lachnospiraceae;g__;s__	N/A	N/A	N/A	N/A	N/A	N/A	N/A	N/A	N/A	d__Bacteria;p__Firmicutes_A;c__Clostridia;o__Lachnospirales;f__Lachnospiraceae;g__;s__	Placement	taxonomic novelty determined using RED	N/A	98.49	11	0.846781	N/A
GCA_003478275.1_ASM347827v1_genomic.fna	d__Bacteria;p__Firmicutes_A;c__Clostridia;o__Lachnospirales;f__Lachnospiraceae;g__;s__	N/A	N/A	N/A	N/A	N/A	N/A	N/A	N/A	N/A	d__Bacteria;p__Firmicutes_A;c__Clostridia;o__Lachnospirales;f__Lachnospiraceae;g__;s__	Placement	taxonomic classification fully defined by topology	N/A	94.58	11	0.825402	N/A
GCA_003474775.1_ASM347477v1_genomic.fna	d__Bacteria;p__Firmicutes_A;c__Clostridia;o__Lachnospirales;f__Lachnospiraceae;g__Agathobacter;s__Agathobacter rectale	GCF_000020605.1	95	d__Bacteria;p__Firmicutes_A;c__Clostridia;o__Lachnospirales;f__Lachnospiraceae;g__Agathobacter;s__Agathobacter rectale	97.39	0.75	GCF_000020605.1	d__Bacteria;p__Firmicutes_A;c__Clostridia;o__Lachnospirales;f__Lachnospiraceae;g__Agathobacter;s__Agathobacter rectale	97.39	0.75	d__Bacteria;p__Firmicutes_A;c__Clostridia;o__Lachnospirales;f__Lachnospiraceae;g__Agathobacter;s__	ANI/Placement	topological placement and ANI have congruent species assignments	GCA_900317585.1, s__Agathobacter sp900317585, 95.0, 94.49, 0.75; GCF_001405615.1, s__Agathobacter faecis, 95.0, 83.49, 0.22; GCA_002474415.1, s__Agathobacter sp002474415, 95.0, 78.27, 0.16; GCA_000434275.1, s__Agathobacter sp000434275, 95.0, 78.19, 0.17; GCF_002735305.1, s__Agathobacter ruminis, 95.0, 77.91, 0.1; GCA_900316805.1, s__Agathobacter sp900316805, 95.0, 77.7, 0.13	97.54	11	N/A	N/A
GCA_003460255.1_ASM346025v1_genomic.fna	d__Bacteria;p__Firmicutes_A;c__Clostridia;o__Lachnospirales;f__Lachnospiraceae;g__Agathobacter;s__Agathobacter rectale	GCF_000020605.1	95	d__Bacteria;p__Firmicutes_A;c__Clostridia;o__Lachnospirales;f__Lachnospiraceae;g__Agathobacter;s__Agathobacter rectale	96.38	0.77	GCF_000020605.1	d__Bacteria;p__Firmicutes_A;c__Clostridia;o__Lachnospirales;f__Lachnospiraceae;g__Agathobacter;s__Agathobacter rectale	96.38	0.77	d__Bacteria;p__Firmicutes_A;c__Clostridia;o__Lachnospirales;f__Lachnospiraceae;g__Agathobacter;s__	ANI/Placement	topological placement and ANI have congruent species assignments	GCA_900317585.1, s__Agathobacter sp900317585, 95.0, 94.0, 0.75; GCF_001405615.1, s__Agathobacter faecis, 95.0, 81.49, 0.2; GCA_002474415.1, s__Agathobacter sp002474415, 95.0, 78.85, 0.14; GCA_000434275.1, s__Agathobacter sp000434275, 95.0, 78.35, 0.16; GCF_002735305.1, s__Agathobacter ruminis, 95.0, 77.94, 0.09; GCA_900316805.1, s__Agathobacter sp900316805, 95.0, 77.28, 0.13	97.56	11	N/A	N/A
GCA_003460265.1_ASM346026v1_genomic.fna	d__Bacteria;p__Firmicutes_A;c__Clostridia;o__Lachnospirales;f__Lachnospiraceae;g__Agathobacter;s__Agathobacter rectale	GCF_000020605.1	95	d__Bacteria;p__Firmicutes_A;c__Clostridia;o__Lachnospirales;f__Lachnospiraceae;g__Agathobacter;s__Agathobacter rectale	96.4	0.78	GCF_000020605.1	d__Bacteria;p__Firmicutes_A;c__Clostridia;o__Lachnospirales;f__Lachnospiraceae;g__Agathobacter;s__Agathobacter rectale	96.4	0.78	d__Bacteria;p__Firmicutes_A;c__Clostridia;o__Lachnospirales;f__Lachnospiraceae;g__Agathobacter;s__	ANI/Placement	topological placement and ANI have congruent species assignments	GCA_900317585.1, s__Agathobacter sp900317585, 95.0, 94.03, 0.76; GCF_001405615.1, s__Agathobacter faecis, 95.0, 81.19, 0.21; GCA_002474415.1, s__Agathobacter sp002474415, 95.0, 78.81, 0.14; GCA_000434275.1, s__Agathobacter sp000434275, 95.0, 78.0, 0.16; GCF_002735305.1, s__Agathobacter ruminis, 95.0, 78.0, 0.1; GCA_900316805.1, s__Agathobacter sp900316805, 95.0, 77.25, 0.13	97.56	11	N/A	N/A
GCA_003438175.1_ASM343817v1_genomic.fna	d__Bacteria;p__Firmicutes_A;c__Clostridia;o__Lachnospirales;f__Lachnospiraceae;g__Agathobacter;s__Agathobacter rectale	GCF_000020605.1	95	d__Bacteria;p__Firmicutes_A;c__Clostridia;o__Lachnospirales;f__Lachnospiraceae;g__Agathobacter;s__Agathobacter rectale	96.65	0.78	GCF_000020605.1	d__Bacteria;p__Firmicutes_A;c__Clostridia;o__Lachnospirales;f__Lachnospiraceae;g__Agathobacter;s__Agathobacter rectale	96.65	0.78	d__Bacteria;p__Firmicutes_A;c__Clostridia;o__Lachnospirales;f__Lachnospiraceae;g__Agathobacter;s__	ANI/Placement	topological placement and ANI have congruent species assignments	GCA_900317585.1, s__Agathobacter sp900317585, 95.0, 94.0, 0.77; GCF_001405615.1, s__Agathobacter faecis, 95.0, 82.5, 0.19; GCA_002474415.1, s__Agathobacter sp002474415, 95.0, 78.53, 0.16; GCF_002735305.1, s__Agathobacter ruminis, 95.0, 78.15, 0.1; GCA_000434275.1, s__Agathobacter sp000434275, 95.0, 78.11, 0.16; GCA_900316805.1, s__Agathobacter sp900316805, 95.0, 77.42, 0.14	97.58	11	N/A	N/A
GCA_003460385.1_ASM346038v1_genomic.fna	d__Bacteria;p__Firmicutes_A;c__Clostridia;o__Lachnospirales;f__Lachnospiraceae;g__Agathobacter;s__Agathobacter rectale	GCF_000020605.1	95	d__Bacteria;p__Firmicutes_A;c__Clostridia;o__Lachnospirales;f__Lachnospiraceae;g__Agathobacter;s__Agathobacter rectale	96.83	0.75	GCF_000020605.1	d__Bacteria;p__Firmicutes_A;c__Clostridia;o__Lachnospirales;f__Lachnospiraceae;g__Agathobacter;s__Agathobacter rectale	96.83	0.75	d__Bacteria;p__Firmicutes_A;c__Clostridia;o__Lachnospirales;f__Lachnospiraceae;g__Agathobacter;s__	ANI/Placement	topological placement and ANI have congruent species assignments	GCA_900317585.1, s__Agathobacter sp900317585, 95.0, 94.2, 0.77; GCF_001405615.1, s__Agathobacter faecis, 95.0, 82.47, 0.2; GCA_000434275.1, s__Agathobacter sp000434275, 95.0, 78.28, 0.16; GCA_002474415.1, s__Agathobacter sp002474415, 95.0, 78.19, 0.16; GCF_002735305.1, s__Agathobacter ruminis, 95.0, 77.93, 0.1; GCA_900316805.1, s__Agathobacter sp900316805, 95.0, 77.46, 0.14	97.56	11	N/A	N/A
GCA_003436035.1_ASM343603v1_genomic.fna	d__Bacteria;p__Firmicutes_A;c__Clostridia;o__Lachnospirales;f__Lachnospiraceae;g__Agathobacter;s__Agathobacter rectale	GCF_000020605.1	95	d__Bacteria;p__Firmicutes_A;c__Clostridia;o__Lachnospirales;f__Lachnospiraceae;g__Agathobacter;s__Agathobacter rectale	96.78	0.78	GCF_000020605.1	d__Bacteria;p__Firmicutes_A;c__Clostridia;o__Lachnospirales;f__Lachnospiraceae;g__Agathobacter;s__Agathobacter rectale	96.78	0.78	d__Bacteria;p__Firmicutes_A;c__Clostridia;o__Lachnospirales;f__Lachnospiraceae;g__Agathobacter;s__	ANI/Placement	topological placement and ANI have congruent species assignments	GCA_900317585.1, s__Agathobacter sp900317585, 95.0, 95.03, 0.72; GCF_001405615.1, s__Agathobacter faecis, 95.0, 82.73, 0.23; GCA_002474415.1, s__Agathobacter sp002474415, 95.0, 78.37, 0.16; GCA_000434275.1, s__Agathobacter sp000434275, 95.0, 78.07, 0.15; GCF_002735305.1, s__Agathobacter ruminis, 95.0, 78.03, 0.09; GCA_900316805.1, s__Agathobacter sp900316805, 95.0, 77.21, 0.13	97.58	11	N/A	N/A
GCA_003466795.1_ASM346679v1_genomic.fna	d__Bacteria;p__Firmicutes_A;c__Clostridia;o__Lachnospirales;f__Lachnospiraceae;g__Agathobacter;s__Agathobacter rectale	GCF_000020605.1	95	d__Bacteria;p__Firmicutes_A;c__Clostridia;o__Lachnospirales;f__Lachnospiraceae;g__Agathobacter;s__Agathobacter rectale	97.47	0.82	GCF_000020605.1	d__Bacteria;p__Firmicutes_A;c__Clostridia;o__Lachnospirales;f__Lachnospiraceae;g__Agathobacter;s__Agathobacter rectale	97.47	0.82	d__Bacteria;p__Firmicutes_A;c__Clostridia;o__Lachnospirales;f__Lachnospiraceae;g__Agathobacter;s__	ANI/Placement	topological placement and ANI have congruent species assignments	GCA_900317585.1, s__Agathobacter sp900317585, 95.0, 94.53, 0.75; GCF_001405615.1, s__Agathobacter faecis, 95.0, 82.32, 0.21; GCA_002474415.1, s__Agathobacter sp002474415, 95.0, 78.47, 0.16; GCA_000434275.1, s__Agathobacter sp000434275, 95.0, 78.27, 0.17; GCF_002735305.1, s__Agathobacter ruminis, 95.0, 78.12, 0.09; GCA_900316805.1, s__Agathobacter sp900316805, 95.0, 77.45, 0.13	97.52	11	N/A	N/A
GCA_003466745.1_ASM346674v1_genomic.fna	d__Bacteria;p__Firmicutes_A;c__Clostridia;o__Lachnospirales;f__Lachnospiraceae;g__Agathobacter;s__Agathobacter rectale	GCF_000020605.1	95	d__Bacteria;p__Firmicutes_A;c__Clostridia;o__Lachnospirales;f__Lachnospiraceae;g__Agathobacter;s__Agathobacter rectale	97.43	0.81	GCF_000020605.1	d__Bacteria;p__Firmicutes_A;c__Clostridia;o__Lachnospirales;f__Lachnospiraceae;g__Agathobacter;s__Agathobacter rectale	97.43	0.81	d__Bacteria;p__Firmicutes_A;c__Clostridia;o__Lachnospirales;f__Lachnospiraceae;g__Agathobacter;s__	ANI/Placement	topological placement and ANI have congruent species assignments	GCA_900317585.1, s__Agathobacter sp900317585, 95.0, 94.55, 0.76; GCF_001405615.1, s__Agathobacter faecis, 95.0, 82.23, 0.21; GCA_002474415.1, s__Agathobacter sp002474415, 95.0, 78.42, 0.17; GCF_002735305.1, s__Agathobacter ruminis, 95.0, 78.21, 0.09; GCA_000434275.1, s__Agathobacter sp000434275, 95.0, 78.17, 0.17; GCA_900316805.1, s__Agathobacter sp900316805, 95.0, 77.56, 0.13	97.52	11	N/A	N/A
GCA_003465565.1_ASM346556v1_genomic.fna	d__Bacteria;p__Firmicutes_A;c__Clostridia;o__Lachnospirales;f__Lachnospiraceae;g__Agathobacter;s__Agathobacter rectale	GCF_000020605.1	95	d__Bacteria;p__Firmicutes_A;c__Clostridia;o__Lachnospirales;f__Lachnospiraceae;g__Agathobacter;s__Agathobacter rectale	97.52	0.8	GCF_000020605.1	d__Bacteria;p__Firmicutes_A;c__Clostridia;o__Lachnospirales;f__Lachnospiraceae;g__Agathobacter;s__Agathobacter rectale	97.52	0.8	d__Bacteria;p__Firmicutes_A;c__Clostridia;o__Lachnospirales;f__Lachnospiraceae;g__Agathobacter;s__	ANI/Placement	topological placement and ANI have congruent species assignments	GCA_900317585.1, s__Agathobacter sp900317585, 95.0, 94.36, 0.76; GCF_001405615.1, s__Agathobacter faecis, 95.0, 82.24, 0.2; GCA_002474415.1, s__Agathobacter sp002474415, 95.0, 78.43, 0.17; GCA_000434275.1, s__Agathobacter sp000434275, 95.0, 78.18, 0.16; GCF_002735305.1, s__Agathobacter ruminis, 95.0, 78.02, 0.09; GCA_900316805.1, s__Agathobacter sp900316805, 95.0, 77.23, 0.13	97.54	11	N/A	N/A
GCA_003470065.1_ASM347006v1_genomic.fna	d__Bacteria;p__Firmicutes_A;c__Clostridia;o__Lachnospirales;f__Lachnospiraceae;g__Agathobacter;s__Agathobacter rectale	GCF_000020605.1	95	d__Bacteria;p__Firmicutes_A;c__Clostridia;o__Lachnospirales;f__Lachnospiraceae;g__Agathobacter;s__Agathobacter rectale	97.64	0.74	GCF_000020605.1	d__Bacteria;p__Firmicutes_A;c__Clostridia;o__Lachnospirales;f__Lachnospiraceae;g__Agathobacter;s__Agathobacter rectale	97.64	0.74	d__Bacteria;p__Firmicutes_A;c__Clostridia;o__Lachnospirales;f__Lachnospiraceae;g__Agathobacter;s__	ANI/Placement	topological placement and ANI have congruent species assignments	GCA_900317585.1, s__Agathobacter sp900317585, 95.0, 94.28, 0.78; GCF_001405615.1, s__Agathobacter faecis, 95.0, 82.2, 0.2; GCA_002474415.1, s__Agathobacter sp002474415, 95.0, 78.31, 0.16; GCA_000434275.1, s__Agathobacter sp000434275, 95.0, 78.17, 0.16; GCF_002735305.1, s__Agathobacter ruminis, 95.0, 77.88, 0.1; GCA_900316805.1, s__Agathobacter sp900316805, 95.0, 77.4, 0.13	97.56	11	N/A	N/A
GCA_003436785.1_ASM343678v1_genomic.fna	d__Bacteria;p__Firmicutes_A;c__Clostridia;o__Lachnospirales;f__Lachnospiraceae;g__Agathobacter;s__Agathobacter rectale	GCF_000020605.1	95	d__Bacteria;p__Firmicutes_A;c__Clostridia;o__Lachnospirales;f__Lachnospiraceae;g__Agathobacter;s__Agathobacter rectale	96.39	0.77	GCF_000020605.1	d__Bacteria;p__Firmicutes_A;c__Clostridia;o__Lachnospirales;f__Lachnospiraceae;g__Agathobacter;s__Agathobacter rectale	96.39	0.77	d__Bacteria;p__Firmicutes_A;c__Clostridia;o__Lachnospirales;f__Lachnospiraceae;g__Agathobacter;s__	ANI/Placement	topological placement and ANI have congruent species assignments	GCA_900317585.1, s__Agathobacter sp900317585, 95.0, 93.93, 0.77; GCF_001405615.1, s__Agathobacter faecis, 95.0, 81.71, 0.2; GCA_002474415.1, s__Agathobacter sp002474415, 95.0, 78.11, 0.16; GCF_002735305.1, s__Agathobacter ruminis, 95.0, 77.93, 0.09; GCA_000434275.1, s__Agathobacter sp000434275, 95.0, 77.76, 0.17; GCA_900316805.1, s__Agathobacter sp900316805, 95.0, 77.09, 0.13	97.56	11	N/A	N/A
GCA_000209935.1_ASM20993v1_genomic.fna	d__Bacteria;p__Firmicutes_A;c__Clostridia;o__Lachnospirales;f__Lachnospiraceae;g__Agathobacter;s__Agathobacter rectale	GCF_000020605.1	95	d__Bacteria;p__Firmicutes_A;c__Clostridia;o__Lachnospirales;f__Lachnospiraceae;g__Agathobacter;s__Agathobacter rectale	97.77	0.8	GCF_000020605.1	d__Bacteria;p__Firmicutes_A;c__Clostridia;o__Lachnospirales;f__Lachnospiraceae;g__Agathobacter;s__Agathobacter rectale	97.77	0.8	d__Bacteria;p__Firmicutes_A;c__Clostridia;o__Lachnospirales;f__Lachnospiraceae;g__Agathobacter;s__	ANI/Placement	topological placement and ANI have congruent species assignments	GCA_900317585.1, s__Agathobacter sp900317585, 95.0, 94.62, 0.79; GCF_001405615.1, s__Agathobacter faecis, 95.0, 83.69, 0.22; GCF_002735305.1, s__Agathobacter ruminis, 95.0, 78.5, 0.1; GCA_000434275.1, s__Agathobacter sp000434275, 95.0, 78.24, 0.17; GCA_002474415.1, s__Agathobacter sp002474415, 95.0, 78.17, 0.16; GCA_900316805.1, s__Agathobacter sp900316805, 95.0, 77.07, 0.13	97.56	11	N/A	N/A
GCA_000020605.1_ASM2060v1_genomic.fna	d__Bacteria;p__Firmicutes_A;c__Clostridia;o__Lachnospirales;f__Lachnospiraceae;g__Agathobacter;s__Agathobacter rectale	GCF_000020605.1	95	d__Bacteria;p__Firmicutes_A;c__Clostridia;o__Lachnospirales;f__Lachnospiraceae;g__Agathobacter;s__Agathobacter rectale	100	0.99	GCF_000020605.1	d__Bacteria;p__Firmicutes_A;c__Clostridia;o__Lachnospirales;f__Lachnospiraceae;g__Agathobacter;s__Agathobacter rectale	100	0.99	d__Bacteria;p__Firmicutes_A;c__Clostridia;o__Lachnospirales;f__Lachnospiraceae;g__Agathobacter;s__	ANI/Placement	topological placement and ANI have congruent species assignments	GCA_900317585.1, s__Agathobacter sp900317585, 95.0, 94.37, 0.77; GCF_001405615.1, s__Agathobacter faecis, 95.0, 81.58, 0.2; GCA_000434275.1, s__Agathobacter sp000434275, 95.0, 78.4, 0.16; GCF_002735305.1, s__Agathobacter ruminis, 95.0, 78.06, 0.1; GCA_002474415.1, s__Agathobacter sp002474415, 95.0, 77.98, 0.16; GCA_900316805.1, s__Agathobacter sp900316805, 95.0, 77.45, 0.13	97.4	11	N/A	N/A
GCA_003468405.1_ASM346840v1_genomic.fna	d__Bacteria;p__Firmicutes_A;c__Clostridia;o__Lachnospirales;f__Lachnospiraceae;g__Agathobacter;s__Agathobacter rectale	GCF_000020605.1	95	d__Bacteria;p__Firmicutes_A;c__Clostridia;o__Lachnospirales;f__Lachnospiraceae;g__Agathobacter;s__Agathobacter rectale	96.66	0.78	GCF_000020605.1	d__Bacteria;p__Firmicutes_A;c__Clostridia;o__Lachnospirales;f__Lachnospiraceae;g__Agathobacter;s__Agathobacter rectale	96.66	0.78	d__Bacteria;p__Firmicutes_A;c__Clostridia;o__Lachnospirales;f__Lachnospiraceae;g__Agathobacter;s__	ANI/Placement	topological placement and ANI have congruent species assignments	GCA_900317585.1, s__Agathobacter sp900317585, 95.0, 94.07, 0.78; GCF_001405615.1, s__Agathobacter faecis, 95.0, 82.39, 0.2; GCA_002474415.1, s__Agathobacter sp002474415, 95.0, 78.78, 0.16; GCA_000434275.1, s__Agathobacter sp000434275, 95.0, 78.17, 0.16; GCF_002735305.1, s__Agathobacter ruminis, 95.0, 77.91, 0.09; GCA_900316805.1, s__Agathobacter sp900316805, 95.0, 77.61, 0.13	97.58	11	N/A	N/A
GCA_003469095.1_ASM346909v1_genomic.fna	d__Bacteria;p__Firmicutes_A;c__Clostridia;o__Lachnospirales;f__Lachnospiraceae;g__Agathobacter;s__Agathobacter rectale	GCF_000020605.1	95	d__Bacteria;p__Firmicutes_A;c__Clostridia;o__Lachnospirales;f__Lachnospiraceae;g__Agathobacter;s__Agathobacter rectale	96.5	0.79	GCF_000020605.1	d__Bacteria;p__Firmicutes_A;c__Clostridia;o__Lachnospirales;f__Lachnospiraceae;g__Agathobacter;s__Agathobacter rectale	96.5	0.79	d__Bacteria;p__Firmicutes_A;c__Clostridia;o__Lachnospirales;f__Lachnospiraceae;g__Agathobacter;s__	ANI/Placement	topological placement and ANI have congruent species assignments	GCA_900317585.1, s__Agathobacter sp900317585, 95.0, 94.13, 0.76; GCF_001405615.1, s__Agathobacter faecis, 95.0, 83.05, 0.21; GCA_002474415.1, s__Agathobacter sp002474415, 95.0, 78.17, 0.16; GCF_002735305.1, s__Agathobacter ruminis, 95.0, 78.04, 0.09; GCA_000434275.1, s__Agathobacter sp000434275, 95.0, 77.71, 0.16; GCA_900316805.1, s__Agathobacter sp900316805, 95.0, 77.6, 0.13	97.56	11	N/A	N/A
GCA_003458455.1_ASM345845v1_genomic.fna	d__Bacteria;p__Firmicutes_A;c__Clostridia;o__Lachnospirales;f__Lachnospiraceae;g__Agathobacter;s__Agathobacter rectale	GCF_000020605.1	95	d__Bacteria;p__Firmicutes_A;c__Clostridia;o__Lachnospirales;f__Lachnospiraceae;g__Agathobacter;s__Agathobacter rectale	96.42	0.75	GCF_000020605.1	d__Bacteria;p__Firmicutes_A;c__Clostridia;o__Lachnospirales;f__Lachnospiraceae;g__Agathobacter;s__Agathobacter rectale	96.42	0.75	d__Bacteria;p__Firmicutes_A;c__Clostridia;o__Lachnospirales;f__Lachnospiraceae;g__Agathobacter;s__	ANI/Placement	topological placement and ANI have congruent species assignments	GCA_900317585.1, s__Agathobacter sp900317585, 95.0, 94.13, 0.75; GCF_001405615.1, s__Agathobacter faecis, 95.0, 81.47, 0.2; GCA_002474415.1, s__Agathobacter sp002474415, 95.0, 78.46, 0.15; GCA_000434275.1, s__Agathobacter sp000434275, 95.0, 78.16, 0.15; GCF_002735305.1, s__Agathobacter ruminis, 95.0, 77.9, 0.1; GCA_900316805.1, s__Agathobacter sp900316805, 95.0, 77.68, 0.13	97.56	11	N/A	N/A
GCA_003459595.1_ASM345959v1_genomic.fna	d__Bacteria;p__Firmicutes_A;c__Clostridia;o__Lachnospirales;f__Lachnospiraceae;g__Agathobacter;s__Agathobacter rectale	GCF_000020605.1	95	d__Bacteria;p__Firmicutes_A;c__Clostridia;o__Lachnospirales;f__Lachnospiraceae;g__Agathobacter;s__Agathobacter rectale	96.54	0.79	GCF_000020605.1	d__Bacteria;p__Firmicutes_A;c__Clostridia;o__Lachnospirales;f__Lachnospiraceae;g__Agathobacter;s__Agathobacter rectale	96.54	0.79	d__Bacteria;p__Firmicutes_A;c__Clostridia;o__Lachnospirales;f__Lachnospiraceae;g__Agathobacter;s__	ANI/Placement	topological placement and ANI have congruent species assignments	GCA_900317585.1, s__Agathobacter sp900317585, 95.0, 94.02, 0.76; GCF_001405615.1, s__Agathobacter faecis, 95.0, 82.56, 0.21; GCA_002474415.1, s__Agathobacter sp002474415, 95.0, 78.18, 0.16; GCF_002735305.1, s__Agathobacter ruminis, 95.0, 78.11, 0.09; GCA_000434275.1, s__Agathobacter sp000434275, 95.0, 77.84, 0.16; GCA_900316805.1, s__Agathobacter sp900316805, 95.0, 77.6, 0.13	97.56	11	N/A	N/A
GCA_003460155.1_ASM346015v1_genomic.fna	d__Bacteria;p__Firmicutes_A;c__Clostridia;o__Lachnospirales;f__Lachnospiraceae;g__Agathobacter;s__Agathobacter rectale	GCF_000020605.1	95	d__Bacteria;p__Firmicutes_A;c__Clostridia;o__Lachnospirales;f__Lachnospiraceae;g__Agathobacter;s__Agathobacter rectale	96.55	0.79	GCF_000020605.1	d__Bacteria;p__Firmicutes_A;c__Clostridia;o__Lachnospirales;f__Lachnospiraceae;g__Agathobacter;s__Agathobacter rectale	96.55	0.79	d__Bacteria;p__Firmicutes_A;c__Clostridia;o__Lachnospirales;f__Lachnospiraceae;g__Agathobacter;s__	ANI/Placement	topological placement and ANI have congruent species assignments	GCA_900317585.1, s__Agathobacter sp900317585, 95.0, 94.01, 0.76; GCF_001405615.1, s__Agathobacter faecis, 95.0, 82.67, 0.21; GCA_002474415.1, s__Agathobacter sp002474415, 95.0, 78.21, 0.16; GCF_002735305.1, s__Agathobacter ruminis, 95.0, 78.13, 0.09; GCA_000434275.1, s__Agathobacter sp000434275, 95.0, 77.8, 0.16; GCA_900316805.1, s__Agathobacter sp900316805, 95.0, 77.54, 0.13	97.56	11	N/A	N/A
GCA_003471975.1_ASM347197v1_genomic.fna	d__Bacteria;p__Firmicutes_A;c__Clostridia;o__Lachnospirales;f__Lachnospiraceae;g__Agathobacter;s__Agathobacter rectale	GCF_000020605.1	95	d__Bacteria;p__Firmicutes_A;c__Clostridia;o__Lachnospirales;f__Lachnospiraceae;g__Agathobacter;s__Agathobacter rectale	96.51	0.75	GCF_000020605.1	d__Bacteria;p__Firmicutes_A;c__Clostridia;o__Lachnospirales;f__Lachnospiraceae;g__Agathobacter;s__Agathobacter rectale	96.51	0.75	d__Bacteria;p__Firmicutes_A;c__Clostridia;o__Lachnospirales;f__Lachnospiraceae;g__Agathobacter;s__	ANI/Placement	topological placement and ANI have congruent species assignments	GCA_900317585.1, s__Agathobacter sp900317585, 95.0, 94.02, 0.77; GCF_001405615.1, s__Agathobacter faecis, 95.0, 82.47, 0.22; GCA_000434275.1, s__Agathobacter sp000434275, 95.0, 78.45, 0.16; GCA_002474415.1, s__Agathobacter sp002474415, 95.0, 78.28, 0.17; GCF_002735305.1, s__Agathobacter ruminis, 95.0, 77.95, 0.1; GCA_900316805.1, s__Agathobacter sp900316805, 95.0, 77.67, 0.15	97.58	11	N/A	N/A
GCA_003474615.1_ASM347461v1_genomic.fna	d__Bacteria;p__Firmicutes_A;c__Clostridia;o__Lachnospirales;f__Lachnospiraceae;g__Agathobacter;s__Agathobacter rectale	GCF_000020605.1	95	d__Bacteria;p__Firmicutes_A;c__Clostridia;o__Lachnospirales;f__Lachnospiraceae;g__Agathobacter;s__Agathobacter rectale	96.43	0.79	GCF_000020605.1	d__Bacteria;p__Firmicutes_A;c__Clostridia;o__Lachnospirales;f__Lachnospiraceae;g__Agathobacter;s__Agathobacter rectale	96.43	0.79	d__Bacteria;p__Firmicutes_A;c__Clostridia;o__Lachnospirales;f__Lachnospiraceae;g__Agathobacter;s__	ANI/Placement	topological placement and ANI have congruent species assignments	GCA_900317585.1, s__Agathobacter sp900317585, 95.0, 94.03, 0.76; GCF_001405615.1, s__Agathobacter faecis, 95.0, 81.99, 0.2; GCA_002474415.1, s__Agathobacter sp002474415, 95.0, 78.41, 0.15; GCA_000434275.1, s__Agathobacter sp000434275, 95.0, 77.97, 0.16; GCF_002735305.1, s__Agathobacter ruminis, 95.0, 77.78, 0.1; GCA_900316805.1, s__Agathobacter sp900316805, 95.0, 77.47, 0.14	97.56	11	N/A	N/A
GCA_003467085.1_ASM346708v1_genomic.fna	d__Bacteria;p__Firmicutes_A;c__Clostridia;o__Lachnospirales;f__Lachnospiraceae;g__Agathobacter;s__Agathobacter rectale	GCF_000020605.1	95	d__Bacteria;p__Firmicutes_A;c__Clostridia;o__Lachnospirales;f__Lachnospiraceae;g__Agathobacter;s__Agathobacter rectale	96.7	0.73	GCF_000020605.1	d__Bacteria;p__Firmicutes_A;c__Clostridia;o__Lachnospirales;f__Lachnospiraceae;g__Agathobacter;s__Agathobacter rectale	96.7	0.73	d__Bacteria;p__Firmicutes_A;c__Clostridia;o__Lachnospirales;f__Lachnospiraceae;g__Agathobacter;s__	ANI/Placement	topological placement and ANI have congruent species assignments	GCA_900317585.1, s__Agathobacter sp900317585, 95.0, 93.94, 0.77; GCF_001405615.1, s__Agathobacter faecis, 95.0, 82.47, 0.22; GCA_002474415.1, s__Agathobacter sp002474415, 95.0, 78.21, 0.16; GCF_002735305.1, s__Agathobacter ruminis, 95.0, 78.16, 0.09; GCA_000434275.1, s__Agathobacter sp000434275, 95.0, 77.86, 0.16; GCA_900316805.1, s__Agathobacter sp900316805, 95.0, 77.4, 0.14	92.36	11	N/A	Genome has more than 11.7% of markers with multiple hits
GCA_000420825.1_ASM42082v1_genomic.fna	d__Bacteria;p__Firmicutes_A;c__Clostridia;o__Lachnospirales;f__Lachnospiraceae;g__Butyrivibrio;s__Butyrivibrio sp000420825	GCF_000420825.1	95	d__Bacteria;p__Firmicutes_A;c__Clostridia;o__Lachnospirales;f__Lachnospiraceae;g__Butyrivibrio;s__Butyrivibrio sp000420825	100	1	GCF_000420825.1	d__Bacteria;p__Firmicutes_A;c__Clostridia;o__Lachnospirales;f__Lachnospiraceae;g__Butyrivibrio;s__Butyrivibrio sp000420825	100	1	d__Bacteria;p__Firmicutes_A;c__Clostridia;o__Lachnospirales;f__Lachnospiraceae;g__Butyrivibrio;s__	ANI/Placement	topological placement and ANI have congruent species assignments	GCF_900108105.1, s__Butyrivibrio sp900108105, 95.0, 94.76, 0.85; GCF_900115735.1, s__Butyrivibrio proteoclasticus_B, 95.0, 90.75, 0.75; GCF_900103635.1, s__Butyrivibrio sp900103635, 95.0, 80.93, 0.43; GCF_900143205.1, s__Butyrivibrio hungatei, 95.0, 80.85, 0.42; GCF_000420945.1, s__Butyrivibrio sp000420945, 95.0, 80.49, 0.35; GCF_000145035.1, s__Butyrivibrio proteoclasticus, 95.0, 80.44, 0.38; GC…	97.94	11	N/A	N/A
GCA_000420945.1_ASM42094v1_genomic.fna	d__Bacteria;p__Firmicutes_A;c__Clostridia;o__Lachnospirales;f__Lachnospiraceae;g__Butyrivibrio;s__Butyrivibrio sp000420945	GCF_000420945.1	95	d__Bacteria;p__Firmicutes_A;c__Clostridia;o__Lachnospirales;f__Lachnospiraceae;g__Butyrivibrio;s__Butyrivibrio sp000420945	100	1	GCF_000420945.1	d__Bacteria;p__Firmicutes_A;c__Clostridia;o__Lachnospirales;f__Lachnospiraceae;g__Butyrivibrio;s__Butyrivibrio sp000420945	100	1	d__Bacteria;p__Firmicutes_A;c__Clostridia;o__Lachnospirales;f__Lachnospiraceae;g__Butyrivibrio;s__	ANI/Placement	topological placement and ANI have congruent species assignments	GCF_000145035.1, s__Butyrivibrio proteoclasticus, 95.0, 83.48, 0.6; GCF_900102515.1, s__Butyrivibrio sp900102515, 95.0, 81.77, 0.49; GCF_900112195.1, s__Butyrivibrio sp900112195, 95.0, 81.55, 0.43; GCF_000421405.1, s__Butyrivibrio sp000421405, 95.0, 81.4, 0.33; GCF_000621605.1, s__Butyrivibrio sp000621605, 95.0, 81.2, 0.35; GCF_000420845.1, s__Butyrivibrio sp000420845, 95.0, 81.19, 0.34; GCF_0006…	97.64	11	N/A	N/A
GCA_000424145.1_ASM42414v1_genomic.fna	d__Bacteria;p__Firmicutes_A;c__Clostridia;o__Lachnospirales;f__Lachnospiraceae;g__Butyrivibrio;s__Butyrivibrio sp000424145	GCF_000424145.1	95	d__Bacteria;p__Firmicutes_A;c__Clostridia;o__Lachnospirales;f__Lachnospiraceae;g__Butyrivibrio;s__Butyrivibrio sp000424145	100	1	GCF_000424145.1	d__Bacteria;p__Firmicutes_A;c__Clostridia;o__Lachnospirales;f__Lachnospiraceae;g__Butyrivibrio;s__Butyrivibrio sp000424145	100	1	d__Bacteria;p__Firmicutes_A;c__Clostridia;o__Lachnospirales;f__Lachnospiraceae;g__Butyrivibrio;s__	ANI/Placement	topological placement and ANI have congruent species assignments	GCF_000423945.1, s__Butyrivibrio sp000423945, 95.0, 83.55, 0.56; GCF_000703165.1, s__Butyrivibrio sp000703165, 95.0, 82.29, 0.46; GCF_000424385.1, s__Butyrivibrio sp000424385, 95.0, 81.97, 0.44; GCF_900104155.1, s__Butyrivibrio sp900104155, 95.0, 81.7, 0.43; GCF_000424285.1, s__Butyrivibrio sp000424285, 95.0, 81.49, 0.36; GCF_000423925.1, s__Butyrivibrio sp000423925, 95.0, 81.28, 0.4; GCF_0004242…	97.48	11	N/A	N/A
GCA_000526935.1_ASM52693v1_genomic.fna	d__Bacteria;p__Firmicutes_A;c__Clostridia;o__Lachnospirales;f__Lachnospiraceae;g__Butyrivibrio;s__Butyrivibrio sp000526935	GCF_000526935.1	95	d__Bacteria;p__Firmicutes_A;c__Clostridia;o__Lachnospirales;f__Lachnospiraceae;g__Butyrivibrio;s__Butyrivibrio sp000526935	100	1	GCF_000526935.1	d__Bacteria;p__Firmicutes_A;c__Clostridia;o__Lachnospirales;f__Lachnospiraceae;g__Butyrivibrio;s__Butyrivibrio sp000526935	100	1	d__Bacteria;p__Firmicutes_A;c__Clostridia;o__Lachnospirales;f__Lachnospiraceae;g__Butyrivibrio;s__	ANI/Placement	topological placement and ANI have congruent species assignments	GCF_000421405.1, s__Butyrivibrio sp000421405, 95.0, 81.86, 0.45; GCF_000420865.1, s__Butyrivibrio sp000420865, 95.0, 81.39, 0.42; GCF_000621605.1, s__Butyrivibrio sp000621605, 95.0, 81.15, 0.34; GCF_000145035.1, s__Butyrivibrio proteoclasticus, 95.0, 80.67, 0.24; GCF_000420945.1, s__Butyrivibrio sp000420945, 95.0, 80.49, 0.27; GCF_000703165.1, s__Butyrivibrio sp000703165, 95.0, 80.47, 0.13; GCF_0…	96.57	11	N/A	Genome has more than 19.2% of markers with multiple hits
GCA_000703165.1_ASM70316v1_genomic.fna	d__Bacteria;p__Firmicutes_A;c__Clostridia;o__Lachnospirales;f__Lachnospiraceae;g__Butyrivibrio;s__Butyrivibrio sp000703165	GCF_000703165.1	95	d__Bacteria;p__Firmicutes_A;c__Clostridia;o__Lachnospirales;f__Lachnospiraceae;g__Butyrivibrio;s__Butyrivibrio sp000703165	100	1	GCF_000703165.1	d__Bacteria;p__Firmicutes_A;c__Clostridia;o__Lachnospirales;f__Lachnospiraceae;g__Butyrivibrio;s__Butyrivibrio sp000703165	100	1	d__Bacteria;p__Firmicutes_A;c__Clostridia;o__Lachnospirales;f__Lachnospiraceae;g__Butyrivibrio;s__	ANI/Placement	topological placement and ANI have congruent species assignments	GCF_000424145.1, s__Butyrivibrio sp000424145, 95.0, 82.29, 0.46; GCF_000424385.1, s__Butyrivibrio sp000424385, 95.0, 81.85, 0.43; GCF_000423945.1, s__Butyrivibrio sp000423945, 95.0, 81.51, 0.39; GCF_000423925.1, s__Butyrivibrio sp000423925, 95.0, 81.27, 0.38; GCF_900104155.1, s__Butyrivibrio sp900104155, 95.0, 81.01, 0.41; GCF_000424285.1, s__Butyrivibrio sp000424285, 95.0, 80.9, 0.3; GCF_0007022…	97.54	11	N/A	N/A
GCA_900108105.1_IMG-taxon_2595698238_annotated_assembly_genomic.fna	d__Bacteria;p__Firmicutes_A;c__Clostridia;o__Lachnospirales;f__Lachnospiraceae;g__Butyrivibrio;s__Butyrivibrio sp900108105	GCF_900108105.1	95	d__Bacteria;p__Firmicutes_A;c__Clostridia;o__Lachnospirales;f__Lachnospiraceae;g__Butyrivibrio;s__Butyrivibrio sp900108105	100	1	GCF_900108105.1	d__Bacteria;p__Firmicutes_A;c__Clostridia;o__Lachnospirales;f__Lachnospiraceae;g__Butyrivibrio;s__Butyrivibrio sp900108105	100	1	d__Bacteria;p__Firmicutes_A;c__Clostridia;o__Lachnospirales;f__Lachnospiraceae;g__Butyrivibrio;s__	ANI/Placement	topological placement and ANI have congruent species assignments	GCF_000420825.1, s__Butyrivibrio sp000420825, 95.0, 94.76, 0.85; GCF_900115735.1, s__Butyrivibrio proteoclasticus_B, 95.0, 91.02, 0.76; GCF_900143205.1, s__Butyrivibrio hungatei, 95.0, 80.73, 0.42; GCF_900103635.1, s__Butyrivibrio sp900103635, 95.0, 80.62, 0.42; GCF_000145035.1, s__Butyrivibrio proteoclasticus, 95.0, 80.61, 0.37; GCF_000420945.1, s__Butyrivibrio sp000420945, 95.0, 80.42, 0.37; GC…	97.92	11	N/A	N/A
GCA_003467385.1_ASM346738v1_genomic.fna	d__Bacteria;p__Firmicutes_A;c__Clostridia;o__Lachnospirales;f__Lachnospiraceae;g__Clostridium_M;s__	N/A	N/A	N/A	N/A	N/A	GCF_000155435.1	d__Bacteria;p__Firmicutes_A;c__Clostridia;o__Lachnospirales;f__Lachnospiraceae;g__Clostridium_M;s__Clostridium_M sp000155435	90.62	0.74	d__Bacteria;p__Firmicutes_A;c__Clostridia;o__Lachnospirales;f__Lachnospiraceae;g__Clostridium_M;s__	Placement	taxonomic classification fully defined by topology	GCF_000233455.1, s__Clostridium_M citroniae, 95.0, 81.77, 0.47; GCF_000424325.1, s__Clostridium_M clostridioforme_A, 95.0, 80.7, 0.43; GCF_002234575.2, s__Clostridium_M bolteae, 95.0, 80.46, 0.35; GCF_900113155.1, s__Clostridium_M clostridioforme, 95.0, 80.31, 0.39; GCA_001304855.1, s__Clostridium_M sp001304855, 95.0, 78.89, 0.28; GCF_000158075.1, s__Clostridium_M asparagiforme, 95.0, 78.1, 0.2; …	98.06	11	0.992498	Genome has more than 12.5% of markers with multiple hits
GCA_003434055.1_ASM343405v1_genomic.fna	d__Bacteria;p__Firmicutes_A;c__Clostridia;o__Lachnospirales;f__Lachnospiraceae;g__Clostridium_M;s__	N/A	N/A	N/A	N/A	N/A	GCF_000155435.1	d__Bacteria;p__Firmicutes_A;c__Clostridia;o__Lachnospirales;f__Lachnospiraceae;g__Clostridium_M;s__Clostridium_M sp000155435	90.94	0.76	d__Bacteria;p__Firmicutes_A;c__Clostridia;o__Lachnospirales;f__Lachnospiraceae;g__Clostridium_M;s__	Placement	taxonomic classification fully defined by topology	GCF_000233455.1, s__Clostridium_M citroniae, 95.0, 81.94, 0.51; GCF_000424325.1, s__Clostridium_M clostridioforme_A, 95.0, 80.91, 0.44; GCF_002234575.2, s__Clostridium_M bolteae, 95.0, 80.68, 0.4; GCF_900113155.1, s__Clostridium_M clostridioforme, 95.0, 80.57, 0.39; GCA_001304855.1, s__Clostridium_M sp001304855, 95.0, 78.94, 0.3; GCF_001517625.2, s__Clostridium_M sp001517625, 95.0, 78.56, 0.23; G…	98.08	11	0.992418	N/A
GCA_000233455.1_Clos_citr_WAL_17108_V1_genomic.fna	d__Bacteria;p__Firmicutes_A;c__Clostridia;o__Lachnospirales;f__Lachnospiraceae;g__Clostridium_M;s__Clostridium_M citroniae	GCF_000233455.1	95	d__Bacteria;p__Firmicutes_A;c__Clostridia;o__Lachnospirales;f__Lachnospiraceae;g__Clostridium_M;s__Clostridium_M citroniae	100	1	GCF_000233455.1	d__Bacteria;p__Firmicutes_A;c__Clostridia;o__Lachnospirales;f__Lachnospiraceae;g__Clostridium_M;s__Clostridium_M citroniae	100	1	d__Bacteria;p__Firmicutes_A;c__Clostridia;o__Lachnospirales;f__Lachnospiraceae;g__Clostridium_M;s__	ANI/Placement	topological placement and ANI have congruent species assignments	GCF_000155435.1, s__Clostridium_M sp000155435, 95.0, 82.09, 0.49; GCF_002234575.2, s__Clostridium_M bolteae, 95.0, 80.75, 0.35; GCF_000424325.1, s__Clostridium_M clostridioforme_A, 95.0, 80.38, 0.42; GCF_900113155.1, s__Clostridium_M clostridioforme, 95.0, 80.19, 0.38; GCA_001304855.1, s__Clostridium_M sp001304855, 95.0, 79.7, 0.33; GCF_003024655.1, s__Clostridium_M lavalense, 95.0, 79.13, 0.2; G…	97.78	11	N/A	N/A
GCA_000371405.1_Clos_clos_CM201_V1_genomic.fna	d__Bacteria;p__Firmicutes_A;c__Clostridia;o__Lachnospirales;f__Lachnospiraceae;g__Clostridium_M;s__Clostridium_M clostridioforme	GCF_900113155.1	95	d__Bacteria;p__Firmicutes_A;c__Clostridia;o__Lachnospirales;f__Lachnospiraceae;g__Clostridium_M;s__Clostridium_M clostridioforme	99.33	0.88	GCF_900113155.1	d__Bacteria;p__Firmicutes_A;c__Clostridia;o__Lachnospirales;f__Lachnospiraceae;g__Clostridium_M;s__Clostridium_M clostridioforme	99.33	0.88	d__Bacteria;p__Firmicutes_A;c__Clostridia;o__Lachnospirales;f__Lachnospiraceae;g__Clostridium_M;s__	ANI/Placement	topological placement and ANI have congruent species assignments	GCF_000424325.1, s__Clostridium_M clostridioforme_A, 95.0, 93.66, 0.75; GCF_002234575.2, s__Clostridium_M bolteae, 95.0, 91.5, 0.67; GCF_000155435.1, s__Clostridium_M sp000155435, 95.0, 80.88, 0.38; GCF_000233455.1, s__Clostridium_M citroniae, 95.0, 80.86, 0.38; GCF_001517625.2, s__Clostridium_M sp001517625, 95.0, 79.29, 0.26; GCA_001304855.1, s__Clostridium_M sp001304855, 95.0, 78.79, 0.29; GCF_…	98.31	11	N/A	N/A
GCA_000509165.1_ASM50916v1_genomic.fna	d__Bacteria;p__Firmicutes_A;c__Clostridia;o__Lachnospirales;f__Lachnospiraceae;g__Clostridium_M;s__Clostridium_M sp000155435	GCF_000155435.1	95	d__Bacteria;p__Firmicutes_A;c__Clostridia;o__Lachnospirales;f__Lachnospiraceae;g__Clostridium_M;s__Clostridium_M sp000155435	98.7	0.83	GCF_000155435.1	d__Bacteria;p__Firmicutes_A;c__Clostridia;o__Lachnospirales;f__Lachnospiraceae;g__Clostridium_M;s__Clostridium_M sp000155435	98.7	0.83	d__Bacteria;p__Firmicutes_A;c__Clostridia;o__Lachnospirales;f__Lachnospiraceae;g__Clostridium_M;s__	ANI/Placement	topological placement and ANI have congruent species assignments	GCF_000233455.1, s__Clostridium_M citroniae, 95.0, 81.74, 0.46; GCF_000424325.1, s__Clostridium_M clostridioforme_A, 95.0, 80.75, 0.41; GCF_002234575.2, s__Clostridium_M bolteae, 95.0, 80.66, 0.35; GCF_900113155.1, s__Clostridium_M clostridioforme, 95.0, 80.4, 0.4; GCA_001304855.1, s__Clostridium_M sp001304855, 95.0, 78.92, 0.31; GCF_003024655.1, s__Clostridium_M lavalense, 95.0, 78.37, 0.21; GCF…	95.14	11	N/A	N/A
GCA_003603825.1_ASM360382v1_genomic.fna	d__Bacteria;p__Firmicutes_A;c__Clostridia;o__Lachnospirales;f__Lachnospiraceae;g__Clostridium_M;s__Clostridium_M sp000155435	GCF_000155435.1	95	d__Bacteria;p__Firmicutes_A;c__Clostridia;o__Lachnospirales;f__Lachnospiraceae;g__Clostridium_M;s__Clostridium_M sp000155435	98.86	0.87	GCF_000155435.1	d__Bacteria;p__Firmicutes_A;c__Clostridia;o__Lachnospirales;f__Lachnospiraceae;g__Clostridium_M;s__Clostridium_M sp000155435	98.86	0.87	d__Bacteria;p__Firmicutes_A;c__Clostridia;o__Lachnospirales;f__Lachnospiraceae;g__Clostridium_M;s__	ANI/Placement	topological placement and ANI have congruent species assignments	GCF_000233455.1, s__Clostridium_M citroniae, 95.0, 81.8, 0.48; GCF_002234575.2, s__Clostridium_M bolteae, 95.0, 80.76, 0.37; GCF_000424325.1, s__Clostridium_M clostridioforme_A, 95.0, 80.68, 0.42; GCF_900113155.1, s__Clostridium_M clostridioforme, 95.0, 80.45, 0.4; GCA_001304855.1, s__Clostridium_M sp001304855, 95.0, 78.87, 0.3; GCF_001517625.2, s__Clostridium_M sp001517625, 95.0, 78.66, 0.21; GC…	98.08	11	N/A	N/A
GCA_000155435.1_ASM15543v1_genomic.fna	d__Bacteria;p__Firmicutes_A;c__Clostridia;o__Lachnospirales;f__Lachnospiraceae;g__Clostridium_M;s__Clostridium_M sp000155435	GCF_000155435.1	95	d__Bacteria;p__Firmicutes_A;c__Clostridia;o__Lachnospirales;f__Lachnospiraceae;g__Clostridium_M;s__Clostridium_M sp000155435	100	1	GCF_000155435.1	d__Bacteria;p__Firmicutes_A;c__Clostridia;o__Lachnospirales;f__Lachnospiraceae;g__Clostridium_M;s__Clostridium_M sp000155435	100	1	d__Bacteria;p__Firmicutes_A;c__Clostridia;o__Lachnospirales;f__Lachnospiraceae;g__Clostridium_M;s__	ANI/Placement	topological placement and ANI have congruent species assignments	GCF_000233455.1, s__Clostridium_M citroniae, 95.0, 82.09, 0.49; GCF_002234575.2, s__Clostridium_M bolteae, 95.0, 81.38, 0.37; GCF_000424325.1, s__Clostridium_M clostridioforme_A, 95.0, 80.78, 0.42; GCF_900113155.1, s__Clostridium_M clostridioforme, 95.0, 80.35, 0.4; GCA_001304855.1, s__Clostridium_M sp001304855, 95.0, 78.94, 0.31; GCF_003024655.1, s__Clostridium_M lavalense, 95.0, 78.56, 0.21; GC…	98.12	11	N/A	N/A
GCA_000466485.1_ASM46648v1_genomic.fna	d__Bacteria;p__Firmicutes_A;c__Clostridia;o__Lachnospirales;f__Lachnospiraceae;g__Clostridium_Q;s__Clostridium_Q symbiosum	GCF_000466485.1	95	d__Bacteria;p__Firmicutes_A;c__Clostridia;o__Lachnospirales;f__Lachnospiraceae;g__Clostridium_Q;s__Clostridium_Q symbiosum	100	0.99	GCF_000466485.1	d__Bacteria;p__Firmicutes_A;c__Clostridia;o__Lachnospirales;f__Lachnospiraceae;g__Clostridium_Q;s__Clostridium_Q symbiosum	100	0.99	d__Bacteria;p__Firmicutes_A;c__Clostridia;o__Lachnospirales;f__Lachnospiraceae;g__Clostridium_Q;s__	ANI/Placement	topological placement and ANI have congruent species assignments	GCF_003024715.1, s__Clostridium_Q sp003024715, 95.0, 77.86, 0.17; GCF_002160535.1, s__Clostridium_Q saccharolyticum, 95.0, 77.76, 0.17; GCA_000435655.1, s__Clostridium_Q sp000435655, 95.0, 77.68, 0.2	98.13	11	N/A	N/A
GCA_000233515.1_Clostridium_sp_7_3_54FAA_V2_genomic.fna	d__Bacteria;p__Firmicutes_A;c__Clostridia;o__Lachnospirales;f__Lachnospiraceae;g__Clostridium_Q;s__Clostridium_Q symbiosum	GCF_000466485.1	95	d__Bacteria;p__Firmicutes_A;c__Clostridia;o__Lachnospirales;f__Lachnospiraceae;g__Clostridium_Q;s__Clostridium_Q symbiosum	98.8	0.88	GCF_000466485.1	d__Bacteria;p__Firmicutes_A;c__Clostridia;o__Lachnospirales;f__Lachnospiraceae;g__Clostridium_Q;s__Clostridium_Q symbiosum	98.8	0.88	d__Bacteria;p__Firmicutes_A;c__Clostridia;o__Lachnospirales;f__Lachnospiraceae;g__Clostridium_Q;s__	ANI/Placement	topological placement and ANI have congruent species assignments	GCF_003024715.1, s__Clostridium_Q sp003024715, 95.0, 79.54, 0.2; GCF_002160535.1, s__Clostridium_Q saccharolyticum, 95.0, 78.17, 0.19; GCA_000435655.1, s__Clostridium_Q sp000435655, 95.0, 77.58, 0.2	98.13	11	N/A	N/A
GCA_002814175.1_ASM281417v1_genomic.fna	d__Bacteria;p__Firmicutes_A;c__Clostridia;o__Lachnospirales;f__Lachnospiraceae;g__Clostridium_Q;s__Clostridium_Q symbiosum	GCF_000466485.1	95	d__Bacteria;p__Firmicutes_A;c__Clostridia;o__Lachnospirales;f__Lachnospiraceae;g__Clostridium_Q;s__Clostridium_Q symbiosum	98.85	0.88	GCF_000466485.1	d__Bacteria;p__Firmicutes_A;c__Clostridia;o__Lachnospirales;f__Lachnospiraceae;g__Clostridium_Q;s__Clostridium_Q symbiosum	98.85	0.88	d__Bacteria;p__Firmicutes_A;c__Clostridia;o__Lachnospirales;f__Lachnospiraceae;g__Clostridium_Q;s__	ANI/Placement	topological placement and ANI have congruent species assignments	GCF_002160535.1, s__Clostridium_Q saccharolyticum, 95.0, 78.08, 0.19; GCF_003024715.1, s__Clostridium_Q sp003024715, 95.0, 77.96, 0.18; GCA_000435655.1, s__Clostridium_Q sp000435655, 95.0, 77.57, 0.2	95.48	11	N/A	N/A
GCA_000711825.1_ASM71182v1_genomic.fna	d__Bacteria;p__Firmicutes_A;c__Clostridia;o__Lachnospirales;f__Lachnospiraceae;g__Clostridium_R;s__Clostridium_R aminophilum	GCF_000711825.1	95	d__Bacteria;p__Firmicutes_A;c__Clostridia;o__Lachnospirales;f__Lachnospiraceae;g__Clostridium_R;s__Clostridium_R aminophilum	100	1	GCF_000711825.1	d__Bacteria;p__Firmicutes_A;c__Clostridia;o__Lachnospirales;f__Lachnospiraceae;g__Clostridium_R;s__Clostridium_R aminophilum	100	1	d__Bacteria;p__Firmicutes_A;c__Clostridia;o__Lachnospirales;f__Lachnospiraceae;g__Clostridium_R;s__	ANI/Placement	topological placement and ANI have congruent species assignments	GCF_900101295.1, s__Clostridium_R aminophilum_A, 95.0, 93.6, 0.86; GCA_003445895.1, s__Clostridium_R sp003445895, 95.0, 77.86, 0.14; GCA_900321355.1, s__Clostridium_R sp900321355, 95.0, 76.85, 0.18; GCA_900321915.1, s__Clostridium_R sp900321915, 95.0, 76.62, 0.11	98.04	11	N/A	N/A
GCA_003461655.1_ASM346165v1_genomic.fna	d__Bacteria;p__Firmicutes_A;c__Clostridia;o__Lachnospirales;f__Lachnospiraceae;g__Faecalicatena;s__Faecalicatena faecis	GCF_001312505.1	95	d__Bacteria;p__Firmicutes_A;c__Clostridia;o__Lachnospirales;f__Lachnospiraceae;g__Faecalicatena;s__Faecalicatena faecis	97.32	0.73	GCF_001312505.1	d__Bacteria;p__Firmicutes_A;c__Clostridia;o__Lachnospirales;f__Lachnospiraceae;g__Faecalicatena;s__Faecalicatena faecis	97.32	0.73	d__Bacteria;p__Firmicutes_A;c__Clostridia;o__Lachnospirales;f__Lachnospiraceae;g__Faecalicatena;s__	ANI/Placement	topological placement and ANI have congruent species assignments	GCA_900066545.1, s__Faecalicatena sp900066545, 95.0, 81.44, 0.33; GCF_000155205.1, s__Faecalicatena lactaris, 95.0, 81.17, 0.39; GCF_001311035.1, s__Faecalicatena glycyrrhizinilyticum, 95.0, 79.99, 0.18; GCF_002959615.1, s__Faecalicatena gnavus, 95.0, 79.64, 0.22; GCF_002159505.1, s__Faecalicatena sp002159505, 95.0, 78.86, 0.2; GCA_002320245.1, s__Faecalicatena sp002320245, 95.0, 78.78, 0.18; GCF…	98.31	11	N/A	N/A
GCA_000702525.1_ASM70252v1_genomic.fna	d__Bacteria;p__Firmicutes_A;c__Clostridia;o__Lachnospirales;f__Lachnospiraceae;g__FD2005;s__FD2005 sp000702525	GCF_000702525.1	95	d__Bacteria;p__Firmicutes_A;c__Clostridia;o__Lachnospirales;f__Lachnospiraceae;g__FD2005;s__FD2005 sp000702525	100	1	GCF_000702525.1	d__Bacteria;p__Firmicutes_A;c__Clostridia;o__Lachnospirales;f__Lachnospiraceae;g__FD2005;s__FD2005 sp000702525	100	1	d__Bacteria;p__Firmicutes_A;c__Clostridia;o__Lachnospirales;f__Lachnospiraceae;g__;s__	ANI/Placement	topological placement and ANI have congruent species assignments	N/A	98.49	11	N/A	N/A
GCA_900109005.1_IMG-taxon_2617270830_annotated_assembly_genomic.fna	d__Bacteria;p__Firmicutes_A;c__Clostridia;o__Lachnospirales;f__Lachnospiraceae;g__FD2005;s__FD2005 sp000702525	GCF_000702525.1	95	d__Bacteria;p__Firmicutes_A;c__Clostridia;o__Lachnospirales;f__Lachnospiraceae;g__FD2005;s__FD2005 sp000702525	97.91	0.89	GCF_000702525.1	d__Bacteria;p__Firmicutes_A;c__Clostridia;o__Lachnospirales;f__Lachnospiraceae;g__FD2005;s__FD2005 sp000702525	97.91	0.89	d__Bacteria;p__Firmicutes_A;c__Clostridia;o__Lachnospirales;f__Lachnospiraceae;g__;s__	ANI/Placement	topological placement and ANI have congruent species assignments	N/A	98.49	11	N/A	N/A
GCA_000622105.1_ASM62210v1_genomic.fna	d__Bacteria;p__Firmicutes_A;c__Clostridia;o__Lachnospirales;f__Lachnospiraceae;g__FD2005;s__FD2005 sp000702525	GCF_000702525.1	95	d__Bacteria;p__Firmicutes_A;c__Clostridia;o__Lachnospirales;f__Lachnospiraceae;g__FD2005;s__FD2005 sp000702525	98.01	0.91	GCF_000702525.1	d__Bacteria;p__Firmicutes_A;c__Clostridia;o__Lachnospirales;f__Lachnospiraceae;g__FD2005;s__FD2005 sp000702525	98.01	0.91	d__Bacteria;p__Firmicutes_A;c__Clostridia;o__Lachnospirales;f__Lachnospiraceae;g__;s__	ANI/Placement	topological placement and ANI have congruent species assignments	N/A	98.51	11	N/A	N/A
GCA_001517445.1_C105KS015_genomic.fna	d__Bacteria;p__Firmicutes_A;c__Clostridia;o__Lachnospirales;f__Lachnospiraceae;g__Hungatella;s__Hungatella celerecrescens_B	GCF_000732605.1	95	d__Bacteria;p__Firmicutes_A;c__Clostridia;o__Lachnospirales;f__Lachnospiraceae;g__Hungatella;s__Hungatella celerecrescens_B	96.41	0.84	GCF_000732605.1	d__Bacteria;p__Firmicutes_A;c__Clostridia;o__Lachnospirales;f__Lachnospiraceae;g__Hungatella;s__Hungatella celerecrescens_B	96.41	0.84	d__Bacteria;p__Firmicutes_A;c__Clostridia;o__Lachnospirales;f__Lachnospiraceae;g__Hungatella;s__	ANI/Placement	topological placement and ANI have congruent species assignments	GCF_900105615.1, s__Hungatella sphenoides, 96.86, 91.06, 0.8; GCF_900105215.1, s__Hungatella guttoideum, 96.86, 91.02, 0.83; GCF_002797975.1, s__Hungatella celerecrescens, 95.0, 90.88, 0.81; GCA_002367105.1, s__Hungatella sp002367105, 95.0, 90.74, 0.75; GCA_002365025.1, s__Hungatella sp002365025, 95.99, 90.48, 0.72; GCA_002429965.1, s__Hungatella sp002429965, 95.0, 88.64, 0.71; GCA_001312405.1, s…	98.12	11	N/A	N/A
GCA_000526995.1_ASM52699v1_genomic.fna	d__Bacteria;p__Firmicutes_A;c__Clostridia;o__Lachnospirales;f__Lachnospiraceae;g__Hungatella;s__Hungatella indolis	GCF_000526995.1	95	d__Bacteria;p__Firmicutes_A;c__Clostridia;o__Lachnospirales;f__Lachnospiraceae;g__Hungatella;s__Hungatella indolis	100	1	GCF_000526995.1	d__Bacteria;p__Firmicutes_A;c__Clostridia;o__Lachnospirales;f__Lachnospiraceae;g__Hungatella;s__Hungatella indolis	100	1	d__Bacteria;p__Firmicutes_A;c__Clostridia;o__Lachnospirales;f__Lachnospiraceae;g__Hungatella;s__	ANI/Placement	topological placement and ANI have congruent species assignments	GCA_002429965.1, s__Hungatella sp002429965, 95.0, 86.3, 0.77; GCF_000144625.1, s__Hungatella saccharolyticum, 95.0, 86.28, 0.72; GCA_001312405.1, s__Hungatella sp001312405, 95.0, 85.99, 0.75; GCF_900105615.1, s__Hungatella sphenoides, 96.86, 85.55, 0.74; GCF_002797975.1, s__Hungatella celerecrescens, 95.0, 85.52, 0.76; GCF_900105215.1, s__Hungatella guttoideum, 96.86, 85.42, 0.68; GCA_002367105.1…	98.47	11	N/A	N/A
GCA_000421505.1_ASM42150v1_genomic.fna	d__Bacteria;p__Firmicutes_A;c__Clostridia;o__Lachnospirales;f__Lachnospiraceae;g__Hungatella;s__Hungatella indolis	GCF_000526995.1	95	d__Bacteria;p__Firmicutes_A;c__Clostridia;o__Lachnospirales;f__Lachnospiraceae;g__Hungatella;s__Hungatella indolis	99.25	0.92	GCF_000526995.1	d__Bacteria;p__Firmicutes_A;c__Clostridia;o__Lachnospirales;f__Lachnospiraceae;g__Hungatella;s__Hungatella indolis	99.25	0.92	d__Bacteria;p__Firmicutes_A;c__Clostridia;o__Lachnospirales;f__Lachnospiraceae;g__Hungatella;s__	ANI/Placement	topological placement and ANI have congruent species assignments	GCA_002429965.1, s__Hungatella sp002429965, 95.0, 86.22, 0.76; GCF_000144625.1, s__Hungatella saccharolyticum, 95.0, 86.17, 0.73; GCA_001312405.1, s__Hungatella sp001312405, 95.0, 85.92, 0.74; GCF_002797975.1, s__Hungatella celerecrescens, 95.0, 85.45, 0.75; GCF_900105615.1, s__Hungatella sphenoides, 96.86, 85.45, 0.73; GCF_900105215.1, s__Hungatella guttoideum, 96.86, 85.42, 0.67; GCA_002367105.…	98.49	11	N/A	N/A
GCA_000702885.1_ASM70288v1_genomic.fna	d__Bacteria;p__Firmicutes_A;c__Clostridia;o__Lachnospirales;f__Lachnospiraceae;g__Oribacterium;s__Oribacterium sp000702885	GCF_000702885.1	95	d__Bacteria;p__Firmicutes_A;c__Clostridia;o__Lachnospirales;f__Lachnospiraceae;g__Oribacterium;s__Oribacterium sp000702885	100	1	GCF_000702885.1	d__Bacteria;p__Firmicutes_A;c__Clostridia;o__Lachnospirales;f__Lachnospiraceae;g__Oribacterium;s__Oribacterium sp000702885	100	1	d__Bacteria;p__Firmicutes_A;c__Clostridia;o__Lachnospirales;f__Lachnospiraceae;g__Oribacterium;s__	ANI/Placement	topological placement and ANI have congruent species assignments	GCA_002371295.1, s__Oribacterium sp002371295, 95.0, 86.95, 0.67; GCF_000513555.1, s__Oribacterium sp000513555, 95.0, 85.33, 0.68; GCF_002007235.1, s__Oribacterium sp002007235, 95.0, 84.54, 0.65; GCF_900113415.1, s__Oribacterium sp900113415, 95.0, 83.85, 0.53; GCF_900107835.1, s__Oribacterium sp900107835, 95.0, 81.26, 0.42; GCF_000424445.1, s__Oribacterium sp000424445, 95.0, 81.15, 0.42; GCA_00239…	97.44	11	N/A	N/A
GCA_002007235.1_ASM200723v1_genomic.fna	d__Bacteria;p__Firmicutes_A;c__Clostridia;o__Lachnospirales;f__Lachnospiraceae;g__Oribacterium;s__Oribacterium sp002007235	GCF_002007235.1	95	d__Bacteria;p__Firmicutes_A;c__Clostridia;o__Lachnospirales;f__Lachnospiraceae;g__Oribacterium;s__Oribacterium sp002007235	100	1	GCF_002007235.1	d__Bacteria;p__Firmicutes_A;c__Clostridia;o__Lachnospirales;f__Lachnospiraceae;g__Oribacterium;s__Oribacterium sp002007235	100	1	d__Bacteria;p__Firmicutes_A;c__Clostridia;o__Lachnospirales;f__Lachnospiraceae;g__Oribacterium;s__	ANI/Placement	topological placement and ANI have congruent species assignments	GCF_000513555.1, s__Oribacterium sp000513555, 95.0, 89.04, 0.78; GCF_000702885.1, s__Oribacterium sp000702885, 95.0, 84.54, 0.65; GCA_002371295.1, s__Oribacterium sp002371295, 95.0, 84.19, 0.61; GCF_900113415.1, s__Oribacterium sp900113415, 95.0, 80.95, 0.44; GCF_000424445.1, s__Oribacterium sp000424445, 95.0, 80.39, 0.34; GCF_900107835.1, s__Oribacterium sp900107835, 95.0, 80.38, 0.36; GCA_00239…	97.34	11	N/A	N/A
GCA_900113415.1_IMG-taxon_2651870359_annotated_assembly_genomic.fna	d__Bacteria;p__Firmicutes_A;c__Clostridia;o__Lachnospirales;f__Lachnospiraceae;g__Oribacterium;s__Oribacterium sp900113415	GCF_900113415.1	95	d__Bacteria;p__Firmicutes_A;c__Clostridia;o__Lachnospirales;f__Lachnospiraceae;g__Oribacterium;s__Oribacterium sp900113415	100	1	GCF_900113415.1	d__Bacteria;p__Firmicutes_A;c__Clostridia;o__Lachnospirales;f__Lachnospiraceae;g__Oribacterium;s__Oribacterium sp900113415	100	1	d__Bacteria;p__Firmicutes_A;c__Clostridia;o__Lachnospirales;f__Lachnospiraceae;g__Oribacterium;s__	ANI/Placement	topological placement and ANI have congruent species assignments	GCF_000702885.1, s__Oribacterium sp000702885, 95.0, 83.85, 0.53; GCF_900107835.1, s__Oribacterium sp900107835, 95.0, 81.51, 0.43; GCF_000513555.1, s__Oribacterium sp000513555, 95.0, 81.26, 0.47; GCF_002007235.1, s__Oribacterium sp002007235, 95.0, 80.95, 0.44; GCF_000424445.1, s__Oribacterium sp000424445, 95.0, 80.92, 0.39; GCA_002371295.1, s__Oribacterium sp002371295, 95.0, 80.67, 0.44; GCA_00239…	97.42	11	N/A	N/A
GCA_900111635.1_IMG-taxon_2593339268_annotated_assembly_genomic.fna	d__Bacteria;p__Firmicutes_A;c__Clostridia;o__Lachnospirales;f__Lachnospiraceae;g__Pseudobutyrivibrio;s__Pseudobutyrivibrio ruminis	GCF_900218035.1	95	d__Bacteria;p__Firmicutes_A;c__Clostridia;o__Lachnospirales;f__Lachnospiraceae;g__Pseudobutyrivibrio;s__Pseudobutyrivibrio ruminis	96.03	0.85	GCF_900218035.1	d__Bacteria;p__Firmicutes_A;c__Clostridia;o__Lachnospirales;f__Lachnospiraceae;g__Pseudobutyrivibrio;s__Pseudobutyrivibrio ruminis	96.03	0.85	d__Bacteria;p__Firmicutes_A;c__Clostridia;o__Lachnospirales;f__Lachnospiraceae;g__Pseudobutyrivibrio;s__	ANI/Placement	topological placement and ANI have congruent species assignments	GCF_000703005.1, s__Pseudobutyrivibrio ruminis_A, 95.0, 93.62, 0.85; GCF_900113655.1, s__Pseudobutyrivibrio sp900113655, 95.0, 82.19, 0.5; GCF_000424305.1, s__Pseudobutyrivibrio ruminis_B, 95.0, 82.1, 0.5; GCF_000621865.1, s__Pseudobutyrivibrio sp000621865, 95.0, 81.83, 0.5; GCA_000209815.1, s__Pseudobutyrivibrio fibrisolvens, 95.0, 81.8, 0.45; GCF_900141825.1, s__Pseudobutyrivibrio xylanivorans,…	98.37	11	N/A	N/A
GCA_000701765.1_ASM70176v1_genomic.fna	d__Bacteria;p__Firmicutes_A;c__Clostridia;o__Lachnospirales;f__Lachnospiraceae;g__Pseudobutyrivibrio;s__Pseudobutyrivibrio ruminis	GCF_900218035.1	95	d__Bacteria;p__Firmicutes_A;c__Clostridia;o__Lachnospirales;f__Lachnospiraceae;g__Pseudobutyrivibrio;s__Pseudobutyrivibrio ruminis	96.17	0.85	GCF_900218035.1	d__Bacteria;p__Firmicutes_A;c__Clostridia;o__Lachnospirales;f__Lachnospiraceae;g__Pseudobutyrivibrio;s__Pseudobutyrivibrio ruminis	96.17	0.85	d__Bacteria;p__Firmicutes_A;c__Clostridia;o__Lachnospirales;f__Lachnospiraceae;g__Pseudobutyrivibrio;s__	ANI/Placement	topological placement and ANI have congruent species assignments	GCF_000703005.1, s__Pseudobutyrivibrio ruminis_A, 95.0, 93.74, 0.84; GCF_900113655.1, s__Pseudobutyrivibrio sp900113655, 95.0, 82.16, 0.52; GCF_000424305.1, s__Pseudobutyrivibrio ruminis_B, 95.0, 82.14, 0.5; GCA_000209815.1, s__Pseudobutyrivibrio fibrisolvens, 95.0, 81.77, 0.48; GCF_000621865.1, s__Pseudobutyrivibrio sp000621865, 95.0, 81.71, 0.51; GCF_900100545.1, s__Pseudobutyrivibrio sp9001005…	98.35	11	N/A	N/A
GCA_900115355.1_IMG-taxon_2623620483_annotated_assembly_genomic.fna	d__Bacteria;p__Firmicutes_A;c__Clostridia;o__Lachnospirales;f__Lachnospiraceae;g__Pseudobutyrivibrio;s__Pseudobutyrivibrio ruminis	GCF_900218035.1	95	d__Bacteria;p__Firmicutes_A;c__Clostridia;o__Lachnospirales;f__Lachnospiraceae;g__Pseudobutyrivibrio;s__Pseudobutyrivibrio ruminis	96.12	0.83	GCF_900218035.1	d__Bacteria;p__Firmicutes_A;c__Clostridia;o__Lachnospirales;f__Lachnospiraceae;g__Pseudobutyrivibrio;s__Pseudobutyrivibrio ruminis	96.12	0.83	d__Bacteria;p__Firmicutes_A;c__Clostridia;o__Lachnospirales;f__Lachnospiraceae;g__Pseudobutyrivibrio;s__	ANI/Placement	topological placement and ANI have congruent species assignments	GCF_000703005.1, s__Pseudobutyrivibrio ruminis_A, 95.0, 93.82, 0.83; GCF_900113655.1, s__Pseudobutyrivibrio sp900113655, 95.0, 82.54, 0.51; GCF_000424305.1, s__Pseudobutyrivibrio ruminis_B, 95.0, 82.22, 0.5; GCF_900100545.1, s__Pseudobutyrivibrio sp900100545, 95.0, 81.96, 0.45; GCF_000621865.1, s__Pseudobutyrivibrio sp000621865, 95.0, 81.94, 0.49; GCF_000424005.1, s__Pseudobutyrivibrio ruminis_C,…	98.43	11	N/A	N/A
GCA_000703005.1_ASM70300v1_genomic.fna	d__Bacteria;p__Firmicutes_A;c__Clostridia;o__Lachnospirales;f__Lachnospiraceae;g__Pseudobutyrivibrio;s__Pseudobutyrivibrio ruminis_A	GCF_000703005.1	95	d__Bacteria;p__Firmicutes_A;c__Clostridia;o__Lachnospirales;f__Lachnospiraceae;g__Pseudobutyrivibrio;s__Pseudobutyrivibrio ruminis_A	100	1	GCF_000703005.1	d__Bacteria;p__Firmicutes_A;c__Clostridia;o__Lachnospirales;f__Lachnospiraceae;g__Pseudobutyrivibrio;s__Pseudobutyrivibrio ruminis_A	100	1	d__Bacteria;p__Firmicutes_A;c__Clostridia;o__Lachnospirales;f__Lachnospiraceae;g__Pseudobutyrivibrio;s__	ANI/Placement	topological placement and ANI have congruent species assignments	GCF_900218035.1, s__Pseudobutyrivibrio ruminis, 95.0, 93.85, 0.85; GCF_000424305.1, s__Pseudobutyrivibrio ruminis_B, 95.0, 82.15, 0.51; GCF_900113655.1, s__Pseudobutyrivibrio sp900113655, 95.0, 82.01, 0.52; GCF_000424005.1, s__Pseudobutyrivibrio ruminis_C, 95.0, 81.75, 0.46; GCF_000621865.1, s__Pseudobutyrivibrio sp000621865, 95.0, 81.74, 0.52; GCF_900100545.1, s__Pseudobutyrivibrio sp900100545, …	98.47	11	N/A	N/A
GCA_900104335.1_IMG-taxon_2593339244_annotated_assembly_genomic.fna	d__Bacteria;p__Firmicutes_A;c__Clostridia;o__Lachnospirales;f__Lachnospiraceae;g__Pseudobutyrivibrio;s__Pseudobutyrivibrio sp900104335	GCF_900104335.1	95	d__Bacteria;p__Firmicutes_A;c__Clostridia;o__Lachnospirales;f__Lachnospiraceae;g__Pseudobutyrivibrio;s__Pseudobutyrivibrio sp900104335	100	1	GCF_900104335.1	d__Bacteria;p__Firmicutes_A;c__Clostridia;o__Lachnospirales;f__Lachnospiraceae;g__Pseudobutyrivibrio;s__Pseudobutyrivibrio sp900104335	100	1	d__Bacteria;p__Firmicutes_A;c__Clostridia;o__Lachnospirales;f__Lachnospiraceae;g__Pseudobutyrivibrio;s__	ANI/Placement	topological placement and ANI have congruent species assignments	GCF_000424005.1, s__Pseudobutyrivibrio ruminis_C, 95.0, 82.67, 0.51; GCF_900141825.1, s__Pseudobutyrivibrio xylanivorans, 95.0, 82.67, 0.53; GCF_900100545.1, s__Pseudobutyrivibrio sp900100545, 95.0, 82.58, 0.51; GCA_000209815.1, s__Pseudobutyrivibrio fibrisolvens, 95.0, 82.34, 0.5; GCF_900107545.1, s__Pseudobutyrivibrio sp900107545, 95.0, 81.69, 0.44; GCF_900113655.1, s__Pseudobutyrivibrio sp9001…	98.29	11	N/A	N/A
GCA_002841625.1_ASM284162v1_genomic.fna	d__Bacteria;p__Firmicutes_A;c__Clostridia;o__Lachnospirales;f__Vallitaleaceae;g__HGW-1;s__HGW-1 sp002841625	GCA_002841625.1	95	d__Bacteria;p__Firmicutes_A;c__Clostridia;o__Lachnospirales;f__Vallitaleaceae;g__HGW-1;s__HGW-1 sp002841625	100	1	GCA_002841625.1	d__Bacteria;p__Firmicutes_A;c__Clostridia;o__Lachnospirales;f__Vallitaleaceae;g__HGW-1;s__HGW-1 sp002841625	100	1	d__Bacteria;p__Firmicutes_A;c__Clostridia;o__Lachnospirales;f__Vallitaleaceae;g__HGW-1;s__	ANI/Placement	topological placement and ANI have congruent species assignments	GCA_002841375.1, s__HGW-1 sp002841375, 95.0, 81.1, 0.54	98.65	11	N/A	N/A
GCA_003287415.1_ASM328741v1_genomic.fna	d__Bacteria;p__Firmicutes_A;c__Clostridia;o__Oscillospirales;f__Ruminococcaceae;g__Faecalibacterium;s__Faecalibacterium prausnitzii_I	GCA_003287415.1	95	d__Bacteria;p__Firmicutes_A;c__Clostridia;o__Oscillospirales;f__Ruminococcaceae;g__Faecalibacterium;s__Faecalibacterium prausnitzii_I	100	1	GCA_003287415.1	d__Bacteria;p__Firmicutes_A;c__Clostridia;o__Oscillospirales;f__Ruminococcaceae;g__Faecalibacterium;s__Faecalibacterium prausnitzii_G	100	1	d__Bacteria;p__Firmicutes_A;c__Clostridia;o__Oscillospirales;f__Ruminococcaceae;g__Faecalibacterium;s__	ANI/Placement	topological placement and ANI have congruent species assignments	GCA_002313795.1, s__Faecalibacterium prausnitzii_L, 95.0, 86.34, 0.71; GCF_002549975.1, s__Faecalibacterium prausnitzii_H, 95.0, 86.18, 0.69; GCF_002550035.1, s__Faecalibacterium prausnitzii_E, 95.0, 86.12, 0.71; GCA_003287495.1, s__Faecalibacterium prausnitzii_I, 95.0, 85.52, 0.71; GCF_002549775.1, s__Faecalibacterium prausnitzii_F, 95.0, 85.23, 0.66; GCA_003287405.1, s__Faecalibacterium prausni…	96.92	11	N/A	N/A
GCA_003287495.1_ASM328749v1_genomic.fna	d__Bacteria;p__Firmicutes_A;c__Clostridia;o__Oscillospirales;f__Ruminococcaceae;g__Faecalibacterium;s__Faecalibacterium prausnitzii_I	GCA_003287495.1	95	d__Bacteria;p__Firmicutes_A;c__Clostridia;o__Oscillospirales;f__Ruminococcaceae;g__Faecalibacterium;s__Faecalibacterium prausnitzii_I	100	1	GCA_003287495.1	d__Bacteria;p__Firmicutes_A;c__Clostridia;o__Oscillospirales;f__Ruminococcaceae;g__Faecalibacterium;s__Faecalibacterium prausnitzii_I	100	1	d__Bacteria;p__Firmicutes_A;c__Clostridia;o__Oscillospirales;f__Ruminococcaceae;g__Faecalibacterium;s__	ANI/Placement	topological placement and ANI have congruent species assignments	GCF_002550035.1, s__Faecalibacterium prausnitzii_E, 95.0, 85.68, 0.69; GCA_003293635.1, s__Faecalibacterium prausnitzii_G, 95.0, 85.66, 0.69; GCF_000162015.1, s__Faecalibacterium prausnitzii_C, 95.0, 85.65, 0.66; GCF_002549975.1, s__Faecalibacterium prausnitzii_H, 95.0, 85.56, 0.68; GCA_003287405.1, s__Faecalibacterium prausnitzii_J, 95.0, 84.91, 0.65; GCA_003312465.1, s__Faecalibacterium prausni…	96.79	11	N/A	N/A
GCA_002160915.1_ASM216091v1_genomic.fna	d__Bacteria;p__Firmicutes_A;c__Clostridia;o__Oscillospirales;f__Ruminococcaceae;g__Faecalibacterium;s__Faecalibacterium sp002160915	GCF_002160915.1	95	d__Bacteria;p__Firmicutes_A;c__Clostridia;o__Oscillospirales;f__Ruminococcaceae;g__Faecalibacterium;s__Faecalibacterium sp002160915	100	0.99	GCF_002160915.1	d__Bacteria;p__Firmicutes_A;c__Clostridia;o__Oscillospirales;f__Ruminococcaceae;g__Faecalibacterium;s__Faecalibacterium sp002160915	100	0.99	d__Bacteria;p__Firmicutes_A;c__Clostridia;o__Oscillospirales;f__Ruminococcaceae;g__Faecalibacterium;s__	ANI/Placement	topological placement and ANI have congruent species assignments	GCF_002160895.1, s__Faecalibacterium sp002160895, 95.0, 85.82, 0.72; GCF_000162015.1, s__Faecalibacterium prausnitzii_C, 95.0, 81.17, 0.49; GCF_002550035.1, s__Faecalibacterium prausnitzii_E, 95.0, 81.14, 0.48; GCF_002550015.1, s__Faecalibacterium prausnitzii_A, 95.0, 80.99, 0.47; GCF_002549775.1, s__Faecalibacterium prausnitzii_F, 95.0, 80.95, 0.48; GCA_003287495.1, s__Faecalibacterium prausnitz…	96.71	11	N/A	N/A
GCA_000620305.1_ASM62030v1_genomic.fna	d__Bacteria;p__Firmicutes_B;c__Moorellia;o__Desulfitibacterales;f__Desulfitibacteraceae;g__Desulfitibacter;s__Desulfitibacter alkalitolerans	GCF_000620305.1	95	d__Bacteria;p__Firmicutes_B;c__Moorellia;o__Desulfitibacterales;f__Desulfitibacteraceae;g__Desulfitibacter;s__Desulfitibacter alkalitolerans	100	1	GCF_000620305.1	d__Bacteria;p__Firmicutes_B;c__Moorellia;o__Desulfitibacterales;f__Desulfitibacteraceae;g__Desulfitibacter;s__Desulfitibacter alkalitolerans	100	1	d__Bacteria;p__Firmicutes_B;c__Moorellia;o__Desulfitibacterales;f__Desulfitibacteraceae;g__Desulfitibacter;s__	ANI/Placement	topological placement and ANI have congruent species assignments	GCA_001515945.1, s__Desulfitibacter sp001515945, 95.0, 78.23, 0.29	98.59	11	N/A	N/A
GCA_000961765.1_41k_genomic.fna	d__Bacteria;p__Firmicutes_B;c__Peptococcia;o__Peptococcales;f__BICA1-8;g__BICA1-8;s__BICA1-8 sp000961765	GCA_000961765.1	95	d__Bacteria;p__Firmicutes_B;c__Peptococcia;o__Peptococcales;f__BICA1-8;g__BICA1-8;s__BICA1-8 sp000961765	100	0.99	GCA_000961765.1	d__Bacteria;p__Firmicutes_B;c__Peptococcia;o__Peptococcales;f__BICA1-8;g__BICA1-8;s__BICA1-8 sp000961765	100	0.99	d__Bacteria;p__Firmicutes_B;c__Peptococcia;o__Peptococcales;f__BICA1-8;g__BICA1-8;s__	ANI/Placement	topological placement and ANI have congruent species assignments	GCA_000802045.1, s__BICA1-8 sp000802045, 95.0, 89.02, 0.67	97.76	11	N/A	N/A
GCA_002159155.1_ASM215915v1_genomic.fna	d__Bacteria;p__Firmicutes_G;c__Limnochordia;o__Limnochordales;f__ZCTH02-B6;g__ZCTH02-B6;s__ZCTH02-B6 sp002159155	GCA_002159155.1	95	d__Bacteria;p__Firmicutes_G;c__Limnochordia;o__Limnochordales;f__ZCTH02-B6;g__ZCTH02-B6;s__ZCTH02-B6 sp002159155	100	0.99	GCA_002159155.1	d__Bacteria;p__Firmicutes_G;c__Limnochordia;o__Limnochordales;f__ZCTH02-B6;g__ZCTH02-B6;s__ZCTH02-B6 sp002159155	100	0.99	d__Bacteria;p__Firmicutes_G;c__Limnochordia;o__Limnochordales;f__;g__;s__	ANI/Placement	topological placement and ANI have congruent species assignments	N/A	90.44	11	N/A	N/A
GCA_000380965.1_ASM38096v1_genomic.fna	d__Bacteria;p__Firmicutes_I;c__Bacilli_A;o__Paenibacillales;f__Paenibacillaceae;g__Paenibacillus_M;s__Paenibacillus_M ginsengihumi	GCF_000380965.1	95	d__Bacteria;p__Firmicutes_I;c__Bacilli_A;o__Paenibacillales;f__Paenibacillaceae;g__Paenibacillus_M;s__Paenibacillus_M ginsengihumi	100	1	GCF_000380965.1	d__Bacteria;p__Firmicutes_I;c__Bacilli_A;o__Paenibacillales;f__Paenibacillaceae;g__Paenibacillus_M;s__Paenibacillus_M ginsengihumi	100	1	d__Bacteria;p__Firmicutes_I;c__Bacilli_A;o__Paenibacillales;f__Paenibacillaceae;g__;s__	ANI/Placement	topological placement and ANI have congruent species assignments	N/A	98.67	11	N/A	N/A
GCA_002234615.1_ASM223461v1_genomic.fna	d__Bacteria;p__Firmicutes_I;c__Bacilli_A;o__Paenibacillales;f__Paenibacillaceae;g__Paenibacillus_S;s__Paenibacillus_S rigui	GCF_002234615.1	95	d__Bacteria;p__Firmicutes_I;c__Bacilli_A;o__Paenibacillales;f__Paenibacillaceae;g__Paenibacillus_S;s__Paenibacillus_S rigui	100	1	GCF_002234615.1	d__Bacteria;p__Firmicutes_I;c__Bacilli_A;o__Paenibacillales;f__Paenibacillaceae;g__Paenibacillus_S;s__Paenibacillus_S rigui	100	1	d__Bacteria;p__Firmicutes_I;c__Bacilli_A;o__Paenibacillales;f__Paenibacillaceae;g__Paenibacillus_S;s__	ANI/Placement	topological placement and ANI have congruent species assignments	GCF_002042965.1, s__Paenibacillus_S sp002042965, 95.0, 78.93, 0.22; GCF_000686845.1, s__Paenibacillus_S sp000686845, 95.0, 78.84, 0.19; GCF_002220865.2, s__Paenibacillus_S xerothermodurans, 95.0, 77.92, 0.15; GCF_900114475.1, s__Paenibacillus_S sp900114475, 95.0, 77.88, 0.13; GCF_001956045.1, s__Paenibacillus_S sp001956045, 95.0, 77.74, 0.15	98.49	11	N/A	N/A
GCA_900166625.1_PRJEB19420_genomic.fna	d__Bacteria;p__Firmicutes;c__Bacilli;o__Bacillales;f__Halobacillaceae;g__Halobacillus_A;s__Halobacillus_A massiliensis	GCF_900166625.1	95	d__Bacteria;p__Firmicutes;c__Bacilli;o__Bacillales;f__Halobacillaceae;g__Halobacillus_A;s__Halobacillus_A massiliensis	100	0.99	GCF_900166625.1	d__Bacteria;p__Firmicutes;c__Bacilli;o__Bacillales;f__Halobacillaceae;g__Halobacillus_A;s__Halobacillus_A massiliensis	100	0.99	d__Bacteria;p__Firmicutes;c__Bacilli;o__Bacillales;f__Halobacillaceae;g__Halobacillus_A;s__	ANI/Placement	topological placement and ANI have congruent species assignments	GCF_900240285.1, s__Halobacillus_A sp900240285, 95.0, 78.8, 0.23; GCF_900166655.1, s__Halobacillus_A hunanensis, 95.0, 78.05, 0.14	99.17	11	N/A	N/A
GCA_000425705.1_ASM42570v1_genomic.fna	d__Bacteria;p__Firmicutes;c__Bacilli;o__Bacillales;f__Halobacillaceae;g__Halobacillus;s__Halobacillus kuroshimensis	GCF_000425705.1	95	d__Bacteria;p__Firmicutes;c__Bacilli;o__Bacillales;f__Halobacillaceae;g__Halobacillus;s__Halobacillus kuroshimensis	100	1	GCF_000425705.1	d__Bacteria;p__Firmicutes;c__Bacilli;o__Bacillales;f__Halobacillaceae;g__Halobacillus;s__Halobacillus kuroshimensis	100	1	d__Bacteria;p__Firmicutes;c__Bacilli;o__Bacillales;f__Halobacillaceae;g__Halobacillus;s__	ANI/Placement	topological placement and ANI have congruent species assignments	GCF_900104185.1, s__Halobacillus aidingensis, 95.0, 79.15, 0.29; GCF_900108515.1, s__Halobacillus karajensis, 95.0, 78.79, 0.24; GCF_900114165.1, s__Halobacillus dabanensis, 95.0, 78.73, 0.26; GCF_001592845.1, s__Halobacillus sp001592845, 95.0, 78.67, 0.25; GCF_900166575.1, s__Halobacillus salinus, 95.0, 78.37, 0.18; GCF_002097535.1, s__Halobacillus mangrovi, 95.0, 78.29, 0.2; GCF_900113125.1, s_…	99.05	11	N/A	N/A
GCA_000407545.1_Ente_gilf_BAA-350_PQ1_CCUG_45553_V2_genomic.fna	d__Bacteria;p__Firmicutes;c__Bacilli;o__Lactobacillales;f__Enterococcaceae;g__Enterococcus_A;s__Enterococcus_A gilvus	GCF_000407545.1	95	d__Bacteria;p__Firmicutes;c__Bacilli;o__Lactobacillales;f__Enterococcaceae;g__Enterococcus_A;s__Enterococcus_A gilvus	100	1	GCF_000407545.1	d__Bacteria;p__Firmicutes;c__Bacilli;o__Lactobacillales;f__Enterococcaceae;g__Enterococcus_A;s__Enterococcus_A gilvus	100	1	d__Bacteria;p__Firmicutes;c__Bacilli;o__Lactobacillales;f__Enterococcaceae;g__Enterococcus_A;s__	ANI/Placement	topological placement and ANI have congruent species assignments	GCF_000407185.1, s__Enterococcus_A malodoratus, 95.0, 81.71, 0.5; GCF_002140655.1, s__Enterococcus_A sp002140655, 95.0, 81.48, 0.48; GCF_000406965.1, s__Enterococcus_A avium, 95.0, 81.36, 0.46; GCF_001544295.1, s__Enterococcus_A pseudoavium, 95.0, 81.13, 0.51; GCF_001886185.1, s__Enterococcus_A raffinosus, 95.0, 81.09, 0.46; GCF_001885905.1, s__Enterococcus_A devriesei, 95.0, 80.72, 0.48; GCF_001…	99.33	11	N/A	N/A
GCA_001433765.1_ASM143376v1_genomic.fna	d__Bacteria;p__Firmicutes;c__Bacilli;o__Lactobacillales;f__Lactobacillaceae;g__Lactobacillus_E;s__Lactobacillus_E coryniformis	GCF_002706425.1	95	d__Bacteria;p__Firmicutes;c__Bacilli;o__Lactobacillales;f__Lactobacillaceae;g__Lactobacillus_E;s__Lactobacillus_E coryniformis	99.99	1	GCF_002706425.1	d__Bacteria;p__Firmicutes;c__Bacilli;o__Lactobacillales;f__Lactobacillaceae;g__Lactobacillus_E;s__Lactobacillus_E coryniformis	99.99	1	d__Bacteria;p__Firmicutes;c__Bacilli;o__Lactobacillales;f__Lactobacillaceae;g__Lactobacillus_E;s__	ANI/Placement	topological placement and ANI have congruent species assignments	GCF_001663675.1, s__Lactobacillus_E backii, 95.0, 78.61, 0.15; GCF_001434575.1, s__Lactobacillus_E bifermentans, 95.0, 78.11, 0.15; GCF_001436505.1, s__Lactobacillus_E rennini, 95.0, 77.82, 0.21	98.47	11	N/A	N/A
GCA_001435975.1_ASM143597v1_genomic.fna	d__Bacteria;p__Firmicutes;c__Bacilli;o__Lactobacillales;f__Lactobacillaceae;g__Lactobacillus_G;s__Lactobacillus_G collinoides	GCF_001435975.1	95	d__Bacteria;p__Firmicutes;c__Bacilli;o__Lactobacillales;f__Lactobacillaceae;g__Lactobacillus_G;s__Lactobacillus_G collinoides	100	1	GCF_001435975.1	d__Bacteria;p__Firmicutes;c__Bacilli;o__Lactobacillales;f__Lactobacillaceae;g__Lactobacillus_G;s__Lactobacillus_G collinoides	100	1	d__Bacteria;p__Firmicutes;c__Bacilli;o__Lactobacillales;f__Lactobacillaceae;g__Lactobacillus_G;s__	ANI/Placement	topological placement and ANI have congruent species assignments	GCF_001311135.1, s__Lactobacillus_G paracollinoides, 95.0, 82.57, 0.63; GCA_001311745.1, s__Lactobacillus_G kefiri, 95.0, 80.48, 0.09; GCF_002157585.1, s__Lactobacillus_G parakefiri, 95.0, 80.23, 0.08; GCA_001311425.1, s__Lactobacillus_G kisonensis, 95.0, 79.83, 0.07; GCF_002217925.1, s__Lactobacillus_G mixtipabuli, 95.0, 79.56, 0.23; GCF_002583405.1, s__Lactobacillus_G silagincola, 95.0, 79.46, …	97.06	11	N/A	N/A
GCA_001434895.1_ASM143489v1_genomic.fna	d__Bacteria;p__Firmicutes;c__Bacilli;o__Lactobacillales;f__Lactobacillaceae;g__Lactobacillus_G;s__Lactobacillus_G odoratitofui	GCF_001434895.1	95	d__Bacteria;p__Firmicutes;c__Bacilli;o__Lactobacillales;f__Lactobacillaceae;g__Lactobacillus_G;s__Lactobacillus_G odoratitofui	100	1	GCF_001434895.1	d__Bacteria;p__Firmicutes;c__Bacilli;o__Lactobacillales;f__Lactobacillaceae;g__Lactobacillus_G;s__Lactobacillus_G odoratitofui	100	1	d__Bacteria;p__Firmicutes;c__Bacilli;o__Lactobacillales;f__Lactobacillaceae;g__Lactobacillus_G;s__	ANI/Placement	topological placement and ANI have congruent species assignments	GCF_001311075.1, s__Lactobacillus_G similis, 95.0, 79.4, 0.31; GCF_002583405.1, s__Lactobacillus_G silagincola, 95.0, 79.33, 0.31; GCF_002217985.1, s__Lactobacillus_G pentosiphilus, 95.0, 79.17, 0.27; GCF_002217925.1, s__Lactobacillus_G mixtipabuli, 95.0, 79.11, 0.34; GCF_002217945.1, s__Lactobacillus_G silagei, 95.0, 78.94, 0.33; GCF_001311135.1, s__Lactobacillus_G paracollinoides, 95.0, 78.83, …	97.12	11	N/A	N/A
GCA_001311505.1_ASM131150v1_genomic.fna	d__Bacteria;p__Firmicutes;c__Bacilli;o__Lactobacillales;f__Lactobacillaceae;g__Lactobacillus_H;s__Lactobacillus_H hokkaidonensis	GCF_000829395.1	95	d__Bacteria;p__Firmicutes;c__Bacilli;o__Lactobacillales;f__Lactobacillaceae;g__Lactobacillus_H;s__Lactobacillus_H hokkaidonensis	99.87	1	GCF_000829395.1	d__Bacteria;p__Firmicutes;c__Bacilli;o__Lactobacillales;f__Lactobacillaceae;g__Lactobacillus_H;s__Lactobacillus_H hokkaidonensis	99.87	1	d__Bacteria;p__Firmicutes;c__Bacilli;o__Lactobacillales;f__Lactobacillaceae;g__Lactobacillus_H;s__	ANI/Placement	topological placement and ANI have congruent species assignments	GCF_000876205.1, s__Lactobacillus_H wasatchensis, 95.0, 80.21, 0.47; GCF_001434475.1, s__Lactobacillus_H suebicus, 95.0, 78.6, 0.19; GCF_002871555.1, s__Lactobacillus_H vaginalis_A, 95.0, 78.26, 0.08; GCF_001434315.1, s__Lactobacillus_H oligofermentans, 95.0, 78.18, 0.21; GCF_001436295.1, s__Lactobacillus_H vaccinostercus, 95.0, 77.97, 0.17	73.41	11	N/A	Genome has more than 10.0% of markers with multiple hits
GCA_000800875.1_ZWU0022.1_genomic.fna	d__Bacteria;p__Fusobacteriota;c__Fusobacteriia;o__Fusobacteriales;f__Fusobacteriaceae;g__Cetobacterium_A;s__Cetobacterium_A sp000799075	GCF_000799075.1	95	d__Bacteria;p__Fusobacteriota;c__Fusobacteriia;o__Fusobacteriales;f__Fusobacteriaceae;g__Cetobacterium_A;s__Cetobacterium_A sp000799075	98.99	0.86	GCF_000799075.1	d__Bacteria;p__Fusobacteriota;c__Fusobacteriia;o__Fusobacteriales;f__Fusobacteriaceae;g__Cetobacterium_A;s__Cetobacterium_A sp000799075	98.99	0.86	d__Bacteria;p__Fusobacteriota;c__Fusobacteriia;o__Fusobacteriales;f__Fusobacteriaceae;g__Cetobacterium_A;s__	ANI/Placement	topological placement and ANI have congruent species assignments	GCA_002428805.1, s__Cetobacterium_A sp002428805, 95.0, 87.94, 0.87; GCF_000479045.1, s__Cetobacterium_A somerae, 95.0, 83.22, 0.66	96.07	11	N/A	N/A
GCA_000622245.1_ASM62224v1_genomic.fna	d__Bacteria;p__Fusobacteriota;c__Fusobacteriia;o__Fusobacteriales;f__Fusobacteriaceae;g__Fusobacterium_B;s__Fusobacterium_B perfoetens	GCF_000622245.1	95	d__Bacteria;p__Fusobacteriota;c__Fusobacteriia;o__Fusobacteriales;f__Fusobacteriaceae;g__Fusobacterium_B;s__Fusobacterium_B perfoetens	100	1	GCF_000622245.1	d__Bacteria;p__Fusobacteriota;c__Fusobacteriia;o__Fusobacteriales;f__Fusobacteriaceae;g__Fusobacterium_B;s__Fusobacterium_B perfoetens	100	1	d__Bacteria;p__Fusobacteriota;c__Fusobacteriia;o__Fusobacteriales;f__Fusobacteriaceae;g__;s__	ANI/Placement	topological placement and ANI have congruent species assignments	N/A	96.05	11	N/A	N/A
GCA_003324485.1_ASM332448v1_genomic.fna	d__Bacteria;p__Proteobacteria;c__Alphaproteobacteria;o__Rhizobiales;f__Cohaesibacteraceae;g__Cohaesibacter;s__	N/A	N/A	N/A	N/A	N/A	N/A	N/A	N/A	N/A	d__Bacteria;p__Proteobacteria;c__Alphaproteobacteria;o__Rhizobiales;f__Cohaesibacteraceae;g__Cohaesibacter;s__	Placement	taxonomic classification fully defined by topology	GCF_900115225.1, s__Cohaesibacter marisflavi, 95.0, 78.99, 0.29; GCF_900215505.1, s__Cohaesibacter sp900215505, 95.0, 78.93, 0.33; GCF_900215605.1, s__Cohaesibacter gelatinilyticus, 95.0, 77.99, 0.17; GCF_002866925.1, s__Cohaesibacter sp002866925, 95.0, 77.57, 0.23	98.08	11	0.951398	N/A
GCA_900115225.1_IMG-taxon_2617270874_annotated_assembly_genomic.fna	d__Bacteria;p__Proteobacteria;c__Alphaproteobacteria;o__Rhizobiales;f__Cohaesibacteraceae;g__Cohaesibacter;s__Cohaesibacter marisflavi	GCF_900115225.1	95	d__Bacteria;p__Proteobacteria;c__Alphaproteobacteria;o__Rhizobiales;f__Cohaesibacteraceae;g__Cohaesibacter;s__Cohaesibacter marisflavi	100	1	GCF_900115225.1	d__Bacteria;p__Proteobacteria;c__Alphaproteobacteria;o__Rhizobiales;f__Cohaesibacteraceae;g__Cohaesibacter;s__Cohaesibacter marisflavi	100	1	d__Bacteria;p__Proteobacteria;c__Alphaproteobacteria;o__Rhizobiales;f__Cohaesibacteraceae;g__Cohaesibacter;s__	ANI/Placement	topological placement and ANI have congruent species assignments	GCF_900215505.1, s__Cohaesibacter sp900215505, 95.0, 78.88, 0.28; GCF_900215605.1, s__Cohaesibacter gelatinilyticus, 95.0, 77.51, 0.13; GCF_002866925.1, s__Cohaesibacter sp002866925, 95.0, 77.5, 0.18	98.04	11	N/A	N/A
GCA_000296575.1_ASM29657v1_genomic.fna	d__Bacteria;p__Spirochaetota;c__Brachyspirae;o__Brachyspirales;f__Brachyspiraceae;g__Brachyspira;s__Brachyspira pilosicoli	GCF_000325665.1	95	d__Bacteria;p__Spirochaetota;c__Brachyspirae;o__Brachyspirales;f__Brachyspiraceae;g__Brachyspira;s__Brachyspira pilosicoli	98.08	0.96	GCF_000325665.1	d__Bacteria;p__Spirochaetota;c__Brachyspirae;o__Brachyspirales;f__Brachyspiraceae;g__Brachyspira;s__Brachyspira pilosicoli	98.08	0.96	d__Bacteria;p__Spirochaetota;c__Brachyspirae;o__Brachyspirales;f__Brachyspiraceae;g__Brachyspira;s__	ANI/Placement	topological placement and ANI have congruent species assignments	GCF_000223215.1, s__Brachyspira intermedia, 95.0, 81.6, 0.61; GCF_001049755.1, s__Brachyspira suanatina, 95.0, 81.45, 0.6; GCF_001676785.2, s__Brachyspira hyodysenteriae, 95.0, 81.42, 0.6; GCF_001746225.1, s__Brachyspira hampsonii, 95.0, 81.09, 0.56; GCF_000518245.1, s__Brachyspira alvinipulli, 95.0, 81.03, 0.61; GCF_000384655.1, s__Brachyspira innocens, 95.0, 81.02, 0.59; GCF_002379365.1, s__Bra…	92.94	11	N/A	N/A

## Sheet: Table S3
MAG_ID	species_cluster_ID	taxonomy	genome_used_for_taxonomic_annotation
BackhedF_2015__SID590_12M__bin.7	15313	-	-
LeChatelierE_2013__MH0212__bin.11	15313	-	-
LouisS_2016__AS51_12__bin.20	15313	-	-
LouisS_2016__AS51_18__bin.30	15313	-	-
LouisS_2016__AS51_6__bin.8	15313	-	-
Obregon-TitoAJ_2015__NO01__bin.16	15313	-	-
VogtmannE_2016__MMRS42780924ST-27-0-0__bin.86	15313	-	-
VogtmannE_2016__MMRS62376181ST-27-0-0__bin.39	15313	-	-
HeQ_2017__SZAXPI029491-89__bin.13	15316	k__Bacteria|p__Firmicutes|c__Clostridia|o__Clostridiales|f__Ruminococcaceae|g__Faecalibacterium|s__Faecalibacterium_prausnitzii	GCA_000154385
NielsenHB_2014__O2_UC34_2__bin.16	15316	k__Bacteria|p__Firmicutes|c__Clostridia|o__Clostridiales|f__Ruminococcaceae|g__Faecalibacterium|s__Faecalibacterium_prausnitzii	GCA_000154385
QinJ_2012__T2D-102__bin.47	15316	k__Bacteria|p__Firmicutes|c__Clostridia|o__Clostridiales|f__Ruminococcaceae|g__Faecalibacterium|s__Faecalibacterium_prausnitzii	GCA_000154385
SchirmerM_2016__G89089__bin.13	15316	k__Bacteria|p__Firmicutes|c__Clostridia|o__Clostridiales|f__Ruminococcaceae|g__Faecalibacterium|s__Faecalibacterium_prausnitzii	GCA_000154385
VatanenT_2016__G80299__bin.11	15316	k__Bacteria|p__Firmicutes|c__Clostridia|o__Clostridiales|f__Ruminococcaceae|g__Faecalibacterium|s__Faecalibacterium_prausnitzii	GCA_000154385
GeversD_2014__SKBSTL043__bin.34	15317	k__Bacteria|p__Firmicutes|c__Clostridia|o__Clostridiales|f__Ruminococcaceae|g__Faecalibacterium|s__Faecalibacterium_sp_CAG_82	GCA_000434595
HMP_2012__SRS017521__bin.68	15317	k__Bacteria|p__Firmicutes|c__Clostridia|o__Clostridiales|f__Ruminococcaceae|g__Faecalibacterium|s__Faecalibacterium_sp_CAG_82	GCA_000434595
LiJ_2014__O2.UC46-1__bin.74	15317	k__Bacteria|p__Firmicutes|c__Clostridia|o__Clostridiales|f__Ruminococcaceae|g__Faecalibacterium|s__Faecalibacterium_sp_CAG_82	GCA_000434595
LiuW_2016__SRR3993059__bin.79	15317	k__Bacteria|p__Firmicutes|c__Clostridia|o__Clostridiales|f__Ruminococcaceae|g__Faecalibacterium|s__Faecalibacterium_sp_CAG_82	GCA_000434595
NielsenHB_2014__O2_UC46_0__bin.25	15317	k__Bacteria|p__Firmicutes|c__Clostridia|o__Clostridiales|f__Ruminococcaceae|g__Faecalibacterium|s__Faecalibacterium_sp_CAG_82	GCA_000434595
VatanenT_2016__G80353__bin.26	15317	k__Bacteria|p__Firmicutes|c__Clostridia|o__Clostridiales|f__Ruminococcaceae|g__Faecalibacterium|s__Faecalibacterium_sp_CAG_82	GCA_000434595
VogtmannE_2016__MMRS73787048ST-27-0-0__bin.28	15317	k__Bacteria|p__Firmicutes|c__Clostridia|o__Clostridiales|f__Ruminococcaceae|g__Faecalibacterium|s__Faecalibacterium_sp_CAG_82	GCA_000434595
WenC_2017__N010__bin.46	15317	k__Bacteria|p__Firmicutes|c__Clostridia|o__Clostridiales|f__Ruminococcaceae|g__Faecalibacterium|s__Faecalibacterium_sp_CAG_82	GCA_000434595
XieH_2016__YSZC12003_36696__bin.75	15317	k__Bacteria|p__Firmicutes|c__Clostridia|o__Clostridiales|f__Ruminococcaceae|g__Faecalibacterium|s__Faecalibacterium_sp_CAG_82	GCA_000434595
ZellerG_2014__CCMD50071957ST-21-0__bin.48	15317	k__Bacteria|p__Firmicutes|c__Clostridia|o__Clostridiales|f__Ruminococcaceae|g__Faecalibacterium|s__Faecalibacterium_sp_CAG_82	GCA_000434595
QinJ_2012__T2D-070__bin.14	15329	-	-
ChengpingW_2017__AS98raw__bin.28	15332	k__Bacteria|p__Firmicutes|c__Clostridia|o__Clostridiales|f__Ruminococcaceae|g__Faecalibacterium|s__Faecalibacterium_prausnitzii	GCA_000154385
QinJ_2012__CON-078__bin.18	15332	k__Bacteria|p__Firmicutes|c__Clostridia|o__Clostridiales|f__Ruminococcaceae|g__Faecalibacterium|s__Faecalibacterium_prausnitzii	GCA_000154385
WenC_2017__N038__bin.38	15342	k__Bacteria|p__Firmicutes|c__Clostridia|o__Clostridiales|f__Ruminococcaceae|g__Faecalibacterium|s__Faecalibacterium_prausnitzii	GCA_000434595
WenC_2017__N310__bin.83	15342	k__Bacteria|p__Firmicutes|c__Clostridia|o__Clostridiales|f__Ruminococcaceae|g__Faecalibacterium|s__Faecalibacterium_prausnitzii	GCA_000434595
HeQ_2017__SZAXPI029602-33__bin.29	15346	-	-
QinJ_2012__CON-057__bin.18	15346	-	-
QinJ_2012__CON-058__bin.3	15346	-	-
QinN_2014__HD-20__bin.13	15346	-	-
QinN_2014__HD-47__bin.22	15346	-	-
ZeeviD_2015__PNP_Main_206__bin.21	4532	k__Bacteria|p__Firmicutes|c__Clostridia|o__Clostridiales|f__Eubacteriaceae|g__Eubacterium|s__Eubacterium_hallii	GCA_000435875
SchirmerM_2016__G88882__bin.3	4564	k__Bacteria|p__Firmicutes|c__Clostridia|o__Clostridiales|f__Lachnospiraceae|g__Blautia|s__Ruminococcus_torques	GCA_000437035
WenC_2017__N025__bin.5	4564	k__Bacteria|p__Firmicutes|c__Clostridia|o__Clostridiales|f__Lachnospiraceae|g__Blautia|s__Ruminococcus_torques	GCA_000437035
XieH_2016__YSZC12003_37583__bin.20	4577	k__Bacteria|p__Firmicutes|c__Clostridia|o__Clostridiales|f__Lachnospiraceae|g__Coprococcus|s__Coprococcus_comes	GCA_000436715
BackhedF_2015__SID367_12M__bin.38	4699	k__Bacteria|p__Firmicutes|c__Clostridia|o__Clostridiales|f__Lachnospiraceae|g__Lachnoclostridium|s__Clostridium_symbiosum	GCA_000189595
BackhedF_2015__SID532_4M__bin.26	4699	k__Bacteria|p__Firmicutes|c__Clostridia|o__Clostridiales|f__Lachnospiraceae|g__Lachnoclostridium|s__Clostridium_symbiosum	GCA_000189595
FengQ_2015__SID31450__bin.14	4699	k__Bacteria|p__Firmicutes|c__Clostridia|o__Clostridiales|f__Lachnospiraceae|g__Lachnoclostridium|s__Clostridium_symbiosum	GCA_000189595
HeQ_2017__RSZAXPI003069-101__bin.5	4699	k__Bacteria|p__Firmicutes|c__Clostridia|o__Clostridiales|f__Lachnospiraceae|g__Lachnoclostridium|s__Clostridium_symbiosum	GCA_000189595
HeQ_2017__RSZAXPI003078-111__bin.21	4699	k__Bacteria|p__Firmicutes|c__Clostridia|o__Clostridiales|f__Lachnospiraceae|g__Lachnoclostridium|s__Clostridium_symbiosum	GCA_000189595
HeQ_2017__RSZAXPI003079-113__bin.8	4699	k__Bacteria|p__Firmicutes|c__Clostridia|o__Clostridiales|f__Lachnospiraceae|g__Lachnoclostridium|s__Clostridium_symbiosum	GCA_000189595
HeQ_2017__RSZAXPI003082-116__bin.17	4699	k__Bacteria|p__Firmicutes|c__Clostridia|o__Clostridiales|f__Lachnospiraceae|g__Lachnoclostridium|s__Clostridium_symbiosum	GCA_000189595
HeQ_2017__RSZAXPI003099-133__bin.48	4699	k__Bacteria|p__Firmicutes|c__Clostridia|o__Clostridiales|f__Lachnospiraceae|g__Lachnoclostridium|s__Clostridium_symbiosum	GCA_000189595
HeQ_2017__SZAXPI029461-129__bin.3	4699	k__Bacteria|p__Firmicutes|c__Clostridia|o__Clostridiales|f__Lachnospiraceae|g__Lachnoclostridium|s__Clostridium_symbiosum	GCA_000189595
HeQ_2017__SZAXPI029468-169__bin.41	4699	k__Bacteria|p__Firmicutes|c__Clostridia|o__Clostridiales|f__Lachnospiraceae|g__Lachnoclostridium|s__Clostridium_symbiosum	GCA_000189595
HeQ_2017__SZAXPI029479-64__bin.17	4699	k__Bacteria|p__Firmicutes|c__Clostridia|o__Clostridiales|f__Lachnospiraceae|g__Lachnoclostridium|s__Clostridium_symbiosum	GCA_000189595
HeQ_2017__SZAXPI029499-101__bin.50	4699	k__Bacteria|p__Firmicutes|c__Clostridia|o__Clostridiales|f__Lachnospiraceae|g__Lachnoclostridium|s__Clostridium_symbiosum	GCA_000189595
HeQ_2017__SZAXPI029500-102__bin.15	4699	k__Bacteria|p__Firmicutes|c__Clostridia|o__Clostridiales|f__Lachnospiraceae|g__Lachnoclostridium|s__Clostridium_symbiosum	GCA_000189595
HeQ_2017__SZAXPI029544-123__bin.19	4699	k__Bacteria|p__Firmicutes|c__Clostridia|o__Clostridiales|f__Lachnospiraceae|g__Lachnoclostridium|s__Clostridium_symbiosum	GCA_000189595
HeQ_2017__SZAXPI029549-142__bin.20	4699	k__Bacteria|p__Firmicutes|c__Clostridia|o__Clostridiales|f__Lachnospiraceae|g__Lachnoclostridium|s__Clostridium_symbiosum	GCA_000189595
LiJ_2014__V1.CD3-0-PT__bin.11	4699	k__Bacteria|p__Firmicutes|c__Clostridia|o__Clostridiales|f__Lachnospiraceae|g__Lachnoclostridium|s__Clostridium_symbiosum	GCA_000189595
LiJ_2014__V1.FI33__bin.16	4699	k__Bacteria|p__Firmicutes|c__Clostridia|o__Clostridiales|f__Lachnospiraceae|g__Lachnoclostridium|s__Clostridium_symbiosum	GCA_000189595
Obregon-TitoAJ_2015__NO01__bin.29	4699	k__Bacteria|p__Firmicutes|c__Clostridia|o__Clostridiales|f__Lachnospiraceae|g__Lachnoclostridium|s__Clostridium_symbiosum	GCA_000189595
QinJ_2012__CON-060__bin.21	4699	k__Bacteria|p__Firmicutes|c__Clostridia|o__Clostridiales|f__Lachnospiraceae|g__Lachnoclostridium|s__Clostridium_symbiosum	GCA_000189595
QinJ_2012__DLM024__bin.13	4699	k__Bacteria|p__Firmicutes|c__Clostridia|o__Clostridiales|f__Lachnospiraceae|g__Lachnoclostridium|s__Clostridium_symbiosum	GCA_000189595
QinJ_2012__T2D-101__bin.16	4699	k__Bacteria|p__Firmicutes|c__Clostridia|o__Clostridiales|f__Lachnospiraceae|g__Lachnoclostridium|s__Clostridium_symbiosum	GCA_000189595
QinN_2014__LD-35__bin.28	4699	k__Bacteria|p__Firmicutes|c__Clostridia|o__Clostridiales|f__Lachnospiraceae|g__Lachnoclostridium|s__Clostridium_symbiosum	GCA_000189595
RaymondF_2016__P20E90__bin.42	4699	k__Bacteria|p__Firmicutes|c__Clostridia|o__Clostridiales|f__Lachnospiraceae|g__Lachnoclostridium|s__Clostridium_symbiosum	GCA_000189595
VogtmannE_2016__MMRS65945127ST-27-0-0__bin.16	4699	k__Bacteria|p__Firmicutes|c__Clostridia|o__Clostridiales|f__Lachnospiraceae|g__Lachnoclostridium|s__Clostridium_symbiosum	GCA_000189595
XieH_2016__YSZC12003_35724__bin.6	4699	k__Bacteria|p__Firmicutes|c__Clostridia|o__Clostridiales|f__Lachnospiraceae|g__Lachnoclostridium|s__Clostridium_symbiosum	GCA_000189595
XieH_2016__YSZC12003_36697__bin.33	4699	k__Bacteria|p__Firmicutes|c__Clostridia|o__Clostridiales|f__Lachnospiraceae|g__Lachnoclostridium|s__Clostridium_symbiosum	GCA_000189595
YuJ_2015__SZAXPI015221-142__bin.34	4699	k__Bacteria|p__Firmicutes|c__Clostridia|o__Clostridiales|f__Lachnospiraceae|g__Lachnoclostridium|s__Clostridium_symbiosum	GCA_000189595
YuJ_2015__SZAXPI015237-23__bin.13	4699	k__Bacteria|p__Firmicutes|c__Clostridia|o__Clostridiales|f__Lachnospiraceae|g__Lachnoclostridium|s__Clostridium_symbiosum	GCA_000189595
YuJ_2015__SZAXPI017595-169__bin.19	4699	k__Bacteria|p__Firmicutes|c__Clostridia|o__Clostridiales|f__Lachnospiraceae|g__Lachnoclostridium|s__Clostridium_symbiosum	GCA_000189595
LoombaR_2017__SID0017_mqf__bin.1	4727	-	-
LoombaR_2017__SID1050_bax__bin.30	4727	-	-
BackhedF_2015__SID180_4M__bin.5	4759	-	-
BackhedF_2015__SID45_4M__bin.11	4759	-	-
GeversD_2014__SKBSTL007__bin.24	4759	-	-
LoombaR_2017__SID1048_bav__bin.22	4759	-	-
BackhedF_2015__SID179_4M__bin.4	4760	k__Bacteria|p__Firmicutes|c__Clostridia|o__Clostridiales|f__Lachnospiraceae|g__Lachnoclostridium|s__Clostridium_clostridioforme	GCA_000234155
BackhedF_2015__SID332_B__bin.12	4760	k__Bacteria|p__Firmicutes|c__Clostridia|o__Clostridiales|f__Lachnospiraceae|g__Lachnoclostridium|s__Clostridium_clostridioforme	GCA_000234155
BackhedF_2015__SID570_12M__bin.27	4760	k__Bacteria|p__Firmicutes|c__Clostridia|o__Clostridiales|f__Lachnospiraceae|g__Lachnoclostridium|s__Clostridium_clostridioforme	GCA_000234155
CosteaPI_2017__donald4-11-7-0__bin.27	4760	k__Bacteria|p__Firmicutes|c__Clostridia|o__Clostridiales|f__Lachnospiraceae|g__Lachnoclostridium|s__Clostridium_clostridioforme	GCA_000234155
FengQ_2015__SID31880__bin.24	4760	k__Bacteria|p__Firmicutes|c__Clostridia|o__Clostridiales|f__Lachnospiraceae|g__Lachnoclostridium|s__Clostridium_clostridioforme	GCA_000234155
HeQ_2017__SZAXPI029497-98__bin.2	4760	k__Bacteria|p__Firmicutes|c__Clostridia|o__Clostridiales|f__Lachnospiraceae|g__Lachnoclostridium|s__Clostridium_clostridioforme	GCA_000234155
KosticAD_2015__PRJNA231909.3112348__bin.2	4760	k__Bacteria|p__Firmicutes|c__Clostridia|o__Clostridiales|f__Lachnospiraceae|g__Lachnoclostridium|s__Clostridium_clostridioforme	GCA_000234155
LiJ_2014__MH0221__bin.4	4760	k__Bacteria|p__Firmicutes|c__Clostridia|o__Clostridiales|f__Lachnospiraceae|g__Lachnoclostridium|s__Clostridium_clostridioforme	GCA_000234155
LiJ_2014__V1.CD3-0-PN__bin.2	4760	k__Bacteria|p__Firmicutes|c__Clostridia|o__Clostridiales|f__Lachnospiraceae|g__Lachnoclostridium|s__Clostridium_clostridioforme	GCA_000234155
LiJ_2014__V1.CD37-4__bin.42	4760	k__Bacteria|p__Firmicutes|c__Clostridia|o__Clostridiales|f__Lachnospiraceae|g__Lachnoclostridium|s__Clostridium_clostridioforme	GCA_000234155
LiJ_2014__V1.CD44-0__bin.32	4760	k__Bacteria|p__Firmicutes|c__Clostridia|o__Clostridiales|f__Lachnospiraceae|g__Lachnoclostridium|s__Clostridium_clostridioforme	GCA_000234155
LiJ_2014__V1.FI34__bin.54	4760	k__Bacteria|p__Firmicutes|c__Clostridia|o__Clostridiales|f__Lachnospiraceae|g__Lachnoclostridium|s__Clostridium_clostridioforme	GCA_000234155
LoombaR_2017__SID1041_bao__bin.31	4760	k__Bacteria|p__Firmicutes|c__Clostridia|o__Clostridiales|f__Lachnospiraceae|g__Lachnoclostridium|s__Clostridium_clostridioforme	GCA_000234155
NielsenHB_2014__V1_CD18_3__bin.1	4760	k__Bacteria|p__Firmicutes|c__Clostridia|o__Clostridiales|f__Lachnospiraceae|g__Lachnoclostridium|s__Clostridium_clostridioforme	GCA_000234155
Obregon-TitoAJ_2015__NO01__bin.27	4760	k__Bacteria|p__Firmicutes|c__Clostridia|o__Clostridiales|f__Lachnospiraceae|g__Lachnoclostridium|s__Clostridium_clostridioforme	GCA_000234155
QinJ_2012__CON-060__bin.23	4760	k__Bacteria|p__Firmicutes|c__Clostridia|o__Clostridiales|f__Lachnospiraceae|g__Lachnoclostridium|s__Clostridium_clostridioforme	GCA_000234155
XieH_2016__YSZC12003_36697__bin.38	4760	k__Bacteria|p__Firmicutes|c__Clostridia|o__Clostridiales|f__Lachnospiraceae|g__Lachnoclostridium|s__Clostridium_clostridioforme	GCA_000234155
HeQ_2017__RSZAXPI003079-113__bin.22	4762	-	-
HeQ_2017__RSZAXPI003099-133__bin.25	4762	-	-
HeQ_2017__SZAXPI029461-129__bin.25	4762	-	-
HeQ_2017__SZAXPI029550-158__bin.27	4762	-	-
KosticAD_2015__PRJNA231909.3108485__bin.10	4762	-	-
LiJ_2017__nHF512829__bin.20	4762	-	-
LiJ_2017__nHM612709__bin.28	4762	-	-
QinN_2014__LV-10__bin.19	4762	-	-
XieH_2016__YSZC12003_37297R1__bin.44	4762	-	-
FengQ_2015__SID31275__bin.27	4763	k__Bacteria|p__Firmicutes|c__Clostridia|o__Clostridiales|f__Clostridiales_unclassified|g__Clostridiales_unclassified|s__Clostridiales_bacterium_1_7_47FAA	GCA_000155435
LoombaR_2017__SID1009_aai__bin.48	4804	k__Bacteria|p__Firmicutes|c__Clostridia|o__Clostridiales|f__Lachnospiraceae|g__Blautia|s__Blautia_sp	GCA_000433815
VogtmannE_2016__MMRS77321055ST-27-0-0__bin.62	4882	k__Bacteria|p__Firmicutes|c__Clostridia|o__Clostridiales|f__Lachnospiraceae|g__Roseburia|s__Roseburia_sp_CAG_100	GCA_000436955
LiuW_2016__SRR3992991__bin.134	4925	k__Bacteria|p__Firmicutes|c__Clostridia|o__Clostridiales|f__Lachnospiraceae|g__Roseburia|s__Roseburia_faecis	GCA_000433615
ZeeviD_2015__PNP_Main_336__bin.15	4925	k__Bacteria|p__Firmicutes|c__Clostridia|o__Clostridiales|f__Lachnospiraceae|g__Roseburia|s__Roseburia_faecis	GCA_000433615
AsnicarF_2017__MV_FEM4_t2Q15__bin.6	4933	k__Bacteria|p__Firmicutes|c__Clostridia|o__Clostridiales|f__Lachnospiraceae|g__Lachnospiraceae_unclassified|s__Eubacterium_rectale	GCA_000432235
BackhedF_2015__SID105_M__bin.28	4933	k__Bacteria|p__Firmicutes|c__Clostridia|o__Clostridiales|f__Lachnospiraceae|g__Lachnospiraceae_unclassified|s__Eubacterium_rectale	GCA_000432235
BackhedF_2015__SID128_12M__bin.54	4933	k__Bacteria|p__Firmicutes|c__Clostridia|o__Clostridiales|f__Lachnospiraceae|g__Lachnospiraceae_unclassified|s__Eubacterium_rectale	GCA_000432235
BackhedF_2015__SID133_M__bin.46	4933	k__Bacteria|p__Firmicutes|c__Clostridia|o__Clostridiales|f__Lachnospiraceae|g__Lachnospiraceae_unclassified|s__Eubacterium_rectale	GCA_000432235
BackhedF_2015__SID137_M__bin.59	4933	k__Bacteria|p__Firmicutes|c__Clostridia|o__Clostridiales|f__Lachnospiraceae|g__Lachnospiraceae_unclassified|s__Eubacterium_rectale	GCA_000432235
BackhedF_2015__SID157_M__bin.18	4933	k__Bacteria|p__Firmicutes|c__Clostridia|o__Clostridiales|f__Lachnospiraceae|g__Lachnospiraceae_unclassified|s__Eubacterium_rectale	GCA_000432235
BackhedF_2015__SID181_M__bin.22	4933	k__Bacteria|p__Firmicutes|c__Clostridia|o__Clostridiales|f__Lachnospiraceae|g__Lachnospiraceae_unclassified|s__Eubacterium_rectale	GCA_000432235
BackhedF_2015__SID184_12M__bin.5	4933	k__Bacteria|p__Firmicutes|c__Clostridia|o__Clostridiales|f__Lachnospiraceae|g__Lachnospiraceae_unclassified|s__Eubacterium_rectale	GCA_000432235
BackhedF_2015__SID195_M__bin.28	4933	k__Bacteria|p__Firmicutes|c__Clostridia|o__Clostridiales|f__Lachnospiraceae|g__Lachnospiraceae_unclassified|s__Eubacterium_rectale	GCA_000432235
BackhedF_2015__SID1_M__bin.36	4933	k__Bacteria|p__Firmicutes|c__Clostridia|o__Clostridiales|f__Lachnospiraceae|g__Lachnospiraceae_unclassified|s__Eubacterium_rectale	GCA_000432235
BackhedF_2015__SID229_M__bin.20	4933	k__Bacteria|p__Firmicutes|c__Clostridia|o__Clostridiales|f__Lachnospiraceae|g__Lachnospiraceae_unclassified|s__Eubacterium_rectale	GCA_000432235
BackhedF_2015__SID241_M__bin.30	4933	k__Bacteria|p__Firmicutes|c__Clostridia|o__Clostridiales|f__Lachnospiraceae|g__Lachnospiraceae_unclassified|s__Eubacterium_rectale	GCA_000432235
BackhedF_2015__SID258_12M__bin.15	4933	k__Bacteria|p__Firmicutes|c__Clostridia|o__Clostridiales|f__Lachnospiraceae|g__Lachnospiraceae_unclassified|s__Eubacterium_rectale	GCA_000432235
BackhedF_2015__SID263_12M__bin.20	4933	k__Bacteria|p__Firmicutes|c__Clostridia|o__Clostridiales|f__Lachnospiraceae|g__Lachnospiraceae_unclassified|s__Eubacterium_rectale	GCA_000432235
BackhedF_2015__SID268_12M__bin.16	4933	k__Bacteria|p__Firmicutes|c__Clostridia|o__Clostridiales|f__Lachnospiraceae|g__Lachnospiraceae_unclassified|s__Eubacterium_rectale	GCA_000432235
BackhedF_2015__SID274_M__bin.25	4933	k__Bacteria|p__Firmicutes|c__Clostridia|o__Clostridiales|f__Lachnospiraceae|g__Lachnospiraceae_unclassified|s__Eubacterium_rectale	GCA_000432235
BackhedF_2015__SID276_12M__bin.19	4933	k__Bacteria|p__Firmicutes|c__Clostridia|o__Clostridiales|f__Lachnospiraceae|g__Lachnospiraceae_unclassified|s__Eubacterium_rectale	GCA_000432235
BackhedF_2015__SID282_M__bin.4	4933	k__Bacteria|p__Firmicutes|c__Clostridia|o__Clostridiales|f__Lachnospiraceae|g__Lachnospiraceae_unclassified|s__Eubacterium_rectale	GCA_000432235
BackhedF_2015__SID326_12M__bin.9	4933	k__Bacteria|p__Firmicutes|c__Clostridia|o__Clostridiales|f__Lachnospiraceae|g__Lachnospiraceae_unclassified|s__Eubacterium_rectale	GCA_000432235
BackhedF_2015__SID332_M__bin.13	4933	k__Bacteria|p__Firmicutes|c__Clostridia|o__Clostridiales|f__Lachnospiraceae|g__Lachnospiraceae_unclassified|s__Eubacterium_rectale	GCA_000432235
BackhedF_2015__SID345_12M__bin.9	4933	k__Bacteria|p__Firmicutes|c__Clostridia|o__Clostridiales|f__Lachnospiraceae|g__Lachnospiraceae_unclassified|s__Eubacterium_rectale	GCA_000432235
BackhedF_2015__SID350_M__bin.31	4933	k__Bacteria|p__Firmicutes|c__Clostridia|o__Clostridiales|f__Lachnospiraceae|g__Lachnospiraceae_unclassified|s__Eubacterium_rectale	GCA_000432235
BackhedF_2015__SID367_M__bin.29	4933	k__Bacteria|p__Firmicutes|c__Clostridia|o__Clostridiales|f__Lachnospiraceae|g__Lachnospiraceae_unclassified|s__Eubacterium_rectale	GCA_000432235
BackhedF_2015__SID377_12M__bin.13	4933	k__Bacteria|p__Firmicutes|c__Clostridia|o__Clostridiales|f__Lachnospiraceae|g__Lachnospiraceae_unclassified|s__Eubacterium_rectale	GCA_000432235
BackhedF_2015__SID385_12M__bin.47	4933	k__Bacteria|p__Firmicutes|c__Clostridia|o__Clostridiales|f__Lachnospiraceae|g__Lachnospiraceae_unclassified|s__Eubacterium_rectale	GCA_000432235
BackhedF_2015__SID503_12M__bin.9	4933	k__Bacteria|p__Firmicutes|c__Clostridia|o__Clostridiales|f__Lachnospiraceae|g__Lachnospiraceae_unclassified|s__Eubacterium_rectale	GCA_000432235
BackhedF_2015__SID503_M__bin.66	4933	k__Bacteria|p__Firmicutes|c__Clostridia|o__Clostridiales|f__Lachnospiraceae|g__Lachnospiraceae_unclassified|s__Eubacterium_rectale	GCA_000432235
BackhedF_2015__SID504_M__bin.46	4933	k__Bacteria|p__Firmicutes|c__Clostridia|o__Clostridiales|f__Lachnospiraceae|g__Lachnospiraceae_unclassified|s__Eubacterium_rectale	GCA_000432235
BackhedF_2015__SID51_12M__bin.37	4933	k__Bacteria|p__Firmicutes|c__Clostridia|o__Clostridiales|f__Lachnospiraceae|g__Lachnospiraceae_unclassified|s__Eubacterium_rectale	GCA_000432235
BackhedF_2015__SID51_M__bin.9	4933	k__Bacteria|p__Firmicutes|c__Clostridia|o__Clostridiales|f__Lachnospiraceae|g__Lachnospiraceae_unclassified|s__Eubacterium_rectale	GCA_000432235
BackhedF_2015__SID536_M__bin.14	4933	k__Bacteria|p__Firmicutes|c__Clostridia|o__Clostridiales|f__Lachnospiraceae|g__Lachnospiraceae_unclassified|s__Eubacterium_rectale	GCA_000432235
BackhedF_2015__SID585_12M__bin.39	4933	k__Bacteria|p__Firmicutes|c__Clostridia|o__Clostridiales|f__Lachnospiraceae|g__Lachnospiraceae_unclassified|s__Eubacterium_rectale	GCA_000432235
BackhedF_2015__SID589_12M__bin.31	4933	k__Bacteria|p__Firmicutes|c__Clostridia|o__Clostridiales|f__Lachnospiraceae|g__Lachnospiraceae_unclassified|s__Eubacterium_rectale	GCA_000432235
BackhedF_2015__SID640_M__bin.19	4933	k__Bacteria|p__Firmicutes|c__Clostridia|o__Clostridiales|f__Lachnospiraceae|g__Lachnospiraceae_unclassified|s__Eubacterium_rectale	GCA_000432235
BackhedF_2015__SID70_M__bin.11	4933	k__Bacteria|p__Firmicutes|c__Clostridia|o__Clostridiales|f__Lachnospiraceae|g__Lachnospiraceae_unclassified|s__Eubacterium_rectale	GCA_000432235
BackhedF_2015__SID7_12M__bin.8	4933	k__Bacteria|p__Firmicutes|c__Clostridia|o__Clostridiales|f__Lachnospiraceae|g__Lachnospiraceae_unclassified|s__Eubacterium_rectale	GCA_000432235
BackhedF_2015__SID87_12M__bin.25	4933	k__Bacteria|p__Firmicutes|c__Clostridia|o__Clostridiales|f__Lachnospiraceae|g__Lachnospiraceae_unclassified|s__Eubacterium_rectale	GCA_000432235
Bengtsson-PalmeJ_2015__TRAVELRES15__bin.96	4933	k__Bacteria|p__Firmicutes|c__Clostridia|o__Clostridiales|f__Lachnospiraceae|g__Lachnospiraceae_unclassified|s__Eubacterium_rectale	GCA_000432235
Bengtsson-PalmeJ_2015__TRAVELRES16__bin.36	4933	k__Bacteria|p__Firmicutes|c__Clostridia|o__Clostridiales|f__Lachnospiraceae|g__Lachnospiraceae_unclassified|s__Eubacterium_rectale	GCA_000432235
Bengtsson-PalmeJ_2015__TRAVELRES17__bin.57	4933	k__Bacteria|p__Firmicutes|c__Clostridia|o__Clostridiales|f__Lachnospiraceae|g__Lachnospiraceae_unclassified|s__Eubacterium_rectale	GCA_000432235
Bengtsson-PalmeJ_2015__TRAVELRES18__bin.11	4933	k__Bacteria|p__Firmicutes|c__Clostridia|o__Clostridiales|f__Lachnospiraceae|g__Lachnospiraceae_unclassified|s__Eubacterium_rectale	GCA_000432235
Bengtsson-PalmeJ_2015__TRAVELRES31__bin.100	4933	k__Bacteria|p__Firmicutes|c__Clostridia|o__Clostridiales|f__Lachnospiraceae|g__Lachnospiraceae_unclassified|s__Eubacterium_rectale	GCA_000432235
Bengtsson-PalmeJ_2015__TRAVELRES35__bin.33	4933	k__Bacteria|p__Firmicutes|c__Clostridia|o__Clostridiales|f__Lachnospiraceae|g__Lachnospiraceae_unclassified|s__Eubacterium_rectale	GCA_000432235
Bengtsson-PalmeJ_2015__TRAVELRES36__bin.108	4933	k__Bacteria|p__Firmicutes|c__Clostridia|o__Clostridiales|f__Lachnospiraceae|g__Lachnospiraceae_unclassified|s__Eubacterium_rectale	GCA_000432235
Bengtsson-PalmeJ_2015__TRAVELRES38__bin.64	4933	k__Bacteria|p__Firmicutes|c__Clostridia|o__Clostridiales|f__Lachnospiraceae|g__Lachnospiraceae_unclassified|s__Eubacterium_rectale	GCA_000432235
Bengtsson-PalmeJ_2015__TRAVELRES42__bin.32	4933	k__Bacteria|p__Firmicutes|c__Clostridia|o__Clostridiales|f__Lachnospiraceae|g__Lachnospiraceae_unclassified|s__Eubacterium_rectale	GCA_000432235
Bengtsson-PalmeJ_2015__TRAVELRES44__bin.25	4933	k__Bacteria|p__Firmicutes|c__Clostridia|o__Clostridiales|f__Lachnospiraceae|g__Lachnospiraceae_unclassified|s__Eubacterium_rectale	GCA_000432235
Bengtsson-PalmeJ_2015__TRAVELRES49__bin.63	4933	k__Bacteria|p__Firmicutes|c__Clostridia|o__Clostridiales|f__Lachnospiraceae|g__Lachnospiraceae_unclassified|s__Eubacterium_rectale	GCA_000432235
Bengtsson-PalmeJ_2015__TRAVELRES50__bin.2	4933	k__Bacteria|p__Firmicutes|c__Clostridia|o__Clostridiales|f__Lachnospiraceae|g__Lachnospiraceae_unclassified|s__Eubacterium_rectale	GCA_000432235
Bengtsson-PalmeJ_2015__TRAVELRES51__bin.44	4933	k__Bacteria|p__Firmicutes|c__Clostridia|o__Clostridiales|f__Lachnospiraceae|g__Lachnospiraceae_unclassified|s__Eubacterium_rectale	GCA_000432235
Bengtsson-PalmeJ_2015__TRAVELRES52__bin.31	4933	k__Bacteria|p__Firmicutes|c__Clostridia|o__Clostridiales|f__Lachnospiraceae|g__Lachnospiraceae_unclassified|s__Eubacterium_rectale	GCA_000432235
Bengtsson-PalmeJ_2015__TRAVELRES56__bin.79	4933	k__Bacteria|p__Firmicutes|c__Clostridia|o__Clostridiales|f__Lachnospiraceae|g__Lachnospiraceae_unclassified|s__Eubacterium_rectale	GCA_000432235
Bengtsson-PalmeJ_2015__TRAVELRES5__bin.3	4933	k__Bacteria|p__Firmicutes|c__Clostridia|o__Clostridiales|f__Lachnospiraceae|g__Lachnospiraceae_unclassified|s__Eubacterium_rectale	GCA_000432235
Bengtsson-PalmeJ_2015__TRAVELRES61__bin.43	4933	k__Bacteria|p__Firmicutes|c__Clostridia|o__Clostridiales|f__Lachnospiraceae|g__Lachnospiraceae_unclassified|s__Eubacterium_rectale	GCA_000432235
Bengtsson-PalmeJ_2015__TRAVELRES62__bin.48	4933	k__Bacteria|p__Firmicutes|c__Clostridia|o__Clostridiales|f__Lachnospiraceae|g__Lachnospiraceae_unclassified|s__Eubacterium_rectale	GCA_000432235
Bengtsson-PalmeJ_2015__TRAVELRES9__bin.67	4933	k__Bacteria|p__Firmicutes|c__Clostridia|o__Clostridiales|f__Lachnospiraceae|g__Lachnospiraceae_unclassified|s__Eubacterium_rectale	GCA_000432235
BritoIL_2016__M1.10.ST__bin.44	4933	k__Bacteria|p__Firmicutes|c__Clostridia|o__Clostridiales|f__Lachnospiraceae|g__Lachnospiraceae_unclassified|s__Eubacterium_rectale	GCA_000432235
BritoIL_2016__M1.35.ST__bin.62	4933	k__Bacteria|p__Firmicutes|c__Clostridia|o__Clostridiales|f__Lachnospiraceae|g__Lachnospiraceae_unclassified|s__Eubacterium_rectale	GCA_000432235
BritoIL_2016__M1.4.ST__bin.3	4933	k__Bacteria|p__Firmicutes|c__Clostridia|o__Clostridiales|f__Lachnospiraceae|g__Lachnospiraceae_unclassified|s__Eubacterium_rectale	GCA_000432235
BritoIL_2016__M1.52.ST__bin.65	4933	k__Bacteria|p__Firmicutes|c__Clostridia|o__Clostridiales|f__Lachnospiraceae|g__Lachnospiraceae_unclassified|s__Eubacterium_rectale	GCA_000432235
BritoIL_2016__M1.65.ST__bin.28	4933	k__Bacteria|p__Firmicutes|c__Clostridia|o__Clostridiales|f__Lachnospiraceae|g__Lachnospiraceae_unclassified|s__Eubacterium_rectale	GCA_000432235
BritoIL_2016__M1.8.ST__bin.34	4933	k__Bacteria|p__Firmicutes|c__Clostridia|o__Clostridiales|f__Lachnospiraceae|g__Lachnospiraceae_unclassified|s__Eubacterium_rectale	GCA_000432235
BritoIL_2016__M2.36.ST__bin.54	4933	k__Bacteria|p__Firmicutes|c__Clostridia|o__Clostridiales|f__Lachnospiraceae|g__Lachnospiraceae_unclassified|s__Eubacterium_rectale	GCA_000432235
BritoIL_2016__M2.39.ST__bin.40	4933	k__Bacteria|p__Firmicutes|c__Clostridia|o__Clostridiales|f__Lachnospiraceae|g__Lachnospiraceae_unclassified|s__Eubacterium_rectale	GCA_000432235
BritoIL_2016__M2.41.ST__bin.42	4933	k__Bacteria|p__Firmicutes|c__Clostridia|o__Clostridiales|f__Lachnospiraceae|g__Lachnospiraceae_unclassified|s__Eubacterium_rectale	GCA_000432235
BritoIL_2016__M2.45.ST__bin.8	4933	k__Bacteria|p__Firmicutes|c__Clostridia|o__Clostridiales|f__Lachnospiraceae|g__Lachnospiraceae_unclassified|s__Eubacterium_rectale	GCA_000432235
BritoIL_2016__M2.50.ST__bin.60	4933	k__Bacteria|p__Firmicutes|c__Clostridia|o__Clostridiales|f__Lachnospiraceae|g__Lachnospiraceae_unclassified|s__Eubacterium_rectale	GCA_000432235
BritoIL_2016__M2.52.ST__bin.62	4933	k__Bacteria|p__Firmicutes|c__Clostridia|o__Clostridiales|f__Lachnospiraceae|g__Lachnospiraceae_unclassified|s__Eubacterium_rectale	GCA_000432235
BritoIL_2016__M2.58.ST__bin.32	4933	k__Bacteria|p__Firmicutes|c__Clostridia|o__Clostridiales|f__Lachnospiraceae|g__Lachnospiraceae_unclassified|s__Eubacterium_rectale	GCA_000432235
BritoIL_2016__M2.60.ST__bin.35	4933	k__Bacteria|p__Firmicutes|c__Clostridia|o__Clostridiales|f__Lachnospiraceae|g__Lachnospiraceae_unclassified|s__Eubacterium_rectale	GCA_000432235
BritoIL_2016__W1.18.ST__bin.72	4933	k__Bacteria|p__Firmicutes|c__Clostridia|o__Clostridiales|f__Lachnospiraceae|g__Lachnospiraceae_unclassified|s__Eubacterium_rectale	GCA_000432235
BritoIL_2016__W1.20.ST__bin.49	4933	k__Bacteria|p__Firmicutes|c__Clostridia|o__Clostridiales|f__Lachnospiraceae|g__Lachnospiraceae_unclassified|s__Eubacterium_rectale	GCA_000432235
BritoIL_2016__W1.26.ST__bin.54	4933	k__Bacteria|p__Firmicutes|c__Clostridia|o__Clostridiales|f__Lachnospiraceae|g__Lachnospiraceae_unclassified|s__Eubacterium_rectale	GCA_000432235
BritoIL_2016__W1.27.ST__bin.58	4933	k__Bacteria|p__Firmicutes|c__Clostridia|o__Clostridiales|f__Lachnospiraceae|g__Lachnospiraceae_unclassified|s__Eubacterium_rectale	GCA_000432235
BritoIL_2016__W1.36.ST__bin.53	4933	k__Bacteria|p__Firmicutes|c__Clostridia|o__Clostridiales|f__Lachnospiraceae|g__Lachnospiraceae_unclassified|s__Eubacterium_rectale	GCA_000432235
BritoIL_2016__W1.38.ST__bin.26	4933	k__Bacteria|p__Firmicutes|c__Clostridia|o__Clostridiales|f__Lachnospiraceae|g__Lachnospiraceae_unclassified|s__Eubacterium_rectale	GCA_000432235
BritoIL_2016__W1.39.ST__bin.25	4933	k__Bacteria|p__Firmicutes|c__Clostridia|o__Clostridiales|f__Lachnospiraceae|g__Lachnospiraceae_unclassified|s__Eubacterium_rectale	GCA_000432235
BritoIL_2016__W1.9.ST__bin.42	4933	k__Bacteria|p__Firmicutes|c__Clostridia|o__Clostridiales|f__Lachnospiraceae|g__Lachnospiraceae_unclassified|s__Eubacterium_rectale	GCA_000432235
BritoIL_2016__W2.36.ST__bin.21	4933	k__Bacteria|p__Firmicutes|c__Clostridia|o__Clostridiales|f__Lachnospiraceae|g__Lachnospiraceae_unclassified|s__Eubacterium_rectale	GCA_000432235
BritoIL_2016__W2.39.ST__bin.87	4933	k__Bacteria|p__Firmicutes|c__Clostridia|o__Clostridiales|f__Lachnospiraceae|g__Lachnospiraceae_unclassified|s__Eubacterium_rectale	GCA_000432235
BritoIL_2016__W2.4.ST__bin.11	4933	k__Bacteria|p__Firmicutes|c__Clostridia|o__Clostridiales|f__Lachnospiraceae|g__Lachnospiraceae_unclassified|s__Eubacterium_rectale	GCA_000432235
BritoIL_2016__W2.59.ST__bin.51	4933	k__Bacteria|p__Firmicutes|c__Clostridia|o__Clostridiales|f__Lachnospiraceae|g__Lachnospiraceae_unclassified|s__Eubacterium_rectale	GCA_000432235
BritoIL_2016__W2.9.ST__bin.89	4933	k__Bacteria|p__Firmicutes|c__Clostridia|o__Clostridiales|f__Lachnospiraceae|g__Lachnospiraceae_unclassified|s__Eubacterium_rectale	GCA_000432235
BritoIL_2016__WL.1.ST__bin.29	4933	k__Bacteria|p__Firmicutes|c__Clostridia|o__Clostridiales|f__Lachnospiraceae|g__Lachnospiraceae_unclassified|s__Eubacterium_rectale	GCA_000432235
BritoIL_2016__WL.14.ST__bin.33	4933	k__Bacteria|p__Firmicutes|c__Clostridia|o__Clostridiales|f__Lachnospiraceae|g__Lachnospiraceae_unclassified|s__Eubacterium_rectale	GCA_000432235
BritoIL_2016__WL.2.ST__bin.74	4933	k__Bacteria|p__Firmicutes|c__Clostridia|o__Clostridiales|f__Lachnospiraceae|g__Lachnospiraceae_unclassified|s__Eubacterium_rectale	GCA_000432235
BritoIL_2016__WL.20.ST__bin.12	4933	k__Bacteria|p__Firmicutes|c__Clostridia|o__Clostridiales|f__Lachnospiraceae|g__Lachnospiraceae_unclassified|s__Eubacterium_rectale	GCA_000432235
BritoIL_2016__WL.28.ST__bin.13	4933	k__Bacteria|p__Firmicutes|c__Clostridia|o__Clostridiales|f__Lachnospiraceae|g__Lachnospiraceae_unclassified|s__Eubacterium_rectale	GCA_000432235
BritoIL_2016__WL.3.ST__bin.39	4933	k__Bacteria|p__Firmicutes|c__Clostridia|o__Clostridiales|f__Lachnospiraceae|g__Lachnospiraceae_unclassified|s__Eubacterium_rectale	GCA_000432235
BritoIL_2016__WL.32.ST__bin.9	4933	k__Bacteria|p__Firmicutes|c__Clostridia|o__Clostridiales|f__Lachnospiraceae|g__Lachnospiraceae_unclassified|s__Eubacterium_rectale	GCA_000432235
BritoIL_2016__WL.34.ST__bin.42	4933	k__Bacteria|p__Firmicutes|c__Clostridia|o__Clostridiales|f__Lachnospiraceae|g__Lachnospiraceae_unclassified|s__Eubacterium_rectale	GCA_000432235
BritoIL_2016__WL.43.ST__bin.67	4933	k__Bacteria|p__Firmicutes|c__Clostridia|o__Clostridiales|f__Lachnospiraceae|g__Lachnospiraceae_unclassified|s__Eubacterium_rectale	GCA_000432235
CM_madagascar__A13_03_1FE__bin.29	4933	k__Bacteria|p__Firmicutes|c__Clostridia|o__Clostridiales|f__Lachnospiraceae|g__Lachnospiraceae_unclassified|s__Eubacterium_rectale	GCA_000432235
CM_madagascar__A46_01_1FE__bin.13	4933	k__Bacteria|p__Firmicutes|c__Clostridia|o__Clostridiales|f__Lachnospiraceae|g__Lachnospiraceae_unclassified|s__Eubacterium_rectale	GCA_000432235
CM_madagascar__A47_02_1FE__bin.11	4933	k__Bacteria|p__Firmicutes|c__Clostridia|o__Clostridiales|f__Lachnospiraceae|g__Lachnospiraceae_unclassified|s__Eubacterium_rectale	GCA_000432235
CM_madagascar__A53_01_1FE__bin.41	4933	k__Bacteria|p__Firmicutes|c__Clostridia|o__Clostridiales|f__Lachnospiraceae|g__Lachnospiraceae_unclassified|s__Eubacterium_rectale	GCA_000432235
CM_madagascar__A56_01_1FE__bin.24	4933	k__Bacteria|p__Firmicutes|c__Clostridia|o__Clostridiales|f__Lachnospiraceae|g__Lachnospiraceae_unclassified|s__Eubacterium_rectale	GCA_000432235
CM_madagascar__A75_02_1FE__bin.74	4933	k__Bacteria|p__Firmicutes|c__Clostridia|o__Clostridiales|f__Lachnospiraceae|g__Lachnospiraceae_unclassified|s__Eubacterium_rectale	GCA_000432235
CM_madagascar__A90_04_1FE__bin.70	4933	k__Bacteria|p__Firmicutes|c__Clostridia|o__Clostridiales|f__Lachnospiraceae|g__Lachnospiraceae_unclassified|s__Eubacterium_rectale	GCA_000432235
CM_madagascar__V50_02_1FE__bin.19	4933	k__Bacteria|p__Firmicutes|c__Clostridia|o__Clostridiales|f__Lachnospiraceae|g__Lachnospiraceae_unclassified|s__Eubacterium_rectale	GCA_000432235
ChengpingW_2017__AS105raw__bin.20	4933	k__Bacteria|p__Firmicutes|c__Clostridia|o__Clostridiales|f__Lachnospiraceae|g__Lachnospiraceae_unclassified|s__Eubacterium_rectale	GCA_000432235
ChengpingW_2017__AS120raw__bin.17	4933	k__Bacteria|p__Firmicutes|c__Clostridia|o__Clostridiales|f__Lachnospiraceae|g__Lachnospiraceae_unclassified|s__Eubacterium_rectale	GCA_000432235
ChengpingW_2017__AS121raw__bin.35	4933	k__Bacteria|p__Firmicutes|c__Clostridia|o__Clostridiales|f__Lachnospiraceae|g__Lachnospiraceae_unclassified|s__Eubacterium_rectale	GCA_000432235
ChengpingW_2017__AS133raw__bin.28	4933	k__Bacteria|p__Firmicutes|c__Clostridia|o__Clostridiales|f__Lachnospiraceae|g__Lachnospiraceae_unclassified|s__Eubacterium_rectale	GCA_000432235
ChengpingW_2017__AS134raw__bin.20	4933	k__Bacteria|p__Firmicutes|c__Clostridia|o__Clostridiales|f__Lachnospiraceae|g__Lachnospiraceae_unclassified|s__Eubacterium_rectale	GCA_000432235
ChengpingW_2017__AS25raw__bin.14	4933	k__Bacteria|p__Firmicutes|c__Clostridia|o__Clostridiales|f__Lachnospiraceae|g__Lachnospiraceae_unclassified|s__Eubacterium_rectale	GCA_000432235
ChengpingW_2017__AS36raw__bin.14	4933	k__Bacteria|p__Firmicutes|c__Clostridia|o__Clostridiales|f__Lachnospiraceae|g__Lachnospiraceae_unclassified|s__Eubacterium_rectale	GCA_000432235
ChengpingW_2017__AS45raw__bin.57	4933	k__Bacteria|p__Firmicutes|c__Clostridia|o__Clostridiales|f__Lachnospiraceae|g__Lachnospiraceae_unclassified|s__Eubacterium_rectale	GCA_000432235
ChengpingW_2017__AS4raw__bin.3	4933	k__Bacteria|p__Firmicutes|c__Clostridia|o__Clostridiales|f__Lachnospiraceae|g__Lachnospiraceae_unclassified|s__Eubacterium_rectale	GCA_000432235
ChengpingW_2017__AS5raw__bin.3	4933	k__Bacteria|p__Firmicutes|c__Clostridia|o__Clostridiales|f__Lachnospiraceae|g__Lachnospiraceae_unclassified|s__Eubacterium_rectale	GCA_000432235
ChengpingW_2017__AS68raw__bin.35	4933	k__Bacteria|p__Firmicutes|c__Clostridia|o__Clostridiales|f__Lachnospiraceae|g__Lachnospiraceae_unclassified|s__Eubacterium_rectale	GCA_000432235
ChengpingW_2017__AS92raw__bin.31	4933	k__Bacteria|p__Firmicutes|c__Clostridia|o__Clostridiales|f__Lachnospiraceae|g__Lachnospiraceae_unclassified|s__Eubacterium_rectale	GCA_000432235
CosteaPI_2017__SID713A005-11-0-0__bin.29	4933	k__Bacteria|p__Firmicutes|c__Clostridia|o__Clostridiales|f__Lachnospiraceae|g__Lachnospiraceae_unclassified|s__Eubacterium_rectale	GCA_000432235
CosteaPI_2017__SID713A005-11-90-0__bin.54	4933	k__Bacteria|p__Firmicutes|c__Clostridia|o__Clostridiales|f__Lachnospiraceae|g__Lachnospiraceae_unclassified|s__Eubacterium_rectale	GCA_000432235
CosteaPI_2017__SID713A009-11-0-0__bin.53	4933	k__Bacteria|p__Firmicutes|c__Clostridia|o__Clostridiales|f__Lachnospiraceae|g__Lachnospiraceae_unclassified|s__Eubacterium_rectale	GCA_000432235
CosteaPI_2017__SID713A009-11-90-0__bin.36	4933	k__Bacteria|p__Firmicutes|c__Clostridia|o__Clostridiales|f__Lachnospiraceae|g__Lachnospiraceae_unclassified|s__Eubacterium_rectale	GCA_000432235
CosteaPI_2017__SID713A029-11-0-0__bin.21	4933	k__Bacteria|p__Firmicutes|c__Clostridia|o__Clostridiales|f__Lachnospiraceae|g__Lachnospiraceae_unclassified|s__Eubacterium_rectale	GCA_000432235
CosteaPI_2017__SID713A029-11-90-0__bin.21	4933	k__Bacteria|p__Firmicutes|c__Clostridia|o__Clostridiales|f__Lachnospiraceae|g__Lachnospiraceae_unclassified|s__Eubacterium_rectale	GCA_000432235
CosteaPI_2017__SID713A052-11-0-0__bin.29	4933	k__Bacteria|p__Firmicutes|c__Clostridia|o__Clostridiales|f__Lachnospiraceae|g__Lachnospiraceae_unclassified|s__Eubacterium_rectale	GCA_000432235
CosteaPI_2017__SID713A057-11-0-0__bin.33	4933	k__Bacteria|p__Firmicutes|c__Clostridia|o__Clostridiales|f__Lachnospiraceae|g__Lachnospiraceae_unclassified|s__Eubacterium_rectale	GCA_000432235
CosteaPI_2017__SID713A057-11-90-0__bin.22	4933	k__Bacteria|p__Firmicutes|c__Clostridia|o__Clostridiales|f__Lachnospiraceae|g__Lachnospiraceae_unclassified|s__Eubacterium_rectale	GCA_000432235
CosteaPI_2017__SID713A063-11-90-0__bin.88	4933	k__Bacteria|p__Firmicutes|c__Clostridia|o__Clostridiales|f__Lachnospiraceae|g__Lachnospiraceae_unclassified|s__Eubacterium_rectale	GCA_000432235
CosteaPI_2017__SID713A073-11-0-0__bin.27	4933	k__Bacteria|p__Firmicutes|c__Clostridia|o__Clostridiales|f__Lachnospiraceae|g__Lachnospiraceae_unclassified|s__Eubacterium_rectale	GCA_000432235
CosteaPI_2017__SID713A073-11-90-0__bin.7	4933	k__Bacteria|p__Firmicutes|c__Clostridia|o__Clostridiales|f__Lachnospiraceae|g__Lachnospiraceae_unclassified|s__Eubacterium_rectale	GCA_000432235
CosteaPI_2017__SID713A076-11-0-0__bin.7	4933	k__Bacteria|p__Firmicutes|c__Clostridia|o__Clostridiales|f__Lachnospiraceae|g__Lachnospiraceae_unclassified|s__Eubacterium_rectale	GCA_000432235
CosteaPI_2017__SID713A077-11-0-0__bin.2	4933	k__Bacteria|p__Firmicutes|c__Clostridia|o__Clostridiales|f__Lachnospiraceae|g__Lachnospiraceae_unclassified|s__Eubacterium_rectale	GCA_000432235
CosteaPI_2017__SID713A077-11-90-0__bin.35	4933	k__Bacteria|p__Firmicutes|c__Clostridia|o__Clostridiales|f__Lachnospiraceae|g__Lachnospiraceae_unclassified|s__Eubacterium_rectale	GCA_000432235
CosteaPI_2017__SID713A087-11-90-0__bin.45	4933	k__Bacteria|p__Firmicutes|c__Clostridia|o__Clostridiales|f__Lachnospiraceae|g__Lachnospiraceae_unclassified|s__Eubacterium_rectale	GCA_000432235
CosteaPI_2017__SID713B004-11-90-0__bin.63	4933	k__Bacteria|p__Firmicutes|c__Clostridia|o__Clostridiales|f__Lachnospiraceae|g__Lachnospiraceae_unclassified|s__Eubacterium_rectale	GCA_000432235
CosteaPI_2017__SID713B007-11-0-0__bin.2	4933	k__Bacteria|p__Firmicutes|c__Clostridia|o__Clostridiales|f__Lachnospiraceae|g__Lachnospiraceae_unclassified|s__Eubacterium_rectale	GCA_000432235
CosteaPI_2017__SID713B007-11-90-0__bin.48	4933	k__Bacteria|p__Firmicutes|c__Clostridia|o__Clostridiales|f__Lachnospiraceae|g__Lachnospiraceae_unclassified|s__Eubacterium_rectale	GCA_000432235
CosteaPI_2017__SID713B012-11-0-0__bin.54	4933	k__Bacteria|p__Firmicutes|c__Clostridia|o__Clostridiales|f__Lachnospiraceae|g__Lachnospiraceae_unclassified|s__Eubacterium_rectale	GCA_000432235
CosteaPI_2017__SID713B012-11-90-0__bin.1	4933	k__Bacteria|p__Firmicutes|c__Clostridia|o__Clostridiales|f__Lachnospiraceae|g__Lachnospiraceae_unclassified|s__Eubacterium_rectale	GCA_000432235
CosteaPI_2017__SID713B014-11-90-0__bin.32	4933	k__Bacteria|p__Firmicutes|c__Clostridia|o__Clostridiales|f__Lachnospiraceae|g__Lachnospiraceae_unclassified|s__Eubacterium_rectale	GCA_000432235
CosteaPI_2017__SID713B016-11-90-0__bin.25	4933	k__Bacteria|p__Firmicutes|c__Clostridia|o__Clostridiales|f__Lachnospiraceae|g__Lachnospiraceae_unclassified|s__Eubacterium_rectale	GCA_000432235
CosteaPI_2017__SID713B020-11-0-0__bin.6	4933	k__Bacteria|p__Firmicutes|c__Clostridia|o__Clostridiales|f__Lachnospiraceae|g__Lachnospiraceae_unclassified|s__Eubacterium_rectale	GCA_000432235
CosteaPI_2017__SID713B051-11-0-0__bin.1	4933	k__Bacteria|p__Firmicutes|c__Clostridia|o__Clostridiales|f__Lachnospiraceae|g__Lachnospiraceae_unclassified|s__Eubacterium_rectale	GCA_000432235
CosteaPI_2017__SID713B051-11-90-0__bin.28	4933	k__Bacteria|p__Firmicutes|c__Clostridia|o__Clostridiales|f__Lachnospiraceae|g__Lachnospiraceae_unclassified|s__Eubacterium_rectale	GCA_000432235
CosteaPI_2017__SID713B052-11-0-0__bin.26	4933	k__Bacteria|p__Firmicutes|c__Clostridia|o__Clostridiales|f__Lachnospiraceae|g__Lachnospiraceae_unclassified|s__Eubacterium_rectale	GCA_000432235
CosteaPI_2017__SID713B052-11-90-0__bin.39	4933	k__Bacteria|p__Firmicutes|c__Clostridia|o__Clostridiales|f__Lachnospiraceae|g__Lachnospiraceae_unclassified|s__Eubacterium_rectale	GCA_000432235
CosteaPI_2017__SID713B055-11-0-0__bin.50	4933	k__Bacteria|p__Firmicutes|c__Clostridia|o__Clostridiales|f__Lachnospiraceae|g__Lachnospiraceae_unclassified|s__Eubacterium_rectale	GCA_000432235
CosteaPI_2017__alien-11-600-0__bin.12	4933	k__Bacteria|p__Firmicutes|c__Clostridia|o__Clostridiales|f__Lachnospiraceae|g__Lachnospiraceae_unclassified|s__Eubacterium_rectale	GCA_000432235
CosteaPI_2017__alien-11-632-0__bin.14	4933	k__Bacteria|p__Firmicutes|c__Clostridia|o__Clostridiales|f__Lachnospiraceae|g__Lachnospiraceae_unclassified|s__Eubacterium_rectale	GCA_000432235
CosteaPI_2017__alien-11-637-0__bin.63	4933	k__Bacteria|p__Firmicutes|c__Clostridia|o__Clostridiales|f__Lachnospiraceae|g__Lachnospiraceae_unclassified|s__Eubacterium_rectale	GCA_000432235
CosteaPI_2017__alien-11-898-0__bin.19	4933	k__Bacteria|p__Firmicutes|c__Clostridia|o__Clostridiales|f__Lachnospiraceae|g__Lachnospiraceae_unclassified|s__Eubacterium_rectale	GCA_000432235
CosteaPI_2017__alien-11-902-0__bin.38	4933	k__Bacteria|p__Firmicutes|c__Clostridia|o__Clostridiales|f__Lachnospiraceae|g__Lachnospiraceae_unclassified|s__Eubacterium_rectale	GCA_000432235
CosteaPI_2017__alien2-11-0-0__bin.3	4933	k__Bacteria|p__Firmicutes|c__Clostridia|o__Clostridiales|f__Lachnospiraceae|g__Lachnospiraceae_unclassified|s__Eubacterium_rectale	GCA_000432235
CosteaPI_2017__bugkiller-11-773-0__bin.25	4933	k__Bacteria|p__Firmicutes|c__Clostridia|o__Clostridiales|f__Lachnospiraceae|g__Lachnospiraceae_unclassified|s__Eubacterium_rectale	GCA_000432235
CosteaPI_2017__daisy-11-0-0__bin.54	4933	k__Bacteria|p__Firmicutes|c__Clostridia|o__Clostridiales|f__Lachnospiraceae|g__Lachnospiraceae_unclassified|s__Eubacterium_rectale	GCA_000432235
CosteaPI_2017__daisy-11-2-0__bin.39	4933	k__Bacteria|p__Firmicutes|c__Clostridia|o__Clostridiales|f__Lachnospiraceae|g__Lachnospiraceae_unclassified|s__Eubacterium_rectale	GCA_000432235
CosteaPI_2017__daisy-11-388-0__bin.15	4933	k__Bacteria|p__Firmicutes|c__Clostridia|o__Clostridiales|f__Lachnospiraceae|g__Lachnospiraceae_unclassified|s__Eubacterium_rectale	GCA_000432235
CosteaPI_2017__daisy-11-389-0__bin.23	4933	k__Bacteria|p__Firmicutes|c__Clostridia|o__Clostridiales|f__Lachnospiraceae|g__Lachnospiraceae_unclassified|s__Eubacterium_rectale	GCA_000432235
CosteaPI_2017__daisy-11-390-0__bin.21	4933	k__Bacteria|p__Firmicutes|c__Clostridia|o__Clostridiales|f__Lachnospiraceae|g__Lachnospiraceae_unclassified|s__Eubacterium_rectale	GCA_000432235
CosteaPI_2017__daisy-11-392-0__bin.40	4933	k__Bacteria|p__Firmicutes|c__Clostridia|o__Clostridiales|f__Lachnospiraceae|g__Lachnospiraceae_unclassified|s__Eubacterium_rectale	GCA_000432235
CosteaPI_2017__daisy-11-403-0__bin.3	4933	k__Bacteria|p__Firmicutes|c__Clostridia|o__Clostridiales|f__Lachnospiraceae|g__Lachnospiraceae_unclassified|s__Eubacterium_rectale	GCA_000432235
CosteaPI_2017__daisy-11-7-0__bin.30	4933	k__Bacteria|p__Firmicutes|c__Clostridia|o__Clostridiales|f__Lachnospiraceae|g__Lachnospiraceae_unclassified|s__Eubacterium_rectale	GCA_000432235
CosteaPI_2017__donald1-11-0-0__bin.16	4933	k__Bacteria|p__Firmicutes|c__Clostridia|o__Clostridiales|f__Lachnospiraceae|g__Lachnospiraceae_unclassified|s__Eubacterium_rectale	GCA_000432235
CosteaPI_2017__donald1-11-30-0__bin.4	4933	k__Bacteria|p__Firmicutes|c__Clostridia|o__Clostridiales|f__Lachnospiraceae|g__Lachnospiraceae_unclassified|s__Eubacterium_rectale	GCA_000432235
CosteaPI_2017__donald1-11-7-0__bin.5	4933	k__Bacteria|p__Firmicutes|c__Clostridia|o__Clostridiales|f__Lachnospiraceae|g__Lachnospiraceae_unclassified|s__Eubacterium_rectale	GCA_000432235
CosteaPI_2017__donald3-11-0-0__bin.34	4933	k__Bacteria|p__Firmicutes|c__Clostridia|o__Clostridiales|f__Lachnospiraceae|g__Lachnospiraceae_unclassified|s__Eubacterium_rectale	GCA_000432235
CosteaPI_2017__donald3-11-30-0__bin.15	4933	k__Bacteria|p__Firmicutes|c__Clostridia|o__Clostridiales|f__Lachnospiraceae|g__Lachnospiraceae_unclassified|s__Eubacterium_rectale	GCA_000432235
CosteaPI_2017__donald3-11-7-0__bin.60	4933	k__Bacteria|p__Firmicutes|c__Clostridia|o__Clostridiales|f__Lachnospiraceae|g__Lachnospiraceae_unclassified|s__Eubacterium_rectale	GCA_000432235
CosteaPI_2017__donald4-11-0-0__bin.1	4933	k__Bacteria|p__Firmicutes|c__Clostridia|o__Clostridiales|f__Lachnospiraceae|g__Lachnospiraceae_unclassified|s__Eubacterium_rectale	GCA_000432235
CosteaPI_2017__donald5-11-30-0__bin.13	4933	k__Bacteria|p__Firmicutes|c__Clostridia|o__Clostridiales|f__Lachnospiraceae|g__Lachnospiraceae_unclassified|s__Eubacterium_rectale	GCA_000432235
CosteaPI_2017__donald5-11-7-0__bin.42	4933	k__Bacteria|p__Firmicutes|c__Clostridia|o__Clostridiales|f__Lachnospiraceae|g__Lachnospiraceae_unclassified|s__Eubacterium_rectale	GCA_000432235
CosteaPI_2017__halbarad-11-392-0__bin.6	4933	k__Bacteria|p__Firmicutes|c__Clostridia|o__Clostridiales|f__Lachnospiraceae|g__Lachnospiraceae_unclassified|s__Eubacterium_rectale	GCA_000432235
CosteaPI_2017__mickey5-11-0-0__bin.34	4933	k__Bacteria|p__Firmicutes|c__Clostridia|o__Clostridiales|f__Lachnospiraceae|g__Lachnospiraceae_unclassified|s__Eubacterium_rectale	GCA_000432235
CosteaPI_2017__mickey5-11-7-0__bin.7	4933	k__Bacteria|p__Firmicutes|c__Clostridia|o__Clostridiales|f__Lachnospiraceae|g__Lachnospiraceae_unclassified|s__Eubacterium_rectale	GCA_000432235
CosteaPI_2017__scavenger-11-0-0__bin.46	4933	k__Bacteria|p__Firmicutes|c__Clostridia|o__Clostridiales|f__Lachnospiraceae|g__Lachnospiraceae_unclassified|s__Eubacterium_rectale	GCA_000432235
CosteaPI_2017__scavenger-11-2-0__bin.5	4933	k__Bacteria|p__Firmicutes|c__Clostridia|o__Clostridiales|f__Lachnospiraceae|g__Lachnospiraceae_unclassified|s__Eubacterium_rectale	GCA_000432235
CosteaPI_2017__scavenger-11-392-0__bin.32	4933	k__Bacteria|p__Firmicutes|c__Clostridia|o__Clostridiales|f__Lachnospiraceae|g__Lachnospiraceae_unclassified|s__Eubacterium_rectale	GCA_000432235
CosteaPI_2017__scavenger-11-60-0__bin.19	4933	k__Bacteria|p__Firmicutes|c__Clostridia|o__Clostridiales|f__Lachnospiraceae|g__Lachnospiraceae_unclassified|s__Eubacterium_rectale	GCA_000432235
CosteaPI_2017__scavenger-11-7-0__bin.11	4933	k__Bacteria|p__Firmicutes|c__Clostridia|o__Clostridiales|f__Lachnospiraceae|g__Lachnospiraceae_unclassified|s__Eubacterium_rectale	GCA_000432235
CosteaPI_2017__thistle1-11-0-0__bin.5	4933	k__Bacteria|p__Firmicutes|c__Clostridia|o__Clostridiales|f__Lachnospiraceae|g__Lachnospiraceae_unclassified|s__Eubacterium_rectale	GCA_000432235
CosteaPI_2017__thistle2-11-0-0__bin.68	4933	k__Bacteria|p__Firmicutes|c__Clostridia|o__Clostridiales|f__Lachnospiraceae|g__Lachnospiraceae_unclassified|s__Eubacterium_rectale	GCA_000432235
CosteaPI_2017__thistle3-11-0-0__bin.25	4933	k__Bacteria|p__Firmicutes|c__Clostridia|o__Clostridiales|f__Lachnospiraceae|g__Lachnospiraceae_unclassified|s__Eubacterium_rectale	GCA_000432235
CosteaPI_2017__thistle4-11-0-0__bin.50	4933	k__Bacteria|p__Firmicutes|c__Clostridia|o__Clostridiales|f__Lachnospiraceae|g__Lachnospiraceae_unclassified|s__Eubacterium_rectale	GCA_000432235
FengQ_2015__SID31159__bin.30	4933	k__Bacteria|p__Firmicutes|c__Clostridia|o__Clostridiales|f__Lachnospiraceae|g__Lachnospiraceae_unclassified|s__Eubacterium_rectale	GCA_000432235
FengQ_2015__SID31256__bin.4	4933	k__Bacteria|p__Firmicutes|c__Clostridia|o__Clostridiales|f__Lachnospiraceae|g__Lachnospiraceae_unclassified|s__Eubacterium_rectale	GCA_000432235
FengQ_2015__SID31282__bin.64	4933	k__Bacteria|p__Firmicutes|c__Clostridia|o__Clostridiales|f__Lachnospiraceae|g__Lachnospiraceae_unclassified|s__Eubacterium_rectale	GCA_000432235
FengQ_2015__SID31333__bin.38	4933	k__Bacteria|p__Firmicutes|c__Clostridia|o__Clostridiales|f__Lachnospiraceae|g__Lachnospiraceae_unclassified|s__Eubacterium_rectale	GCA_000432235
FengQ_2015__SID31428__bin.13	4933	k__Bacteria|p__Firmicutes|c__Clostridia|o__Clostridiales|f__Lachnospiraceae|g__Lachnospiraceae_unclassified|s__Eubacterium_rectale	GCA_000432235
FengQ_2015__SID31452__bin.13	4933	k__Bacteria|p__Firmicutes|c__Clostridia|o__Clostridiales|f__Lachnospiraceae|g__Lachnospiraceae_unclassified|s__Eubacterium_rectale	GCA_000432235
FengQ_2015__SID31489__bin.65	4933	k__Bacteria|p__Firmicutes|c__Clostridia|o__Clostridiales|f__Lachnospiraceae|g__Lachnospiraceae_unclassified|s__Eubacterium_rectale	GCA_000432235
FengQ_2015__SID31512__bin.51	4933	k__Bacteria|p__Firmicutes|c__Clostridia|o__Clostridiales|f__Lachnospiraceae|g__Lachnospiraceae_unclassified|s__Eubacterium_rectale	GCA_000432235
FengQ_2015__SID31700__bin.7	4933	k__Bacteria|p__Firmicutes|c__Clostridia|o__Clostridiales|f__Lachnospiraceae|g__Lachnospiraceae_unclassified|s__Eubacterium_rectale	GCA_000432235
FengQ_2015__SID31868__bin.29	4933	k__Bacteria|p__Firmicutes|c__Clostridia|o__Clostridiales|f__Lachnospiraceae|g__Lachnospiraceae_unclassified|s__Eubacterium_rectale	GCA_000432235
FengQ_2015__SID31884__bin.61	4933	k__Bacteria|p__Firmicutes|c__Clostridia|o__Clostridiales|f__Lachnospiraceae|g__Lachnospiraceae_unclassified|s__Eubacterium_rectale	GCA_000432235
FengQ_2015__SID530054__bin.9	4933	k__Bacteria|p__Firmicutes|c__Clostridia|o__Clostridiales|f__Lachnospiraceae|g__Lachnospiraceae_unclassified|s__Eubacterium_rectale	GCA_000432235
FengQ_2015__SID530074__bin.8	4933	k__Bacteria|p__Firmicutes|c__Clostridia|o__Clostridiales|f__Lachnospiraceae|g__Lachnospiraceae_unclassified|s__Eubacterium_rectale	GCA_000432235
FengQ_2015__SID530168__bin.3	4933	k__Bacteria|p__Firmicutes|c__Clostridia|o__Clostridiales|f__Lachnospiraceae|g__Lachnospiraceae_unclassified|s__Eubacterium_rectale	GCA_000432235
FengQ_2015__SID530251__bin.4	4933	k__Bacteria|p__Firmicutes|c__Clostridia|o__Clostridiales|f__Lachnospiraceae|g__Lachnospiraceae_unclassified|s__Eubacterium_rectale	GCA_000432235
FengQ_2015__SID530295__bin.38	4933	k__Bacteria|p__Firmicutes|c__Clostridia|o__Clostridiales|f__Lachnospiraceae|g__Lachnospiraceae_unclassified|s__Eubacterium_rectale	GCA_000432235
FengQ_2015__SID530348__bin.13	4933	k__Bacteria|p__Firmicutes|c__Clostridia|o__Clostridiales|f__Lachnospiraceae|g__Lachnospiraceae_unclassified|s__Eubacterium_rectale	GCA_000432235
FengQ_2015__SID530364__bin.1	4933	k__Bacteria|p__Firmicutes|c__Clostridia|o__Clostridiales|f__Lachnospiraceae|g__Lachnospiraceae_unclassified|s__Eubacterium_rectale	GCA_000432235
FengQ_2015__SID530373__bin.24	4933	k__Bacteria|p__Firmicutes|c__Clostridia|o__Clostridiales|f__Lachnospiraceae|g__Lachnospiraceae_unclassified|s__Eubacterium_rectale	GCA_000432235
FengQ_2015__SID531277__bin.30	4933	k__Bacteria|p__Firmicutes|c__Clostridia|o__Clostridiales|f__Lachnospiraceae|g__Lachnospiraceae_unclassified|s__Eubacterium_rectale	GCA_000432235
FengQ_2015__SID531361__bin.23	4933	k__Bacteria|p__Firmicutes|c__Clostridia|o__Clostridiales|f__Lachnospiraceae|g__Lachnospiraceae_unclassified|s__Eubacterium_rectale	GCA_000432235
FengQ_2015__SID531663__bin.53	4933	k__Bacteria|p__Firmicutes|c__Clostridia|o__Clostridiales|f__Lachnospiraceae|g__Lachnospiraceae_unclassified|s__Eubacterium_rectale	GCA_000432235
FengQ_2015__SID532802__bin.24	4933	k__Bacteria|p__Firmicutes|c__Clostridia|o__Clostridiales|f__Lachnospiraceae|g__Lachnospiraceae_unclassified|s__Eubacterium_rectale	GCA_000432235
FengQ_2015__SID532915__bin.34	4933	k__Bacteria|p__Firmicutes|c__Clostridia|o__Clostridiales|f__Lachnospiraceae|g__Lachnospiraceae_unclassified|s__Eubacterium_rectale	GCA_000432235
GeversD_2014__SKBSTL004__bin.27	4933	k__Bacteria|p__Firmicutes|c__Clostridia|o__Clostridiales|f__Lachnospiraceae|g__Lachnospiraceae_unclassified|s__Eubacterium_rectale	GCA_000432235
GeversD_2014__SKBSTL009__bin.14	4933	k__Bacteria|p__Firmicutes|c__Clostridia|o__Clostridiales|f__Lachnospiraceae|g__Lachnospiraceae_unclassified|s__Eubacterium_rectale	GCA_000432235
GeversD_2014__SKBSTL033__bin.65	4933	k__Bacteria|p__Firmicutes|c__Clostridia|o__Clostridiales|f__Lachnospiraceae|g__Lachnospiraceae_unclassified|s__Eubacterium_rectale	GCA_000432235
GeversD_2014__SKBSTL040__bin.10	4933	k__Bacteria|p__Firmicutes|c__Clostridia|o__Clostridiales|f__Lachnospiraceae|g__Lachnospiraceae_unclassified|s__Eubacterium_rectale	GCA_000432235
GeversD_2014__SKBSTL068__bin.53	4933	k__Bacteria|p__Firmicutes|c__Clostridia|o__Clostridiales|f__Lachnospiraceae|g__Lachnospiraceae_unclassified|s__Eubacterium_rectale	GCA_000432235
GeversD_2014__SKBSTL069__bin.10	4933	k__Bacteria|p__Firmicutes|c__Clostridia|o__Clostridiales|f__Lachnospiraceae|g__Lachnospiraceae_unclassified|s__Eubacterium_rectale	GCA_000432235
GeversD_2014__SKSTL0005__bin.30	4933	k__Bacteria|p__Firmicutes|c__Clostridia|o__Clostridiales|f__Lachnospiraceae|g__Lachnospiraceae_unclassified|s__Eubacterium_rectale	GCA_000432235
HMP_2012__SRS011084__bin.45	4933	k__Bacteria|p__Firmicutes|c__Clostridia|o__Clostridiales|f__Lachnospiraceae|g__Lachnospiraceae_unclassified|s__Eubacterium_rectale	GCA_000432235
HMP_2012__SRS011586__bin.19	4933	k__Bacteria|p__Firmicutes|c__Clostridia|o__Clostridiales|f__Lachnospiraceae|g__Lachnospiraceae_unclassified|s__Eubacterium_rectale	GCA_000432235
HMP_2012__SRS013951__bin.10	4933	k__Bacteria|p__Firmicutes|c__Clostridia|o__Clostridiales|f__Lachnospiraceae|g__Lachnospiraceae_unclassified|s__Eubacterium_rectale	GCA_000432235
HMP_2012__SRS014235__bin.58	4933	k__Bacteria|p__Firmicutes|c__Clostridia|o__Clostridiales|f__Lachnospiraceae|g__Lachnospiraceae_unclassified|s__Eubacterium_rectale	GCA_000432235
HMP_2012__SRS014287__bin.31	4933	k__Bacteria|p__Firmicutes|c__Clostridia|o__Clostridiales|f__Lachnospiraceae|g__Lachnospiraceae_unclassified|s__Eubacterium_rectale	GCA_000432235
HMP_2012__SRS014313__bin.7	4933	k__Bacteria|p__Firmicutes|c__Clostridia|o__Clostridiales|f__Lachnospiraceae|g__Lachnospiraceae_unclassified|s__Eubacterium_rectale	GCA_000432235
HMP_2012__SRS014459__bin.14	4933	k__Bacteria|p__Firmicutes|c__Clostridia|o__Clostridiales|f__Lachnospiraceae|g__Lachnospiraceae_unclassified|s__Eubacterium_rectale	GCA_000432235
HMP_2012__SRS014683__bin.34	4933	k__Bacteria|p__Firmicutes|c__Clostridia|o__Clostridiales|f__Lachnospiraceae|g__Lachnospiraceae_unclassified|s__Eubacterium_rectale	GCA_000432235
HMP_2012__SRS014923__bin.6	4933	k__Bacteria|p__Firmicutes|c__Clostridia|o__Clostridiales|f__Lachnospiraceae|g__Lachnospiraceae_unclassified|s__Eubacterium_rectale	GCA_000432235
HMP_2012__SRS015065__bin.31	4933	k__Bacteria|p__Firmicutes|c__Clostridia|o__Clostridiales|f__Lachnospiraceae|g__Lachnospiraceae_unclassified|s__Eubacterium_rectale	GCA_000432235
HMP_2012__SRS015190__bin.14	4933	k__Bacteria|p__Firmicutes|c__Clostridia|o__Clostridiales|f__Lachnospiraceae|g__Lachnospiraceae_unclassified|s__Eubacterium_rectale	GCA_000432235
HMP_2012__SRS015217__bin.44	4933	k__Bacteria|p__Firmicutes|c__Clostridia|o__Clostridiales|f__Lachnospiraceae|g__Lachnospiraceae_unclassified|s__Eubacterium_rectale	GCA_000432235
HMP_2012__SRS015663__bin.46	4933	k__Bacteria|p__Firmicutes|c__Clostridia|o__Clostridiales|f__Lachnospiraceae|g__Lachnospiraceae_unclassified|s__Eubacterium_rectale	GCA_000432235
HMP_2012__SRS015782__bin.39	4933	k__Bacteria|p__Firmicutes|c__Clostridia|o__Clostridiales|f__Lachnospiraceae|g__Lachnospiraceae_unclassified|s__Eubacterium_rectale	GCA_000432235
HMP_2012__SRS016018__bin.25	4933	k__Bacteria|p__Firmicutes|c__Clostridia|o__Clostridiales|f__Lachnospiraceae|g__Lachnospiraceae_unclassified|s__Eubacterium_rectale	GCA_000432235
HMP_2012__SRS016203__bin.4	4933	k__Bacteria|p__Firmicutes|c__Clostridia|o__Clostridiales|f__Lachnospiraceae|g__Lachnospiraceae_unclassified|s__Eubacterium_rectale	GCA_000432235
HMP_2012__SRS016495__bin.28	4933	k__Bacteria|p__Firmicutes|c__Clostridia|o__Clostridiales|f__Lachnospiraceae|g__Lachnospiraceae_unclassified|s__Eubacterium_rectale	GCA_000432235
HMP_2012__SRS017191__bin.16	4933	k__Bacteria|p__Firmicutes|c__Clostridia|o__Clostridiales|f__Lachnospiraceae|g__Lachnospiraceae_unclassified|s__Eubacterium_rectale	GCA_000432235
HMP_2012__SRS019161__bin.59	4933	k__Bacteria|p__Firmicutes|c__Clostridia|o__Clostridiales|f__Lachnospiraceae|g__Lachnospiraceae_unclassified|s__Eubacterium_rectale	GCA_000432235
HMP_2012__SRS019267__bin.10	4933	k__Bacteria|p__Firmicutes|c__Clostridia|o__Clostridiales|f__Lachnospiraceae|g__Lachnospiraceae_unclassified|s__Eubacterium_rectale	GCA_000432235
HMP_2012__SRS019601__bin.11	4933	k__Bacteria|p__Firmicutes|c__Clostridia|o__Clostridiales|f__Lachnospiraceae|g__Lachnospiraceae_unclassified|s__Eubacterium_rectale	GCA_000432235
HMP_2012__SRS019968__bin.38	4933	k__Bacteria|p__Firmicutes|c__Clostridia|o__Clostridiales|f__Lachnospiraceae|g__Lachnospiraceae_unclassified|s__Eubacterium_rectale	GCA_000432235
HMP_2012__SRS022071__bin.66	4933	k__Bacteria|p__Firmicutes|c__Clostridia|o__Clostridiales|f__Lachnospiraceae|g__Lachnospiraceae_unclassified|s__Eubacterium_rectale	GCA_000432235
HMP_2012__SRS022137__bin.15	4933	k__Bacteria|p__Firmicutes|c__Clostridia|o__Clostridiales|f__Lachnospiraceae|g__Lachnospiraceae_unclassified|s__Eubacterium_rectale	GCA_000432235
HMP_2012__SRS024075__bin.19	4933	k__Bacteria|p__Firmicutes|c__Clostridia|o__Clostridiales|f__Lachnospiraceae|g__Lachnospiraceae_unclassified|s__Eubacterium_rectale	GCA_000432235
HMP_2012__SRS024331__bin.16	4933	k__Bacteria|p__Firmicutes|c__Clostridia|o__Clostridiales|f__Lachnospiraceae|g__Lachnospiraceae_unclassified|s__Eubacterium_rectale	GCA_000432235
HMP_2012__SRS042284__bin.19	4933	k__Bacteria|p__Firmicutes|c__Clostridia|o__Clostridiales|f__Lachnospiraceae|g__Lachnospiraceae_unclassified|s__Eubacterium_rectale	GCA_000432235
HMP_2012__SRS042628__bin.34	4933	k__Bacteria|p__Firmicutes|c__Clostridia|o__Clostridiales|f__Lachnospiraceae|g__Lachnospiraceae_unclassified|s__Eubacterium_rectale	GCA_000432235
HMP_2012__SRS043411__bin.14	4933	k__Bacteria|p__Firmicutes|c__Clostridia|o__Clostridiales|f__Lachnospiraceae|g__Lachnospiraceae_unclassified|s__Eubacterium_rectale	GCA_000432235
HMP_2012__SRS043701__bin.17	4933	k__Bacteria|p__Firmicutes|c__Clostridia|o__Clostridiales|f__Lachnospiraceae|g__Lachnospiraceae_unclassified|s__Eubacterium_rectale	GCA_000432235
HMP_2012__SRS045004__bin.7	4933	k__Bacteria|p__Firmicutes|c__Clostridia|o__Clostridiales|f__Lachnospiraceae|g__Lachnospiraceae_unclassified|s__Eubacterium_rectale	GCA_000432235
HMP_2012__SRS048870__bin.44	4933	k__Bacteria|p__Firmicutes|c__Clostridia|o__Clostridiales|f__Lachnospiraceae|g__Lachnospiraceae_unclassified|s__Eubacterium_rectale	GCA_000432235
HMP_2012__SRS049959__bin.72	4933	k__Bacteria|p__Firmicutes|c__Clostridia|o__Clostridiales|f__Lachnospiraceae|g__Lachnospiraceae_unclassified|s__Eubacterium_rectale	GCA_000432235
HMP_2012__SRS050422__bin.54	4933	k__Bacteria|p__Firmicutes|c__Clostridia|o__Clostridiales|f__Lachnospiraceae|g__Lachnospiraceae_unclassified|s__Eubacterium_rectale	GCA_000432235
HMP_2012__SRS050925__bin.3	4933	k__Bacteria|p__Firmicutes|c__Clostridia|o__Clostridiales|f__Lachnospiraceae|g__Lachnospiraceae_unclassified|s__Eubacterium_rectale	GCA_000432235
HMP_2012__SRS051882__bin.25	4933	k__Bacteria|p__Firmicutes|c__Clostridia|o__Clostridiales|f__Lachnospiraceae|g__Lachnospiraceae_unclassified|s__Eubacterium_rectale	GCA_000432235
HMP_2012__SRS053335__bin.36	4933	k__Bacteria|p__Firmicutes|c__Clostridia|o__Clostridiales|f__Lachnospiraceae|g__Lachnospiraceae_unclassified|s__Eubacterium_rectale	GCA_000432235
HMP_2012__SRS054590__bin.18	4933	k__Bacteria|p__Firmicutes|c__Clostridia|o__Clostridiales|f__Lachnospiraceae|g__Lachnospiraceae_unclassified|s__Eubacterium_rectale	GCA_000432235
HMP_2012__SRS055982__bin.28	4933	k__Bacteria|p__Firmicutes|c__Clostridia|o__Clostridiales|f__Lachnospiraceae|g__Lachnospiraceae_unclassified|s__Eubacterium_rectale	GCA_000432235
HMP_2012__SRS058723__bin.23	4933	k__Bacteria|p__Firmicutes|c__Clostridia|o__Clostridiales|f__Lachnospiraceae|g__Lachnospiraceae_unclassified|s__Eubacterium_rectale	GCA_000432235
HMP_2012__SRS062427__bin.13	4933	k__Bacteria|p__Firmicutes|c__Clostridia|o__Clostridiales|f__Lachnospiraceae|g__Lachnospiraceae_unclassified|s__Eubacterium_rectale	GCA_000432235
HMP_2012__SRS065504__bin.14	4933	k__Bacteria|p__Firmicutes|c__Clostridia|o__Clostridiales|f__Lachnospiraceae|g__Lachnospiraceae_unclassified|s__Eubacterium_rectale	GCA_000432235
HMP_2012__SRS078176__bin.3	4933	k__Bacteria|p__Firmicutes|c__Clostridia|o__Clostridiales|f__Lachnospiraceae|g__Lachnospiraceae_unclassified|s__Eubacterium_rectale	GCA_000432235
HanniganGD_2017__MG100140__bin.3	4933	k__Bacteria|p__Firmicutes|c__Clostridia|o__Clostridiales|f__Lachnospiraceae|g__Lachnospiraceae_unclassified|s__Eubacterium_rectale	GCA_000432235
HanniganGD_2017__MG100144__bin.3	4933	k__Bacteria|p__Firmicutes|c__Clostridia|o__Clostridiales|f__Lachnospiraceae|g__Lachnospiraceae_unclassified|s__Eubacterium_rectale	GCA_000432235
HanniganGD_2017__MG100151__bin.9	4933	k__Bacteria|p__Firmicutes|c__Clostridia|o__Clostridiales|f__Lachnospiraceae|g__Lachnospiraceae_unclassified|s__Eubacterium_rectale	GCA_000432235
HeQ_2017__SZAXPI029460-123__bin.19	4933	k__Bacteria|p__Firmicutes|c__Clostridia|o__Clostridiales|f__Lachnospiraceae|g__Lachnospiraceae_unclassified|s__Eubacterium_rectale	GCA_000432235
HeQ_2017__SZAXPI029489-87__bin.10	4933	k__Bacteria|p__Firmicutes|c__Clostridia|o__Clostridiales|f__Lachnospiraceae|g__Lachnospiraceae_unclassified|s__Eubacterium_rectale	GCA_000432235
HeQ_2017__SZAXPI029491-89__bin.17	4933	k__Bacteria|p__Firmicutes|c__Clostridia|o__Clostridiales|f__Lachnospiraceae|g__Lachnospiraceae_unclassified|s__Eubacterium_rectale	GCA_000432235
HeQ_2017__SZAXPI029493-93__bin.24	4933	k__Bacteria|p__Firmicutes|c__Clostridia|o__Clostridiales|f__Lachnospiraceae|g__Lachnospiraceae_unclassified|s__Eubacterium_rectale	GCA_000432235
HeQ_2017__SZAXPI029499-101__bin.9	4933	k__Bacteria|p__Firmicutes|c__Clostridia|o__Clostridiales|f__Lachnospiraceae|g__Lachnospiraceae_unclassified|s__Eubacterium_rectale	GCA_000432235
HeQ_2017__SZAXPI029554-33__bin.33	4933	k__Bacteria|p__Firmicutes|c__Clostridia|o__Clostridiales|f__Lachnospiraceae|g__Lachnospiraceae_unclassified|s__Eubacterium_rectale	GCA_000432235
HeQ_2017__SZAXPI029555-35__bin.51	4933	k__Bacteria|p__Firmicutes|c__Clostridia|o__Clostridiales|f__Lachnospiraceae|g__Lachnospiraceae_unclassified|s__Eubacterium_rectale	GCA_000432235
HeQ_2017__SZAXPI029556-40__bin.2	4933	k__Bacteria|p__Firmicutes|c__Clostridia|o__Clostridiales|f__Lachnospiraceae|g__Lachnospiraceae_unclassified|s__Eubacterium_rectale	GCA_000432235
HeQ_2017__SZAXPI029568-81__bin.76	4933	k__Bacteria|p__Firmicutes|c__Clostridia|o__Clostridiales|f__Lachnospiraceae|g__Lachnospiraceae_unclassified|s__Eubacterium_rectale	GCA_000432235
HeQ_2017__SZAXPI029569-84__bin.40	4933	k__Bacteria|p__Firmicutes|c__Clostridia|o__Clostridiales|f__Lachnospiraceae|g__Lachnospiraceae_unclassified|s__Eubacterium_rectale	GCA_000432235
HeQ_2017__SZAXPI029570-85__bin.82	4933	k__Bacteria|p__Firmicutes|c__Clostridia|o__Clostridiales|f__Lachnospiraceae|g__Lachnospiraceae_unclassified|s__Eubacterium_rectale	GCA_000432235
HeQ_2017__SZAXPI029571-86__bin.24	4933	k__Bacteria|p__Firmicutes|c__Clostridia|o__Clostridiales|f__Lachnospiraceae|g__Lachnospiraceae_unclassified|s__Eubacterium_rectale	GCA_000432235
HeQ_2017__SZAXPI029572-87__bin.51	4933	k__Bacteria|p__Firmicutes|c__Clostridia|o__Clostridiales|f__Lachnospiraceae|g__Lachnospiraceae_unclassified|s__Eubacterium_rectale	GCA_000432235
HeQ_2017__SZAXPI029573-88__bin.90	4933	k__Bacteria|p__Firmicutes|c__Clostridia|o__Clostridiales|f__Lachnospiraceae|g__Lachnospiraceae_unclassified|s__Eubacterium_rectale	GCA_000432235
HeQ_2017__SZAXPI029578-96__bin.5	4933	k__Bacteria|p__Firmicutes|c__Clostridia|o__Clostridiales|f__Lachnospiraceae|g__Lachnospiraceae_unclassified|s__Eubacterium_rectale	GCA_000432235
HeQ_2017__SZAXPI029581-99__bin.16	4933	k__Bacteria|p__Firmicutes|c__Clostridia|o__Clostridiales|f__Lachnospiraceae|g__Lachnospiraceae_unclassified|s__Eubacterium_rectale	GCA_000432235
HeQ_2017__SZAXPI029589-108__bin.40	4933	k__Bacteria|p__Firmicutes|c__Clostridia|o__Clostridiales|f__Lachnospiraceae|g__Lachnospiraceae_unclassified|s__Eubacterium_rectale	GCA_000432235
HeQ_2017__SZAXPI029590-113__bin.26	4933	k__Bacteria|p__Firmicutes|c__Clostridia|o__Clostridiales|f__Lachnospiraceae|g__Lachnospiraceae_unclassified|s__Eubacterium_rectale	GCA_000432235
HeQ_2017__SZAXPI029594-136__bin.17	4933	k__Bacteria|p__Firmicutes|c__Clostridia|o__Clostridiales|f__Lachnospiraceae|g__Lachnospiraceae_unclassified|s__Eubacterium_rectale	GCA_000432235
KarlssonFH_2013__S121__bin.18	4933	k__Bacteria|p__Firmicutes|c__Clostridia|o__Clostridiales|f__Lachnospiraceae|g__Lachnospiraceae_unclassified|s__Eubacterium_rectale	GCA_000432235
KarlssonFH_2013__S146__bin.15	4933	k__Bacteria|p__Firmicutes|c__Clostridia|o__Clostridiales|f__Lachnospiraceae|g__Lachnospiraceae_unclassified|s__Eubacterium_rectale	GCA_000432235
KarlssonFH_2013__S153__bin.47	4933	k__Bacteria|p__Firmicutes|c__Clostridia|o__Clostridiales|f__Lachnospiraceae|g__Lachnospiraceae_unclassified|s__Eubacterium_rectale	GCA_000432235
KarlssonFH_2013__S158__bin.2	4933	k__Bacteria|p__Firmicutes|c__Clostridia|o__Clostridiales|f__Lachnospiraceae|g__Lachnospiraceae_unclassified|s__Eubacterium_rectale	GCA_000432235
KarlssonFH_2013__S186__bin.40	4933	k__Bacteria|p__Firmicutes|c__Clostridia|o__Clostridiales|f__Lachnospiraceae|g__Lachnospiraceae_unclassified|s__Eubacterium_rectale	GCA_000432235
KarlssonFH_2013__S187__bin.56	4933	k__Bacteria|p__Firmicutes|c__Clostridia|o__Clostridiales|f__Lachnospiraceae|g__Lachnospiraceae_unclassified|s__Eubacterium_rectale	GCA_000432235
KarlssonFH_2013__S198__bin.35	4933	k__Bacteria|p__Firmicutes|c__Clostridia|o__Clostridiales|f__Lachnospiraceae|g__Lachnospiraceae_unclassified|s__Eubacterium_rectale	GCA_000432235
KarlssonFH_2013__S205__bin.17	4933	k__Bacteria|p__Firmicutes|c__Clostridia|o__Clostridiales|f__Lachnospiraceae|g__Lachnospiraceae_unclassified|s__Eubacterium_rectale	GCA_000432235
KarlssonFH_2013__S224__bin.32	4933	k__Bacteria|p__Firmicutes|c__Clostridia|o__Clostridiales|f__Lachnospiraceae|g__Lachnospiraceae_unclassified|s__Eubacterium_rectale	GCA_000432235
KarlssonFH_2013__S229__bin.16	4933	k__Bacteria|p__Firmicutes|c__Clostridia|o__Clostridiales|f__Lachnospiraceae|g__Lachnospiraceae_unclassified|s__Eubacterium_rectale	GCA_000432235
KarlssonFH_2013__S243__bin.9	4933	k__Bacteria|p__Firmicutes|c__Clostridia|o__Clostridiales|f__Lachnospiraceae|g__Lachnospiraceae_unclassified|s__Eubacterium_rectale	GCA_000432235
KarlssonFH_2013__S305__bin.7	4933	k__Bacteria|p__Firmicutes|c__Clostridia|o__Clostridiales|f__Lachnospiraceae|g__Lachnospiraceae_unclassified|s__Eubacterium_rectale	GCA_000432235
KarlssonFH_2013__S334__bin.2	4933	k__Bacteria|p__Firmicutes|c__Clostridia|o__Clostridiales|f__Lachnospiraceae|g__Lachnospiraceae_unclassified|s__Eubacterium_rectale	GCA_000432235
KarlssonFH_2013__S344__bin.16	4933	k__Bacteria|p__Firmicutes|c__Clostridia|o__Clostridiales|f__Lachnospiraceae|g__Lachnospiraceae_unclassified|s__Eubacterium_rectale	GCA_000432235
KarlssonFH_2013__S370__bin.10	4933	k__Bacteria|p__Firmicutes|c__Clostridia|o__Clostridiales|f__Lachnospiraceae|g__Lachnospiraceae_unclassified|s__Eubacterium_rectale	GCA_000432235
KarlssonFH_2013__S372__bin.47	4933	k__Bacteria|p__Firmicutes|c__Clostridia|o__Clostridiales|f__Lachnospiraceae|g__Lachnospiraceae_unclassified|s__Eubacterium_rectale	GCA_000432235
KarlssonFH_2013__S398__bin.4	4933	k__Bacteria|p__Firmicutes|c__Clostridia|o__Clostridiales|f__Lachnospiraceae|g__Lachnospiraceae_unclassified|s__Eubacterium_rectale	GCA_000432235
KarlssonFH_2013__S432__bin.5	4933	k__Bacteria|p__Firmicutes|c__Clostridia|o__Clostridiales|f__Lachnospiraceae|g__Lachnospiraceae_unclassified|s__Eubacterium_rectale	GCA_000432235
KarlssonFH_2013__S446__bin.30	4933	k__Bacteria|p__Firmicutes|c__Clostridia|o__Clostridiales|f__Lachnospiraceae|g__Lachnospiraceae_unclassified|s__Eubacterium_rectale	GCA_000432235
KarlssonFH_2013__S457__bin.30	4933	k__Bacteria|p__Firmicutes|c__Clostridia|o__Clostridiales|f__Lachnospiraceae|g__Lachnospiraceae_unclassified|s__Eubacterium_rectale	GCA_000432235
KarlssonFH_2013__S458__bin.10	4933	k__Bacteria|p__Firmicutes|c__Clostridia|o__Clostridiales|f__Lachnospiraceae|g__Lachnospiraceae_unclassified|s__Eubacterium_rectale	GCA_000432235
KarlssonFH_2013__S468__bin.37	4933	k__Bacteria|p__Firmicutes|c__Clostridia|o__Clostridiales|f__Lachnospiraceae|g__Lachnospiraceae_unclassified|s__Eubacterium_rectale	GCA_000432235
KarlssonFH_2013__S479__bin.34	4933	k__Bacteria|p__Firmicutes|c__Clostridia|o__Clostridiales|f__Lachnospiraceae|g__Lachnospiraceae_unclassified|s__Eubacterium_rectale	GCA_000432235
KarlssonFH_2013__S488__bin.19	4933	k__Bacteria|p__Firmicutes|c__Clostridia|o__Clostridiales|f__Lachnospiraceae|g__Lachnospiraceae_unclassified|s__Eubacterium_rectale	GCA_000432235
KarlssonFH_2013__S530__bin.26	4933	k__Bacteria|p__Firmicutes|c__Clostridia|o__Clostridiales|f__Lachnospiraceae|g__Lachnospiraceae_unclassified|s__Eubacterium_rectale	GCA_000432235
KarlssonFH_2013__S550__bin.10	4933	k__Bacteria|p__Firmicutes|c__Clostridia|o__Clostridiales|f__Lachnospiraceae|g__Lachnospiraceae_unclassified|s__Eubacterium_rectale	GCA_000432235
KarlssonFH_2013__S563__bin.12	4933	k__Bacteria|p__Firmicutes|c__Clostridia|o__Clostridiales|f__Lachnospiraceae|g__Lachnospiraceae_unclassified|s__Eubacterium_rectale	GCA_000432235
KarlssonFH_2013__S589__bin.44	4933	k__Bacteria|p__Firmicutes|c__Clostridia|o__Clostridiales|f__Lachnospiraceae|g__Lachnospiraceae_unclassified|s__Eubacterium_rectale	GCA_000432235
KarlssonFH_2013__S602__bin.17	4933	k__Bacteria|p__Firmicutes|c__Clostridia|o__Clostridiales|f__Lachnospiraceae|g__Lachnospiraceae_unclassified|s__Eubacterium_rectale	GCA_000432235
KarlssonFH_2013__S604__bin.6	4933	k__Bacteria|p__Firmicutes|c__Clostridia|o__Clostridiales|f__Lachnospiraceae|g__Lachnospiraceae_unclassified|s__Eubacterium_rectale	GCA_000432235
KarlssonFH_2013__S655__bin.13	4933	k__Bacteria|p__Firmicutes|c__Clostridia|o__Clostridiales|f__Lachnospiraceae|g__Lachnospiraceae_unclassified|s__Eubacterium_rectale	GCA_000432235
KarlssonFH_2013__S80__bin.22	4933	k__Bacteria|p__Firmicutes|c__Clostridia|o__Clostridiales|f__Lachnospiraceae|g__Lachnospiraceae_unclassified|s__Eubacterium_rectale	GCA_000432235
KarlssonFH_2013__S92__bin.19	4933	k__Bacteria|p__Firmicutes|c__Clostridia|o__Clostridiales|f__Lachnospiraceae|g__Lachnospiraceae_unclassified|s__Eubacterium_rectale	GCA_000432235
KosticAD_2015__PRJNA231909.3106013__bin.1	4933	k__Bacteria|p__Firmicutes|c__Clostridia|o__Clostridiales|f__Lachnospiraceae|g__Lachnospiraceae_unclassified|s__Eubacterium_rectale	GCA_000432235
KosticAD_2015__PRJNA231909.3108437__bin.10	4933	k__Bacteria|p__Firmicutes|c__Clostridia|o__Clostridiales|f__Lachnospiraceae|g__Lachnospiraceae_unclassified|s__Eubacterium_rectale	GCA_000432235
KosticAD_2015__PRJNA231909.3108488__bin.20	4933	k__Bacteria|p__Firmicutes|c__Clostridia|o__Clostridiales|f__Lachnospiraceae|g__Lachnospiraceae_unclassified|s__Eubacterium_rectale	GCA_000432235
KosticAD_2015__PRJNA231909.3115644__bin.13	4933	k__Bacteria|p__Firmicutes|c__Clostridia|o__Clostridiales|f__Lachnospiraceae|g__Lachnospiraceae_unclassified|s__Eubacterium_rectale	GCA_000432235
KosticAD_2015__PRJNA231909.3117247__bin.9	4933	k__Bacteria|p__Firmicutes|c__Clostridia|o__Clostridiales|f__Lachnospiraceae|g__Lachnospiraceae_unclassified|s__Eubacterium_rectale	GCA_000432235
KosticAD_2015__PRJNA231909.3119729__bin.19	4933	k__Bacteria|p__Firmicutes|c__Clostridia|o__Clostridiales|f__Lachnospiraceae|g__Lachnospiraceae_unclassified|s__Eubacterium_rectale	GCA_000432235
LeChatelierE_2013__MH0002__bin.9	4933	k__Bacteria|p__Firmicutes|c__Clostridia|o__Clostridiales|f__Lachnospiraceae|g__Lachnospiraceae_unclassified|s__Eubacterium_rectale	GCA_000432235
LeChatelierE_2013__MH0022__bin.11	4933	k__Bacteria|p__Firmicutes|c__Clostridia|o__Clostridiales|f__Lachnospiraceae|g__Lachnospiraceae_unclassified|s__Eubacterium_rectale	GCA_000432235
LeChatelierE_2013__MH0025__bin.23	4933	k__Bacteria|p__Firmicutes|c__Clostridia|o__Clostridiales|f__Lachnospiraceae|g__Lachnospiraceae_unclassified|s__Eubacterium_rectale	GCA_000432235
LeChatelierE_2013__MH0035__bin.18	4933	k__Bacteria|p__Firmicutes|c__Clostridia|o__Clostridiales|f__Lachnospiraceae|g__Lachnospiraceae_unclassified|s__Eubacterium_rectale	GCA_000432235
LeChatelierE_2013__MH0046__bin.9	4933	k__Bacteria|p__Firmicutes|c__Clostridia|o__Clostridiales|f__Lachnospiraceae|g__Lachnospiraceae_unclassified|s__Eubacterium_rectale	GCA_000432235
LeChatelierE_2013__MH0065__bin.20	4933	k__Bacteria|p__Firmicutes|c__Clostridia|o__Clostridiales|f__Lachnospiraceae|g__Lachnospiraceae_unclassified|s__Eubacterium_rectale	GCA_000432235
LeChatelierE_2013__MH0070__bin.36	4933	k__Bacteria|p__Firmicutes|c__Clostridia|o__Clostridiales|f__Lachnospiraceae|g__Lachnospiraceae_unclassified|s__Eubacterium_rectale	GCA_000432235
LeChatelierE_2013__MH0082__bin.13	4933	k__Bacteria|p__Firmicutes|c__Clostridia|o__Clostridiales|f__Lachnospiraceae|g__Lachnospiraceae_unclassified|s__Eubacterium_rectale	GCA_000432235
LeChatelierE_2013__MH0085__bin.16	4933	k__Bacteria|p__Firmicutes|c__Clostridia|o__Clostridiales|f__Lachnospiraceae|g__Lachnospiraceae_unclassified|s__Eubacterium_rectale	GCA_000432235
LeChatelierE_2013__MH0092__bin.31	4933	k__Bacteria|p__Firmicutes|c__Clostridia|o__Clostridiales|f__Lachnospiraceae|g__Lachnospiraceae_unclassified|s__Eubacterium_rectale	GCA_000432235
LeChatelierE_2013__MH0095__bin.31	4933	k__Bacteria|p__Firmicutes|c__Clostridia|o__Clostridiales|f__Lachnospiraceae|g__Lachnospiraceae_unclassified|s__Eubacterium_rectale	GCA_000432235
LeChatelierE_2013__MH0102__bin.48	4933	k__Bacteria|p__Firmicutes|c__Clostridia|o__Clostridiales|f__Lachnospiraceae|g__Lachnospiraceae_unclassified|s__Eubacterium_rectale	GCA_000432235
LeChatelierE_2013__MH0108__bin.27	4933	k__Bacteria|p__Firmicutes|c__Clostridia|o__Clostridiales|f__Lachnospiraceae|g__Lachnospiraceae_unclassified|s__Eubacterium_rectale	GCA_000432235
LeChatelierE_2013__MH0111__bin.45	4933	k__Bacteria|p__Firmicutes|c__Clostridia|o__Clostridiales|f__Lachnospiraceae|g__Lachnospiraceae_unclassified|s__Eubacterium_rectale	GCA_000432235
LeChatelierE_2013__MH0123__bin.48	4933	k__Bacteria|p__Firmicutes|c__Clostridia|o__Clostridiales|f__Lachnospiraceae|g__Lachnospiraceae_unclassified|s__Eubacterium_rectale	GCA_000432235
LeChatelierE_2013__MH0128__bin.22	4933	k__Bacteria|p__Firmicutes|c__Clostridia|o__Clostridiales|f__Lachnospiraceae|g__Lachnospiraceae_unclassified|s__Eubacterium_rectale	GCA_000432235
LeChatelierE_2013__MH0129__bin.3	4933	k__Bacteria|p__Firmicutes|c__Clostridia|o__Clostridiales|f__Lachnospiraceae|g__Lachnospiraceae_unclassified|s__Eubacterium_rectale	GCA_000432235
LeChatelierE_2013__MH0135__bin.2	4933	k__Bacteria|p__Firmicutes|c__Clostridia|o__Clostridiales|f__Lachnospiraceae|g__Lachnospiraceae_unclassified|s__Eubacterium_rectale	GCA_000432235
LeChatelierE_2013__MH0136__bin.22	4933	k__Bacteria|p__Firmicutes|c__Clostridia|o__Clostridiales|f__Lachnospiraceae|g__Lachnospiraceae_unclassified|s__Eubacterium_rectale	GCA_000432235
LeChatelierE_2013__MH0137__bin.23	4933	k__Bacteria|p__Firmicutes|c__Clostridia|o__Clostridiales|f__Lachnospiraceae|g__Lachnospiraceae_unclassified|s__Eubacterium_rectale	GCA_000432235
LeChatelierE_2013__MH0139__bin.42	4933	k__Bacteria|p__Firmicutes|c__Clostridia|o__Clostridiales|f__Lachnospiraceae|g__Lachnospiraceae_unclassified|s__Eubacterium_rectale	GCA_000432235
LeChatelierE_2013__MH0148__bin.36	4933	k__Bacteria|p__Firmicutes|c__Clostridia|o__Clostridiales|f__Lachnospiraceae|g__Lachnospiraceae_unclassified|s__Eubacterium_rectale	GCA_000432235
LeChatelierE_2013__MH0156__bin.5	4933	k__Bacteria|p__Firmicutes|c__Clostridia|o__Clostridiales|f__Lachnospiraceae|g__Lachnospiraceae_unclassified|s__Eubacterium_rectale	GCA_000432235
LeChatelierE_2013__MH0160__bin.4	4933	k__Bacteria|p__Firmicutes|c__Clostridia|o__Clostridiales|f__Lachnospiraceae|g__Lachnospiraceae_unclassified|s__Eubacterium_rectale	GCA_000432235
LeChatelierE_2013__MH0176__bin.44	4933	k__Bacteria|p__Firmicutes|c__Clostridia|o__Clostridiales|f__Lachnospiraceae|g__Lachnospiraceae_unclassified|s__Eubacterium_rectale	GCA_000432235
LeChatelierE_2013__MH0178__bin.14	4933	k__Bacteria|p__Firmicutes|c__Clostridia|o__Clostridiales|f__Lachnospiraceae|g__Lachnospiraceae_unclassified|s__Eubacterium_rectale	GCA_000432235
LeChatelierE_2013__MH0191__bin.32	4933	k__Bacteria|p__Firmicutes|c__Clostridia|o__Clostridiales|f__Lachnospiraceae|g__Lachnospiraceae_unclassified|s__Eubacterium_rectale	GCA_000432235
LeChatelierE_2013__MH0193__bin.29	4933	k__Bacteria|p__Firmicutes|c__Clostridia|o__Clostridiales|f__Lachnospiraceae|g__Lachnospiraceae_unclassified|s__Eubacterium_rectale	GCA_000432235
LeChatelierE_2013__MH0203__bin.55	4933	k__Bacteria|p__Firmicutes|c__Clostridia|o__Clostridiales|f__Lachnospiraceae|g__Lachnospiraceae_unclassified|s__Eubacterium_rectale	GCA_000432235
LeChatelierE_2013__MH0205__bin.4	4933	k__Bacteria|p__Firmicutes|c__Clostridia|o__Clostridiales|f__Lachnospiraceae|g__Lachnospiraceae_unclassified|s__Eubacterium_rectale	GCA_000432235
LeChatelierE_2013__MH0211__bin.12	4933	k__Bacteria|p__Firmicutes|c__Clostridia|o__Clostridiales|f__Lachnospiraceae|g__Lachnospiraceae_unclassified|s__Eubacterium_rectale	GCA_000432235
LeChatelierE_2013__MH0250__bin.46	4933	k__Bacteria|p__Firmicutes|c__Clostridia|o__Clostridiales|f__Lachnospiraceae|g__Lachnospiraceae_unclassified|s__Eubacterium_rectale	GCA_000432235
LeChatelierE_2013__MH0251__bin.52	4933	k__Bacteria|p__Firmicutes|c__Clostridia|o__Clostridiales|f__Lachnospiraceae|g__Lachnospiraceae_unclassified|s__Eubacterium_rectale	GCA_000432235
LeChatelierE_2013__MH0267__bin.34	4933	k__Bacteria|p__Firmicutes|c__Clostridia|o__Clostridiales|f__Lachnospiraceae|g__Lachnospiraceae_unclassified|s__Eubacterium_rectale	GCA_000432235
LeChatelierE_2013__MH0286__bin.46	4933	k__Bacteria|p__Firmicutes|c__Clostridia|o__Clostridiales|f__Lachnospiraceae|g__Lachnospiraceae_unclassified|s__Eubacterium_rectale	GCA_000432235
LeChatelierE_2013__MH0287__bin.4	4933	k__Bacteria|p__Firmicutes|c__Clostridia|o__Clostridiales|f__Lachnospiraceae|g__Lachnospiraceae_unclassified|s__Eubacterium_rectale	GCA_000432235
LeChatelierE_2013__MH0292__bin.16	4933	k__Bacteria|p__Firmicutes|c__Clostridia|o__Clostridiales|f__Lachnospiraceae|g__Lachnospiraceae_unclassified|s__Eubacterium_rectale	GCA_000432235
LeChatelierE_2013__MH0307__bin.2	4933	k__Bacteria|p__Firmicutes|c__Clostridia|o__Clostridiales|f__Lachnospiraceae|g__Lachnospiraceae_unclassified|s__Eubacterium_rectale	GCA_000432235
LeChatelierE_2013__MH0313__bin.45	4933	k__Bacteria|p__Firmicutes|c__Clostridia|o__Clostridiales|f__Lachnospiraceae|g__Lachnospiraceae_unclassified|s__Eubacterium_rectale	GCA_000432235
LeChatelierE_2013__MH0316__bin.23	4933	k__Bacteria|p__Firmicutes|c__Clostridia|o__Clostridiales|f__Lachnospiraceae|g__Lachnospiraceae_unclassified|s__Eubacterium_rectale	GCA_000432235
LeChatelierE_2013__MH0405__bin.45	4933	k__Bacteria|p__Firmicutes|c__Clostridia|o__Clostridiales|f__Lachnospiraceae|g__Lachnospiraceae_unclassified|s__Eubacterium_rectale	GCA_000432235
LeChatelierE_2013__MH0410__bin.40	4933	k__Bacteria|p__Firmicutes|c__Clostridia|o__Clostridiales|f__Lachnospiraceae|g__Lachnospiraceae_unclassified|s__Eubacterium_rectale	GCA_000432235
LeChatelierE_2013__MH0412__bin.33	4933	k__Bacteria|p__Firmicutes|c__Clostridia|o__Clostridiales|f__Lachnospiraceae|g__Lachnospiraceae_unclassified|s__Eubacterium_rectale	GCA_000432235
LeChatelierE_2013__MH0414__bin.34	4933	k__Bacteria|p__Firmicutes|c__Clostridia|o__Clostridiales|f__Lachnospiraceae|g__Lachnospiraceae_unclassified|s__Eubacterium_rectale	GCA_000432235
LeChatelierE_2013__MH0418__bin.58	4933	k__Bacteria|p__Firmicutes|c__Clostridia|o__Clostridiales|f__Lachnospiraceae|g__Lachnospiraceae_unclassified|s__Eubacterium_rectale	GCA_000432235
LeChatelierE_2013__MH0420__bin.64	4933	k__Bacteria|p__Firmicutes|c__Clostridia|o__Clostridiales|f__Lachnospiraceae|g__Lachnospiraceae_unclassified|s__Eubacterium_rectale	GCA_000432235
LeChatelierE_2013__MH0423__bin.42	4933	k__Bacteria|p__Firmicutes|c__Clostridia|o__Clostridiales|f__Lachnospiraceae|g__Lachnospiraceae_unclassified|s__Eubacterium_rectale	GCA_000432235
LeChatelierE_2013__MH0425__bin.41	4933	k__Bacteria|p__Firmicutes|c__Clostridia|o__Clostridiales|f__Lachnospiraceae|g__Lachnospiraceae_unclassified|s__Eubacterium_rectale	GCA_000432235
LeChatelierE_2013__MH0427__bin.32	4933	k__Bacteria|p__Firmicutes|c__Clostridia|o__Clostridiales|f__Lachnospiraceae|g__Lachnospiraceae_unclassified|s__Eubacterium_rectale	GCA_000432235
LeChatelierE_2013__MH0431__bin.15	4933	k__Bacteria|p__Firmicutes|c__Clostridia|o__Clostridiales|f__Lachnospiraceae|g__Lachnospiraceae_unclassified|s__Eubacterium_rectale	GCA_000432235
LeChatelierE_2013__MH0434__bin.52	4933	k__Bacteria|p__Firmicutes|c__Clostridia|o__Clostridiales|f__Lachnospiraceae|g__Lachnospiraceae_unclassified|s__Eubacterium_rectale	GCA_000432235
LeChatelierE_2013__MH0435__bin.15	4933	k__Bacteria|p__Firmicutes|c__Clostridia|o__Clostridiales|f__Lachnospiraceae|g__Lachnospiraceae_unclassified|s__Eubacterium_rectale	GCA_000432235
LeChatelierE_2013__MH0436__bin.42	4933	k__Bacteria|p__Firmicutes|c__Clostridia|o__Clostridiales|f__Lachnospiraceae|g__Lachnospiraceae_unclassified|s__Eubacterium_rectale	GCA_000432235
LeChatelierE_2013__MH0438__bin.64	4933	k__Bacteria|p__Firmicutes|c__Clostridia|o__Clostridiales|f__Lachnospiraceae|g__Lachnospiraceae_unclassified|s__Eubacterium_rectale	GCA_000432235
LeChatelierE_2013__MH0439__bin.39	4933	k__Bacteria|p__Firmicutes|c__Clostridia|o__Clostridiales|f__Lachnospiraceae|g__Lachnospiraceae_unclassified|s__Eubacterium_rectale	GCA_000432235
LeChatelierE_2013__MH0443__bin.46	4933	k__Bacteria|p__Firmicutes|c__Clostridia|o__Clostridiales|f__Lachnospiraceae|g__Lachnospiraceae_unclassified|s__Eubacterium_rectale	GCA_000432235
LeChatelierE_2013__MH0445__bin.55	4933	k__Bacteria|p__Firmicutes|c__Clostridia|o__Clostridiales|f__Lachnospiraceae|g__Lachnospiraceae_unclassified|s__Eubacterium_rectale	GCA_000432235
LeChatelierE_2013__MH0446__bin.72	4933	k__Bacteria|p__Firmicutes|c__Clostridia|o__Clostridiales|f__Lachnospiraceae|g__Lachnospiraceae_unclassified|s__Eubacterium_rectale	GCA_000432235
LeChatelierE_2013__MH0451__bin.24	4933	k__Bacteria|p__Firmicutes|c__Clostridia|o__Clostridiales|f__Lachnospiraceae|g__Lachnospiraceae_unclassified|s__Eubacterium_rectale	GCA_000432235
LeChatelierE_2013__MH0454__bin.38	4933	k__Bacteria|p__Firmicutes|c__Clostridia|o__Clostridiales|f__Lachnospiraceae|g__Lachnospiraceae_unclassified|s__Eubacterium_rectale	GCA_000432235
LeChatelierE_2013__MH0456__bin.36	4933	k__Bacteria|p__Firmicutes|c__Clostridia|o__Clostridiales|f__Lachnospiraceae|g__Lachnospiraceae_unclassified|s__Eubacterium_rectale	GCA_000432235
LeChatelierE_2013__MH0457__bin.16	4933	k__Bacteria|p__Firmicutes|c__Clostridia|o__Clostridiales|f__Lachnospiraceae|g__Lachnospiraceae_unclassified|s__Eubacterium_rectale	GCA_000432235
LeChatelierE_2013__MH0462__bin.54	4933	k__Bacteria|p__Firmicutes|c__Clostridia|o__Clostridiales|f__Lachnospiraceae|g__Lachnospiraceae_unclassified|s__Eubacterium_rectale	GCA_000432235
LiJ_2014__MH0268__bin.60	4933	k__Bacteria|p__Firmicutes|c__Clostridia|o__Clostridiales|f__Lachnospiraceae|g__Lachnospiraceae_unclassified|s__Eubacterium_rectale	GCA_000432235
LiJ_2014__MH0293__bin.48	4933	k__Bacteria|p__Firmicutes|c__Clostridia|o__Clostridiales|f__Lachnospiraceae|g__Lachnospiraceae_unclassified|s__Eubacterium_rectale	GCA_000432235
LiJ_2014__MH0297__bin.21	4933	k__Bacteria|p__Firmicutes|c__Clostridia|o__Clostridiales|f__Lachnospiraceae|g__Lachnospiraceae_unclassified|s__Eubacterium_rectale	GCA_000432235
LiJ_2014__MH0299__bin.11	4933	k__Bacteria|p__Firmicutes|c__Clostridia|o__Clostridiales|f__Lachnospiraceae|g__Lachnospiraceae_unclassified|s__Eubacterium_rectale	GCA_000432235
LiJ_2014__MH0301__bin.25	4933	k__Bacteria|p__Firmicutes|c__Clostridia|o__Clostridiales|f__Lachnospiraceae|g__Lachnospiraceae_unclassified|s__Eubacterium_rectale	GCA_000432235
LiJ_2014__MH0309__bin.39	4933	k__Bacteria|p__Firmicutes|c__Clostridia|o__Clostridiales|f__Lachnospiraceae|g__Lachnospiraceae_unclassified|s__Eubacterium_rectale	GCA_000432235
LiJ_2014__MH0315__bin.34	4933	k__Bacteria|p__Firmicutes|c__Clostridia|o__Clostridiales|f__Lachnospiraceae|g__Lachnospiraceae_unclassified|s__Eubacterium_rectale	GCA_000432235
LiJ_2014__MH0325__bin.55	4933	k__Bacteria|p__Firmicutes|c__Clostridia|o__Clostridiales|f__Lachnospiraceae|g__Lachnospiraceae_unclassified|s__Eubacterium_rectale	GCA_000432235
LiJ_2014__MH0326__bin.69	4933	k__Bacteria|p__Firmicutes|c__Clostridia|o__Clostridiales|f__Lachnospiraceae|g__Lachnospiraceae_unclassified|s__Eubacterium_rectale	GCA_000432235
LiJ_2014__MH0327__bin.17	4933	k__Bacteria|p__Firmicutes|c__Clostridia|o__Clostridiales|f__Lachnospiraceae|g__Lachnospiraceae_unclassified|s__Eubacterium_rectale	GCA_000432235
LiJ_2014__MH0332__bin.20	4933	k__Bacteria|p__Firmicutes|c__Clostridia|o__Clostridiales|f__Lachnospiraceae|g__Lachnospiraceae_unclassified|s__Eubacterium_rectale	GCA_000432235
LiJ_2014__MH0337__bin.38	4933	k__Bacteria|p__Firmicutes|c__Clostridia|o__Clostridiales|f__Lachnospiraceae|g__Lachnospiraceae_unclassified|s__Eubacterium_rectale	GCA_000432235
LiJ_2014__MH0341__bin.14	4933	k__Bacteria|p__Firmicutes|c__Clostridia|o__Clostridiales|f__Lachnospiraceae|g__Lachnospiraceae_unclassified|s__Eubacterium_rectale	GCA_000432235
LiJ_2014__MH0343__bin.15	4933	k__Bacteria|p__Firmicutes|c__Clostridia|o__Clostridiales|f__Lachnospiraceae|g__Lachnospiraceae_unclassified|s__Eubacterium_rectale	GCA_000432235
LiJ_2014__MH0349__bin.61	4933	k__Bacteria|p__Firmicutes|c__Clostridia|o__Clostridiales|f__Lachnospiraceae|g__Lachnospiraceae_unclassified|s__Eubacterium_rectale	GCA_000432235
LiJ_2014__MH0354__bin.7	4933	k__Bacteria|p__Firmicutes|c__Clostridia|o__Clostridiales|f__Lachnospiraceae|g__Lachnospiraceae_unclassified|s__Eubacterium_rectale	GCA_000432235
LiJ_2014__MH0363__bin.37	4933	k__Bacteria|p__Firmicutes|c__Clostridia|o__Clostridiales|f__Lachnospiraceae|g__Lachnospiraceae_unclassified|s__Eubacterium_rectale	GCA_000432235
LiJ_2014__MH0368__bin.43	4933	k__Bacteria|p__Firmicutes|c__Clostridia|o__Clostridiales|f__Lachnospiraceae|g__Lachnospiraceae_unclassified|s__Eubacterium_rectale	GCA_000432235
LiJ_2014__MH0369__bin.9	4933	k__Bacteria|p__Firmicutes|c__Clostridia|o__Clostridiales|f__Lachnospiraceae|g__Lachnospiraceae_unclassified|s__Eubacterium_rectale	GCA_000432235
LiJ_2014__MH0372__bin.54	4933	k__Bacteria|p__Firmicutes|c__Clostridia|o__Clostridiales|f__Lachnospiraceae|g__Lachnospiraceae_unclassified|s__Eubacterium_rectale	GCA_000432235
LiJ_2014__MH0375__bin.19	4933	k__Bacteria|p__Firmicutes|c__Clostridia|o__Clostridiales|f__Lachnospiraceae|g__Lachnospiraceae_unclassified|s__Eubacterium_rectale	GCA_000432235
LiJ_2014__MH0382__bin.44	4933	k__Bacteria|p__Firmicutes|c__Clostridia|o__Clostridiales|f__Lachnospiraceae|g__Lachnospiraceae_unclassified|s__Eubacterium_rectale	GCA_000432235
LiJ_2014__MH0387__bin.27	4933	k__Bacteria|p__Firmicutes|c__Clostridia|o__Clostridiales|f__Lachnospiraceae|g__Lachnospiraceae_unclassified|s__Eubacterium_rectale	GCA_000432235
LiJ_2014__MH0392__bin.39	4933	k__Bacteria|p__Firmicutes|c__Clostridia|o__Clostridiales|f__Lachnospiraceae|g__Lachnospiraceae_unclassified|s__Eubacterium_rectale	GCA_000432235
LiJ_2014__MH0399__bin.74	4933	k__Bacteria|p__Firmicutes|c__Clostridia|o__Clostridiales|f__Lachnospiraceae|g__Lachnospiraceae_unclassified|s__Eubacterium_rectale	GCA_000432235
LiJ_2014__MH0400__bin.47	4933	k__Bacteria|p__Firmicutes|c__Clostridia|o__Clostridiales|f__Lachnospiraceae|g__Lachnospiraceae_unclassified|s__Eubacterium_rectale	GCA_000432235
LiJ_2014__O2.CD1-0__bin.31	4933	k__Bacteria|p__Firmicutes|c__Clostridia|o__Clostridiales|f__Lachnospiraceae|g__Lachnospiraceae_unclassified|s__Eubacterium_rectale	GCA_000432235
LiJ_2014__O2.CD3-0-PT__bin.10	4933	k__Bacteria|p__Firmicutes|c__Clostridia|o__Clostridiales|f__Lachnospiraceae|g__Lachnospiraceae_unclassified|s__Eubacterium_rectale	GCA_000432235
LiJ_2014__O2.UC11-1__bin.55	4933	k__Bacteria|p__Firmicutes|c__Clostridia|o__Clostridiales|f__Lachnospiraceae|g__Lachnospiraceae_unclassified|s__Eubacterium_rectale	GCA_000432235
LiJ_2014__O2.UC14-1__bin.5	4933	k__Bacteria|p__Firmicutes|c__Clostridia|o__Clostridiales|f__Lachnospiraceae|g__Lachnospiraceae_unclassified|s__Eubacterium_rectale	GCA_000432235
LiJ_2014__O2.UC15-1__bin.12	4933	k__Bacteria|p__Firmicutes|c__Clostridia|o__Clostridiales|f__Lachnospiraceae|g__Lachnospiraceae_unclassified|s__Eubacterium_rectale	GCA_000432235
LiJ_2014__O2.UC15-2__bin.46	4933	k__Bacteria|p__Firmicutes|c__Clostridia|o__Clostridiales|f__Lachnospiraceae|g__Lachnospiraceae_unclassified|s__Eubacterium_rectale	GCA_000432235
LiJ_2014__O2.UC20-1__bin.13	4933	k__Bacteria|p__Firmicutes|c__Clostridia|o__Clostridiales|f__Lachnospiraceae|g__Lachnospiraceae_unclassified|s__Eubacterium_rectale	GCA_000432235
LiJ_2014__O2.UC22-1__bin.50	4933	k__Bacteria|p__Firmicutes|c__Clostridia|o__Clostridiales|f__Lachnospiraceae|g__Lachnospiraceae_unclassified|s__Eubacterium_rectale	GCA_000432235
LiJ_2014__O2.UC28-1__bin.23	4933	k__Bacteria|p__Firmicutes|c__Clostridia|o__Clostridiales|f__Lachnospiraceae|g__Lachnospiraceae_unclassified|s__Eubacterium_rectale	GCA_000432235
LiJ_2014__O2.UC30-1__bin.31	4933	k__Bacteria|p__Firmicutes|c__Clostridia|o__Clostridiales|f__Lachnospiraceae|g__Lachnospiraceae_unclassified|s__Eubacterium_rectale	GCA_000432235
LiJ_2014__O2.UC31-1__bin.38	4933	k__Bacteria|p__Firmicutes|c__Clostridia|o__Clostridiales|f__Lachnospiraceae|g__Lachnospiraceae_unclassified|s__Eubacterium_rectale	GCA_000432235
LiJ_2014__O2.UC35-1__bin.71	4933	k__Bacteria|p__Firmicutes|c__Clostridia|o__Clostridiales|f__Lachnospiraceae|g__Lachnospiraceae_unclassified|s__Eubacterium_rectale	GCA_000432235
LiJ_2014__O2.UC37-1__bin.61	4933	k__Bacteria|p__Firmicutes|c__Clostridia|o__Clostridiales|f__Lachnospiraceae|g__Lachnospiraceae_unclassified|s__Eubacterium_rectale	GCA_000432235
LiJ_2014__O2.UC40-1__bin.80	4933	k__Bacteria|p__Firmicutes|c__Clostridia|o__Clostridiales|f__Lachnospiraceae|g__Lachnospiraceae_unclassified|s__Eubacterium_rectale	GCA_000432235
LiJ_2014__O2.UC46-1__bin.66	4933	k__Bacteria|p__Firmicutes|c__Clostridia|o__Clostridiales|f__Lachnospiraceae|g__Lachnospiraceae_unclassified|s__Eubacterium_rectale	GCA_000432235
LiJ_2014__O2.UC48-1__bin.28	4933	k__Bacteria|p__Firmicutes|c__Clostridia|o__Clostridiales|f__Lachnospiraceae|g__Lachnospiraceae_unclassified|s__Eubacterium_rectale	GCA_000432235
LiJ_2014__O2.UC5-1__bin.40	4933	k__Bacteria|p__Firmicutes|c__Clostridia|o__Clostridiales|f__Lachnospiraceae|g__Lachnospiraceae_unclassified|s__Eubacterium_rectale	GCA_000432235
LiJ_2014__O2.UC6-1__bin.53	4933	k__Bacteria|p__Firmicutes|c__Clostridia|o__Clostridiales|f__Lachnospiraceae|g__Lachnospiraceae_unclassified|s__Eubacterium_rectale	GCA_000432235
LiJ_2014__O2.UC6-2__bin.54	4933	k__Bacteria|p__Firmicutes|c__Clostridia|o__Clostridiales|f__Lachnospiraceae|g__Lachnospiraceae_unclassified|s__Eubacterium_rectale	GCA_000432235
LiJ_2014__O2.UC7-1__bin.30	4933	k__Bacteria|p__Firmicutes|c__Clostridia|o__Clostridiales|f__Lachnospiraceae|g__Lachnospiraceae_unclassified|s__Eubacterium_rectale	GCA_000432235
LiJ_2014__V1.CD1-0-PN__bin.34	4933	k__Bacteria|p__Firmicutes|c__Clostridia|o__Clostridiales|f__Lachnospiraceae|g__Lachnospiraceae_unclassified|s__Eubacterium_rectale	GCA_000432235
LiJ_2014__V1.CD1-0-PT__bin.36	4933	k__Bacteria|p__Firmicutes|c__Clostridia|o__Clostridiales|f__Lachnospiraceae|g__Lachnospiraceae_unclassified|s__Eubacterium_rectale	GCA_000432235
LiJ_2014__V1.CD1-3-PN__bin.40	4933	k__Bacteria|p__Firmicutes|c__Clostridia|o__Clostridiales|f__Lachnospiraceae|g__Lachnospiraceae_unclassified|s__Eubacterium_rectale	GCA_000432235
LiJ_2014__V1.CD43-0__bin.7	4933	k__Bacteria|p__Firmicutes|c__Clostridia|o__Clostridiales|f__Lachnospiraceae|g__Lachnospiraceae_unclassified|s__Eubacterium_rectale	GCA_000432235
LiJ_2014__V1.FI01__bin.1	4933	k__Bacteria|p__Firmicutes|c__Clostridia|o__Clostridiales|f__Lachnospiraceae|g__Lachnospiraceae_unclassified|s__Eubacterium_rectale	GCA_000432235
LiJ_2014__V1.FI02__bin.77	4933	k__Bacteria|p__Firmicutes|c__Clostridia|o__Clostridiales|f__Lachnospiraceae|g__Lachnospiraceae_unclassified|s__Eubacterium_rectale	GCA_000432235
LiJ_2014__V1.FI07__bin.34	4933	k__Bacteria|p__Firmicutes|c__Clostridia|o__Clostridiales|f__Lachnospiraceae|g__Lachnospiraceae_unclassified|s__Eubacterium_rectale	GCA_000432235
LiJ_2014__V1.FI12__bin.5	4933	k__Bacteria|p__Firmicutes|c__Clostridia|o__Clostridiales|f__Lachnospiraceae|g__Lachnospiraceae_unclassified|s__Eubacterium_rectale	GCA_000432235
LiJ_2014__V1.FI15__bin.60	4933	k__Bacteria|p__Firmicutes|c__Clostridia|o__Clostridiales|f__Lachnospiraceae|g__Lachnospiraceae_unclassified|s__Eubacterium_rectale	GCA_000432235
LiJ_2014__V1.FI19__bin.6	4933	k__Bacteria|p__Firmicutes|c__Clostridia|o__Clostridiales|f__Lachnospiraceae|g__Lachnospiraceae_unclassified|s__Eubacterium_rectale	GCA_000432235
LiJ_2014__V1.FI35__bin.40	4933	k__Bacteria|p__Firmicutes|c__Clostridia|o__Clostridiales|f__Lachnospiraceae|g__Lachnospiraceae_unclassified|s__Eubacterium_rectale	GCA_000432235
LiJ_2014__V1.UC22-1__bin.9	4933	k__Bacteria|p__Firmicutes|c__Clostridia|o__Clostridiales|f__Lachnospiraceae|g__Lachnospiraceae_unclassified|s__Eubacterium_rectale	GCA_000432235
LiJ_2014__V1.UC40-1__bin.66	4933	k__Bacteria|p__Firmicutes|c__Clostridia|o__Clostridiales|f__Lachnospiraceae|g__Lachnospiraceae_unclassified|s__Eubacterium_rectale	GCA_000432235
LiJ_2014__V1.UC54-4__bin.48	4933	k__Bacteria|p__Firmicutes|c__Clostridia|o__Clostridiales|f__Lachnospiraceae|g__Lachnospiraceae_unclassified|s__Eubacterium_rectale	GCA_000432235
LiJ_2017__H1F512951__bin.10	4933	k__Bacteria|p__Firmicutes|c__Clostridia|o__Clostridiales|f__Lachnospiraceae|g__Lachnospiraceae_unclassified|s__Eubacterium_rectale	GCA_000432235
LiJ_2017__H1F513817__bin.2	4933	k__Bacteria|p__Firmicutes|c__Clostridia|o__Clostridiales|f__Lachnospiraceae|g__Lachnospiraceae_unclassified|s__Eubacterium_rectale	GCA_000432235
LiJ_2017__H1M412949__bin.16	4933	k__Bacteria|p__Firmicutes|c__Clostridia|o__Clostridiales|f__Lachnospiraceae|g__Lachnospiraceae_unclassified|s__Eubacterium_rectale	GCA_000432235
LiJ_2017__H1M413827__bin.21	4933	k__Bacteria|p__Firmicutes|c__Clostridia|o__Clostridiales|f__Lachnospiraceae|g__Lachnospiraceae_unclassified|s__Eubacterium_rectale	GCA_000432235
LiJ_2017__H1M414905__bin.46	4933	k__Bacteria|p__Firmicutes|c__Clostridia|o__Clostridiales|f__Lachnospiraceae|g__Lachnospiraceae_unclassified|s__Eubacterium_rectale	GCA_000432235
LiJ_2017__H1M512840__bin.29	4933	k__Bacteria|p__Firmicutes|c__Clostridia|o__Clostridiales|f__Lachnospiraceae|g__Lachnospiraceae_unclassified|s__Eubacterium_rectale	GCA_000432235
LiJ_2017__H1M513810__bin.25	4933	k__Bacteria|p__Firmicutes|c__Clostridia|o__Clostridiales|f__Lachnospiraceae|g__Lachnospiraceae_unclassified|s__Eubacterium_rectale	GCA_000432235
LiJ_2017__H2M411920__bin.43	4933	k__Bacteria|p__Firmicutes|c__Clostridia|o__Clostridiales|f__Lachnospiraceae|g__Lachnospiraceae_unclassified|s__Eubacterium_rectale	GCA_000432235
LiJ_2017__H2M514841__bin.35	4933	k__Bacteria|p__Firmicutes|c__Clostridia|o__Clostridiales|f__Lachnospiraceae|g__Lachnospiraceae_unclassified|s__Eubacterium_rectale	GCA_000432235
LiJ_2017__H2M514917__bin.18	4933	k__Bacteria|p__Firmicutes|c__Clostridia|o__Clostridiales|f__Lachnospiraceae|g__Lachnospiraceae_unclassified|s__Eubacterium_rectale	GCA_000432235
LiJ_2017__H3M515137__bin.13	4933	k__Bacteria|p__Firmicutes|c__Clostridia|o__Clostridiales|f__Lachnospiraceae|g__Lachnospiraceae_unclassified|s__Eubacterium_rectale	GCA_000432235
LiJ_2017__H3M516154__bin.31	4933	k__Bacteria|p__Firmicutes|c__Clostridia|o__Clostridiales|f__Lachnospiraceae|g__Lachnospiraceae_unclassified|s__Eubacterium_rectale	GCA_000432235
LiJ_2017__H3M518116__bin.19	4933	k__Bacteria|p__Firmicutes|c__Clostridia|o__Clostridiales|f__Lachnospiraceae|g__Lachnospiraceae_unclassified|s__Eubacterium_rectale	GCA_000432235
LiJ_2017__H3M615132__bin.2	4933	k__Bacteria|p__Firmicutes|c__Clostridia|o__Clostridiales|f__Lachnospiraceae|g__Lachnospiraceae_unclassified|s__Eubacterium_rectale	GCA_000432235
LiJ_2017__nHF611710__bin.30	4933	k__Bacteria|p__Firmicutes|c__Clostridia|o__Clostridiales|f__Lachnospiraceae|g__Lachnospiraceae_unclassified|s__Eubacterium_rectale	GCA_000432235
LiJ_2017__nHM511813__bin.22	4933	k__Bacteria|p__Firmicutes|c__Clostridia|o__Clostridiales|f__Lachnospiraceae|g__Lachnospiraceae_unclassified|s__Eubacterium_rectale	GCA_000432235
LiJ_2017__nHM511825__bin.52	4933	k__Bacteria|p__Firmicutes|c__Clostridia|o__Clostridiales|f__Lachnospiraceae|g__Lachnospiraceae_unclassified|s__Eubacterium_rectale	GCA_000432235
LiSS_2016__FAT_006-22-42-0__bin.29	4933	k__Bacteria|p__Firmicutes|c__Clostridia|o__Clostridiales|f__Lachnospiraceae|g__Lachnospiraceae_unclassified|s__Eubacterium_rectale	GCA_000432235
LiSS_2016__FAT_010-22-0-0__bin.15	4933	k__Bacteria|p__Firmicutes|c__Clostridia|o__Clostridiales|f__Lachnospiraceae|g__Lachnospiraceae_unclassified|s__Eubacterium_rectale	GCA_000432235
LiSS_2016__FAT_010-22-2-0__bin.17	4933	k__Bacteria|p__Firmicutes|c__Clostridia|o__Clostridiales|f__Lachnospiraceae|g__Lachnospiraceae_unclassified|s__Eubacterium_rectale	GCA_000432235
LiSS_2016__FAT_012-22-0-0__bin.8	4933	k__Bacteria|p__Firmicutes|c__Clostridia|o__Clostridiales|f__Lachnospiraceae|g__Lachnospiraceae_unclassified|s__Eubacterium_rectale	GCA_000432235
LiSS_2016__FAT_012-22-14-0__bin.59	4933	k__Bacteria|p__Firmicutes|c__Clostridia|o__Clostridiales|f__Lachnospiraceae|g__Lachnospiraceae_unclassified|s__Eubacterium_rectale	GCA_000432235
LiSS_2016__FAT_012-22-2-0__bin.23	4933	k__Bacteria|p__Firmicutes|c__Clostridia|o__Clostridiales|f__Lachnospiraceae|g__Lachnospiraceae_unclassified|s__Eubacterium_rectale	GCA_000432235
LiSS_2016__FAT_012-22-42-0__bin.13	4933	k__Bacteria|p__Firmicutes|c__Clostridia|o__Clostridiales|f__Lachnospiraceae|g__Lachnospiraceae_unclassified|s__Eubacterium_rectale	GCA_000432235
LiSS_2016__FAT_014-22-0-0__bin.27	4933	k__Bacteria|p__Firmicutes|c__Clostridia|o__Clostridiales|f__Lachnospiraceae|g__Lachnospiraceae_unclassified|s__Eubacterium_rectale	GCA_000432235
LiSS_2016__FAT_014-22-14-0__bin.39	4933	k__Bacteria|p__Firmicutes|c__Clostridia|o__Clostridiales|f__Lachnospiraceae|g__Lachnospiraceae_unclassified|s__Eubacterium_rectale	GCA_000432235
LiSS_2016__FAT_014-22-2-0__bin.19	4933	k__Bacteria|p__Firmicutes|c__Clostridia|o__Clostridiales|f__Lachnospiraceae|g__Lachnospiraceae_unclassified|s__Eubacterium_rectale	GCA_000432235
LiSS_2016__FAT_015-22-14-0__bin.18	4933	k__Bacteria|p__Firmicutes|c__Clostridia|o__Clostridiales|f__Lachnospiraceae|g__Lachnospiraceae_unclassified|s__Eubacterium_rectale	GCA_000432235
LiSS_2016__FAT_015-22-84-0__bin.29	4933	k__Bacteria|p__Firmicutes|c__Clostridia|o__Clostridiales|f__Lachnospiraceae|g__Lachnospiraceae_unclassified|s__Eubacterium_rectale	GCA_000432235
LiSS_2016__FAT_020-22-14-0__bin.43	4933	k__Bacteria|p__Firmicutes|c__Clostridia|o__Clostridiales|f__Lachnospiraceae|g__Lachnospiraceae_unclassified|s__Eubacterium_rectale	GCA_000432235
LiSS_2016__FAT_020-22-42-0__bin.18	4933	k__Bacteria|p__Firmicutes|c__Clostridia|o__Clostridiales|f__Lachnospiraceae|g__Lachnospiraceae_unclassified|s__Eubacterium_rectale	GCA_000432235
LiSS_2016__FAT_020-22-84-0__bin.69	4933	k__Bacteria|p__Firmicutes|c__Clostridia|o__Clostridiales|f__Lachnospiraceae|g__Lachnospiraceae_unclassified|s__Eubacterium_rectale	GCA_000432235
LiSS_2016__FAT_024-22-0-0__bin.40	4933	k__Bacteria|p__Firmicutes|c__Clostridia|o__Clostridiales|f__Lachnospiraceae|g__Lachnospiraceae_unclassified|s__Eubacterium_rectale	GCA_000432235
LiSS_2016__FAT_024-22-2-0__bin.7	4933	k__Bacteria|p__Firmicutes|c__Clostridia|o__Clostridiales|f__Lachnospiraceae|g__Lachnospiraceae_unclassified|s__Eubacterium_rectale	GCA_000432235
LiSS_2016__FAT_024-22-42-0__bin.45	4933	k__Bacteria|p__Firmicutes|c__Clostridia|o__Clostridiales|f__Lachnospiraceae|g__Lachnospiraceae_unclassified|s__Eubacterium_rectale	GCA_000432235
LiSS_2016__FAT_024-22-84-0__bin.28	4933	k__Bacteria|p__Firmicutes|c__Clostridia|o__Clostridiales|f__Lachnospiraceae|g__Lachnospiraceae_unclassified|s__Eubacterium_rectale	GCA_000432235
LiSS_2016__FAT_DON_11-22-0-4__bin.15	4933	k__Bacteria|p__Firmicutes|c__Clostridia|o__Clostridiales|f__Lachnospiraceae|g__Lachnospiraceae_unclassified|s__Eubacterium_rectale	GCA_000432235
LiSS_2016__FAT_DON_19-22-0-0__bin.32	4933	k__Bacteria|p__Firmicutes|c__Clostridia|o__Clostridiales|f__Lachnospiraceae|g__Lachnospiraceae_unclassified|s__Eubacterium_rectale	GCA_000432235
LiuW_2016__SRR3992962__bin.17	4933	k__Bacteria|p__Firmicutes|c__Clostridia|o__Clostridiales|f__Lachnospiraceae|g__Lachnospiraceae_unclassified|s__Eubacterium_rectale	GCA_000432235
LiuW_2016__SRR3992963__bin.58	4933	k__Bacteria|p__Firmicutes|c__Clostridia|o__Clostridiales|f__Lachnospiraceae|g__Lachnospiraceae_unclassified|s__Eubacterium_rectale	GCA_000432235
LiuW_2016__SRR3992969__bin.11	4933	k__Bacteria|p__Firmicutes|c__Clostridia|o__Clostridiales|f__Lachnospiraceae|g__Lachnospiraceae_unclassified|s__Eubacterium_rectale	GCA_000432235
LiuW_2016__SRR3992982__bin.25	4933	k__Bacteria|p__Firmicutes|c__Clostridia|o__Clostridiales|f__Lachnospiraceae|g__Lachnospiraceae_unclassified|s__Eubacterium_rectale	GCA_000432235
LiuW_2016__SRR3992993__bin.95	4933	k__Bacteria|p__Firmicutes|c__Clostridia|o__Clostridiales|f__Lachnospiraceae|g__Lachnospiraceae_unclassified|s__Eubacterium_rectale	GCA_000432235
LiuW_2016__SRR3992998__bin.55	4933	k__Bacteria|p__Firmicutes|c__Clostridia|o__Clostridiales|f__Lachnospiraceae|g__Lachnospiraceae_unclassified|s__Eubacterium_rectale	GCA_000432235
LiuW_2016__SRR3993013__bin.4	4933	k__Bacteria|p__Firmicutes|c__Clostridia|o__Clostridiales|f__Lachnospiraceae|g__Lachnospiraceae_unclassified|s__Eubacterium_rectale	GCA_000432235
LiuW_2016__SRR3993030__bin.40	4933	k__Bacteria|p__Firmicutes|c__Clostridia|o__Clostridiales|f__Lachnospiraceae|g__Lachnospiraceae_unclassified|s__Eubacterium_rectale	GCA_000432235
LiuW_2016__SRR3993035__bin.13	4933	k__Bacteria|p__Firmicutes|c__Clostridia|o__Clostridiales|f__Lachnospiraceae|g__Lachnospiraceae_unclassified|s__Eubacterium_rectale	GCA_000432235
LiuW_2016__SRR3993041__bin.89	4933	k__Bacteria|p__Firmicutes|c__Clostridia|o__Clostridiales|f__Lachnospiraceae|g__Lachnospiraceae_unclassified|s__Eubacterium_rectale	GCA_000432235
LiuW_2016__SRR3993052__bin.32	4933	k__Bacteria|p__Firmicutes|c__Clostridia|o__Clostridiales|f__Lachnospiraceae|g__Lachnospiraceae_unclassified|s__Eubacterium_rectale	GCA_000432235
LiuW_2016__SRR3993055__bin.28	4933	k__Bacteria|p__Firmicutes|c__Clostridia|o__Clostridiales|f__Lachnospiraceae|g__Lachnospiraceae_unclassified|s__Eubacterium_rectale	GCA_000432235
LiuW_2016__SRR3993061__bin.25	4933	k__Bacteria|p__Firmicutes|c__Clostridia|o__Clostridiales|f__Lachnospiraceae|g__Lachnospiraceae_unclassified|s__Eubacterium_rectale	GCA_000432235
LomanNJ_2013__OBK2752__bin.3	4933	k__Bacteria|p__Firmicutes|c__Clostridia|o__Clostridiales|f__Lachnospiraceae|g__Lachnospiraceae_unclassified|s__Eubacterium_rectale	GCA_000432235
LoombaR_2017__SID0002_gti__bin.26	4933	k__Bacteria|p__Firmicutes|c__Clostridia|o__Clostridiales|f__Lachnospiraceae|g__Lachnospiraceae_unclassified|s__Eubacterium_rectale	GCA_000432235
LoombaR_2017__SID0005_aaf__bin.9	4933	k__Bacteria|p__Firmicutes|c__Clostridia|o__Clostridiales|f__Lachnospiraceae|g__Lachnospiraceae_unclassified|s__Eubacterium_rectale	GCA_000432235
LoombaR_2017__SID0006_evh__bin.56	4933	k__Bacteria|p__Firmicutes|c__Clostridia|o__Clostridiales|f__Lachnospiraceae|g__Lachnospiraceae_unclassified|s__Eubacterium_rectale	GCA_000432235
LoombaR_2017__SID0012_qdz__bin.70	4933	k__Bacteria|p__Firmicutes|c__Clostridia|o__Clostridiales|f__Lachnospiraceae|g__Lachnospiraceae_unclassified|s__Eubacterium_rectale	GCA_000432235
LoombaR_2017__SID0013_eop__bin.11	4933	k__Bacteria|p__Firmicutes|c__Clostridia|o__Clostridiales|f__Lachnospiraceae|g__Lachnospiraceae_unclassified|s__Eubacterium_rectale	GCA_000432235
LoombaR_2017__SID0014_cps__bin.9	4933	k__Bacteria|p__Firmicutes|c__Clostridia|o__Clostridiales|f__Lachnospiraceae|g__Lachnospiraceae_unclassified|s__Eubacterium_rectale	GCA_000432235
LoombaR_2017__SID1011_aak__bin.29	4933	k__Bacteria|p__Firmicutes|c__Clostridia|o__Clostridiales|f__Lachnospiraceae|g__Lachnospiraceae_unclassified|s__Eubacterium_rectale	GCA_000432235
LoombaR_2017__SID1012_aal__bin.4	4933	k__Bacteria|p__Firmicutes|c__Clostridia|o__Clostridiales|f__Lachnospiraceae|g__Lachnospiraceae_unclassified|s__Eubacterium_rectale	GCA_000432235
LoombaR_2017__SID1019_aas__bin.10	4933	k__Bacteria|p__Firmicutes|c__Clostridia|o__Clostridiales|f__Lachnospiraceae|g__Lachnospiraceae_unclassified|s__Eubacterium_rectale	GCA_000432235
LoombaR_2017__SID1049_baw__bin.52	4933	k__Bacteria|p__Firmicutes|c__Clostridia|o__Clostridiales|f__Lachnospiraceae|g__Lachnospiraceae_unclassified|s__Eubacterium_rectale	GCA_000432235
LoombaR_2017__SID1052_baz__bin.14	4933	k__Bacteria|p__Firmicutes|c__Clostridia|o__Clostridiales|f__Lachnospiraceae|g__Lachnospiraceae_unclassified|s__Eubacterium_rectale	GCA_000432235
LoombaR_2017__SID1053_bba__bin.29	4933	k__Bacteria|p__Firmicutes|c__Clostridia|o__Clostridiales|f__Lachnospiraceae|g__Lachnospiraceae_unclassified|s__Eubacterium_rectale	GCA_000432235
LoombaR_2017__SID5161_prh__bin.24	4933	k__Bacteria|p__Firmicutes|c__Clostridia|o__Clostridiales|f__Lachnospiraceae|g__Lachnospiraceae_unclassified|s__Eubacterium_rectale	GCA_000432235
LoombaR_2017__SID5208_byt__bin.18	4933	k__Bacteria|p__Firmicutes|c__Clostridia|o__Clostridiales|f__Lachnospiraceae|g__Lachnospiraceae_unclassified|s__Eubacterium_rectale	GCA_000432235
LoombaR_2017__SID5355_yse__bin.1	4933	k__Bacteria|p__Firmicutes|c__Clostridia|o__Clostridiales|f__Lachnospiraceae|g__Lachnospiraceae_unclassified|s__Eubacterium_rectale	GCA_000432235
LoombaR_2017__SID5362_xgk__bin.31	4933	k__Bacteria|p__Firmicutes|c__Clostridia|o__Clostridiales|f__Lachnospiraceae|g__Lachnospiraceae_unclassified|s__Eubacterium_rectale	GCA_000432235
LoombaR_2017__SID5390_yff__bin.5	4933	k__Bacteria|p__Firmicutes|c__Clostridia|o__Clostridiales|f__Lachnospiraceae|g__Lachnospiraceae_unclassified|s__Eubacterium_rectale	GCA_000432235
LoombaR_2017__SID5401_alw__bin.25	4933	k__Bacteria|p__Firmicutes|c__Clostridia|o__Clostridiales|f__Lachnospiraceae|g__Lachnospiraceae_unclassified|s__Eubacterium_rectale	GCA_000432235
LoombaR_2017__SID5442_twn__bin.14	4933	k__Bacteria|p__Firmicutes|c__Clostridia|o__Clostridiales|f__Lachnospiraceae|g__Lachnospiraceae_unclassified|s__Eubacterium_rectale	GCA_000432235
LoombaR_2017__SID5445_vub__bin.36	4933	k__Bacteria|p__Firmicutes|c__Clostridia|o__Clostridiales|f__Lachnospiraceae|g__Lachnospiraceae_unclassified|s__Eubacterium_rectale	GCA_000432235
LoombaR_2017__SID5450_zsn__bin.27	4933	k__Bacteria|p__Firmicutes|c__Clostridia|o__Clostridiales|f__Lachnospiraceae|g__Lachnospiraceae_unclassified|s__Eubacterium_rectale	GCA_000432235
LoombaR_2017__SID5468_vbl__bin.8	4933	k__Bacteria|p__Firmicutes|c__Clostridia|o__Clostridiales|f__Lachnospiraceae|g__Lachnospiraceae_unclassified|s__Eubacterium_rectale	GCA_000432235
LoombaR_2017__SID5473_irg__bin.5	4933	k__Bacteria|p__Firmicutes|c__Clostridia|o__Clostridiales|f__Lachnospiraceae|g__Lachnospiraceae_unclassified|s__Eubacterium_rectale	GCA_000432235
LoombaR_2017__SID5488_wmq__bin.30	4933	k__Bacteria|p__Firmicutes|c__Clostridia|o__Clostridiales|f__Lachnospiraceae|g__Lachnospiraceae_unclassified|s__Eubacterium_rectale	GCA_000432235
LoombaR_2017__SID5490_ggo__bin.4	4933	k__Bacteria|p__Firmicutes|c__Clostridia|o__Clostridiales|f__Lachnospiraceae|g__Lachnospiraceae_unclassified|s__Eubacterium_rectale	GCA_000432235
LoombaR_2017__SID5501_aaq__bin.24	4933	k__Bacteria|p__Firmicutes|c__Clostridia|o__Clostridiales|f__Lachnospiraceae|g__Lachnospiraceae_unclassified|s__Eubacterium_rectale	GCA_000432235
LoombaR_2017__SID5566_wwo__bin.6	4933	k__Bacteria|p__Firmicutes|c__Clostridia|o__Clostridiales|f__Lachnospiraceae|g__Lachnospiraceae_unclassified|s__Eubacterium_rectale	GCA_000432235
LoombaR_2017__SID5578_fjg__bin.24	4933	k__Bacteria|p__Firmicutes|c__Clostridia|o__Clostridiales|f__Lachnospiraceae|g__Lachnospiraceae_unclassified|s__Eubacterium_rectale	GCA_000432235
LoombaR_2017__SID5579_bce__bin.12	4933	k__Bacteria|p__Firmicutes|c__Clostridia|o__Clostridiales|f__Lachnospiraceae|g__Lachnospiraceae_unclassified|s__Eubacterium_rectale	GCA_000432235
LoombaR_2017__SID5584_vix__bin.29	4933	k__Bacteria|p__Firmicutes|c__Clostridia|o__Clostridiales|f__Lachnospiraceae|g__Lachnospiraceae_unclassified|s__Eubacterium_rectale	GCA_000432235
LoombaR_2017__SID5625_bnh__bin.17	4933	k__Bacteria|p__Firmicutes|c__Clostridia|o__Clostridiales|f__Lachnospiraceae|g__Lachnospiraceae_unclassified|s__Eubacterium_rectale	GCA_000432235
LoombaR_2017__SID5627_irb__bin.24	4933	k__Bacteria|p__Firmicutes|c__Clostridia|o__Clostridiales|f__Lachnospiraceae|g__Lachnospiraceae_unclassified|s__Eubacterium_rectale	GCA_000432235
LoombaR_2017__SID5629_hiu__bin.10	4933	k__Bacteria|p__Firmicutes|c__Clostridia|o__Clostridiales|f__Lachnospiraceae|g__Lachnospiraceae_unclassified|s__Eubacterium_rectale	GCA_000432235
LoombaR_2017__SID5631_soh__bin.17	4933	k__Bacteria|p__Firmicutes|c__Clostridia|o__Clostridiales|f__Lachnospiraceae|g__Lachnospiraceae_unclassified|s__Eubacterium_rectale	GCA_000432235
LoombaR_2017__SID5639_uuc__bin.17	4933	k__Bacteria|p__Firmicutes|c__Clostridia|o__Clostridiales|f__Lachnospiraceae|g__Lachnospiraceae_unclassified|s__Eubacterium_rectale	GCA_000432235
LouisS_2016__AS44_0__bin.23	4933	k__Bacteria|p__Firmicutes|c__Clostridia|o__Clostridiales|f__Lachnospiraceae|g__Lachnospiraceae_unclassified|s__Eubacterium_rectale	GCA_000432235
LouisS_2016__AS50_3__bin.24	4933	k__Bacteria|p__Firmicutes|c__Clostridia|o__Clostridiales|f__Lachnospiraceae|g__Lachnospiraceae_unclassified|s__Eubacterium_rectale	GCA_000432235
LouisS_2016__AS53_0__bin.12	4933	k__Bacteria|p__Firmicutes|c__Clostridia|o__Clostridiales|f__Lachnospiraceae|g__Lachnospiraceae_unclassified|s__Eubacterium_rectale	GCA_000432235
LouisS_2016__AS53_12__bin.44	4933	k__Bacteria|p__Firmicutes|c__Clostridia|o__Clostridiales|f__Lachnospiraceae|g__Lachnospiraceae_unclassified|s__Eubacterium_rectale	GCA_000432235
LouisS_2016__AS53_18__bin.20	4933	k__Bacteria|p__Firmicutes|c__Clostridia|o__Clostridiales|f__Lachnospiraceae|g__Lachnospiraceae_unclassified|s__Eubacterium_rectale	GCA_000432235
LouisS_2016__AS53_24__bin.18	4933	k__Bacteria|p__Firmicutes|c__Clostridia|o__Clostridiales|f__Lachnospiraceae|g__Lachnospiraceae_unclassified|s__Eubacterium_rectale	GCA_000432235
LouisS_2016__AS53_6__bin.9	4933	k__Bacteria|p__Firmicutes|c__Clostridia|o__Clostridiales|f__Lachnospiraceae|g__Lachnospiraceae_unclassified|s__Eubacterium_rectale	GCA_000432235
LouisS_2016__AS58_0__bin.22	4933	k__Bacteria|p__Firmicutes|c__Clostridia|o__Clostridiales|f__Lachnospiraceae|g__Lachnospiraceae_unclassified|s__Eubacterium_rectale	GCA_000432235
LouisS_2016__AS65_6__bin.18	4933	k__Bacteria|p__Firmicutes|c__Clostridia|o__Clostridiales|f__Lachnospiraceae|g__Lachnospiraceae_unclassified|s__Eubacterium_rectale	GCA_000432235
LouisS_2016__AS66_24__bin.19	4933	k__Bacteria|p__Firmicutes|c__Clostridia|o__Clostridiales|f__Lachnospiraceae|g__Lachnospiraceae_unclassified|s__Eubacterium_rectale	GCA_000432235
LouisS_2016__AS68_0__bin.25	4933	k__Bacteria|p__Firmicutes|c__Clostridia|o__Clostridiales|f__Lachnospiraceae|g__Lachnospiraceae_unclassified|s__Eubacterium_rectale	GCA_000432235
LouisS_2016__AS68_6__bin.16	4933	k__Bacteria|p__Firmicutes|c__Clostridia|o__Clostridiales|f__Lachnospiraceae|g__Lachnospiraceae_unclassified|s__Eubacterium_rectale	GCA_000432235
NielsenHB_2014__MH0002__bin.20	4933	k__Bacteria|p__Firmicutes|c__Clostridia|o__Clostridiales|f__Lachnospiraceae|g__Lachnospiraceae_unclassified|s__Eubacterium_rectale	GCA_000432235
NielsenHB_2014__MH0082__bin.8	4933	k__Bacteria|p__Firmicutes|c__Clostridia|o__Clostridiales|f__Lachnospiraceae|g__Lachnospiraceae_unclassified|s__Eubacterium_rectale	GCA_000432235
NielsenHB_2014__MH0085__bin.2	4933	k__Bacteria|p__Firmicutes|c__Clostridia|o__Clostridiales|f__Lachnospiraceae|g__Lachnospiraceae_unclassified|s__Eubacterium_rectale	GCA_000432235
NielsenHB_2014__MH0092__bin.30	4933	k__Bacteria|p__Firmicutes|c__Clostridia|o__Clostridiales|f__Lachnospiraceae|g__Lachnospiraceae_unclassified|s__Eubacterium_rectale	GCA_000432235
NielsenHB_2014__MH0102__bin.47	4933	k__Bacteria|p__Firmicutes|c__Clostridia|o__Clostridiales|f__Lachnospiraceae|g__Lachnospiraceae_unclassified|s__Eubacterium_rectale	GCA_000432235
NielsenHB_2014__MH0111__bin.12	4933	k__Bacteria|p__Firmicutes|c__Clostridia|o__Clostridiales|f__Lachnospiraceae|g__Lachnospiraceae_unclassified|s__Eubacterium_rectale	GCA_000432235
NielsenHB_2014__MH0123__bin.22	4933	k__Bacteria|p__Firmicutes|c__Clostridia|o__Clostridiales|f__Lachnospiraceae|g__Lachnospiraceae_unclassified|s__Eubacterium_rectale	GCA_000432235
NielsenHB_2014__MH0128__bin.6	4933	k__Bacteria|p__Firmicutes|c__Clostridia|o__Clostridiales|f__Lachnospiraceae|g__Lachnospiraceae_unclassified|s__Eubacterium_rectale	GCA_000432235
NielsenHB_2014__MH0129__bin.7	4933	k__Bacteria|p__Firmicutes|c__Clostridia|o__Clostridiales|f__Lachnospiraceae|g__Lachnospiraceae_unclassified|s__Eubacterium_rectale	GCA_000432235
NielsenHB_2014__MH0135__bin.28	4933	k__Bacteria|p__Firmicutes|c__Clostridia|o__Clostridiales|f__Lachnospiraceae|g__Lachnospiraceae_unclassified|s__Eubacterium_rectale	GCA_000432235
NielsenHB_2014__MH0136__bin.22	4933	k__Bacteria|p__Firmicutes|c__Clostridia|o__Clostridiales|f__Lachnospiraceae|g__Lachnospiraceae_unclassified|s__Eubacterium_rectale	GCA_000432235
NielsenHB_2014__MH0139__bin.38	4933	k__Bacteria|p__Firmicutes|c__Clostridia|o__Clostridiales|f__Lachnospiraceae|g__Lachnospiraceae_unclassified|s__Eubacterium_rectale	GCA_000432235
NielsenHB_2014__MH0148__bin.37	4933	k__Bacteria|p__Firmicutes|c__Clostridia|o__Clostridiales|f__Lachnospiraceae|g__Lachnospiraceae_unclassified|s__Eubacterium_rectale	GCA_000432235
NielsenHB_2014__MH0156__bin.21	4933	k__Bacteria|p__Firmicutes|c__Clostridia|o__Clostridiales|f__Lachnospiraceae|g__Lachnospiraceae_unclassified|s__Eubacterium_rectale	GCA_000432235
NielsenHB_2014__MH0160__bin.31	4933	k__Bacteria|p__Firmicutes|c__Clostridia|o__Clostridiales|f__Lachnospiraceae|g__Lachnospiraceae_unclassified|s__Eubacterium_rectale	GCA_000432235
NielsenHB_2014__MH0178__bin.15	4933	k__Bacteria|p__Firmicutes|c__Clostridia|o__Clostridiales|f__Lachnospiraceae|g__Lachnospiraceae_unclassified|s__Eubacterium_rectale	GCA_000432235
NielsenHB_2014__O2_UC11_2__bin.5	4933	k__Bacteria|p__Firmicutes|c__Clostridia|o__Clostridiales|f__Lachnospiraceae|g__Lachnospiraceae_unclassified|s__Eubacterium_rectale	GCA_000432235
NielsenHB_2014__O2_UC17_2__bin.4	4933	k__Bacteria|p__Firmicutes|c__Clostridia|o__Clostridiales|f__Lachnospiraceae|g__Lachnospiraceae_unclassified|s__Eubacterium_rectale	GCA_000432235
NielsenHB_2014__O2_UC1_2__bin.2	4933	k__Bacteria|p__Firmicutes|c__Clostridia|o__Clostridiales|f__Lachnospiraceae|g__Lachnospiraceae_unclassified|s__Eubacterium_rectale	GCA_000432235
NielsenHB_2014__O2_UC20_2__bin.13	4933	k__Bacteria|p__Firmicutes|c__Clostridia|o__Clostridiales|f__Lachnospiraceae|g__Lachnospiraceae_unclassified|s__Eubacterium_rectale	GCA_000432235
NielsenHB_2014__O2_UC22_2__bin.17	4933	k__Bacteria|p__Firmicutes|c__Clostridia|o__Clostridiales|f__Lachnospiraceae|g__Lachnospiraceae_unclassified|s__Eubacterium_rectale	GCA_000432235
NielsenHB_2014__O2_UC2_2__bin.36	4933	k__Bacteria|p__Firmicutes|c__Clostridia|o__Clostridiales|f__Lachnospiraceae|g__Lachnospiraceae_unclassified|s__Eubacterium_rectale	GCA_000432235
NielsenHB_2014__O2_UC31_2__bin.21	4933	k__Bacteria|p__Firmicutes|c__Clostridia|o__Clostridiales|f__Lachnospiraceae|g__Lachnospiraceae_unclassified|s__Eubacterium_rectale	GCA_000432235
NielsenHB_2014__O2_UC35_2__bin.47	4933	k__Bacteria|p__Firmicutes|c__Clostridia|o__Clostridiales|f__Lachnospiraceae|g__Lachnospiraceae_unclassified|s__Eubacterium_rectale	GCA_000432235
NielsenHB_2014__O2_UC37_0__bin.4	4933	k__Bacteria|p__Firmicutes|c__Clostridia|o__Clostridiales|f__Lachnospiraceae|g__Lachnospiraceae_unclassified|s__Eubacterium_rectale	GCA_000432235
NielsenHB_2014__O2_UC40_0__bin.23	4933	k__Bacteria|p__Firmicutes|c__Clostridia|o__Clostridiales|f__Lachnospiraceae|g__Lachnospiraceae_unclassified|s__Eubacterium_rectale	GCA_000432235
NielsenHB_2014__O2_UC46_2__bin.38	4933	k__Bacteria|p__Firmicutes|c__Clostridia|o__Clostridiales|f__Lachnospiraceae|g__Lachnospiraceae_unclassified|s__Eubacterium_rectale	GCA_000432235
NielsenHB_2014__O2_UC48_0__bin.9	4933	k__Bacteria|p__Firmicutes|c__Clostridia|o__Clostridiales|f__Lachnospiraceae|g__Lachnospiraceae_unclassified|s__Eubacterium_rectale	GCA_000432235
NielsenHB_2014__O2_UC49_0__bin.15	4933	k__Bacteria|p__Firmicutes|c__Clostridia|o__Clostridiales|f__Lachnospiraceae|g__Lachnospiraceae_unclassified|s__Eubacterium_rectale	GCA_000432235
NielsenHB_2014__O2_UC4_2__bin.31	4933	k__Bacteria|p__Firmicutes|c__Clostridia|o__Clostridiales|f__Lachnospiraceae|g__Lachnospiraceae_unclassified|s__Eubacterium_rectale	GCA_000432235
NielsenHB_2014__O2_UC51_2__bin.41	4933	k__Bacteria|p__Firmicutes|c__Clostridia|o__Clostridiales|f__Lachnospiraceae|g__Lachnospiraceae_unclassified|s__Eubacterium_rectale	GCA_000432235
NielsenHB_2014__O2_UC58_0__bin.31	4933	k__Bacteria|p__Firmicutes|c__Clostridia|o__Clostridiales|f__Lachnospiraceae|g__Lachnospiraceae_unclassified|s__Eubacterium_rectale	GCA_000432235
NielsenHB_2014__O2_UC58_2__bin.25	4933	k__Bacteria|p__Firmicutes|c__Clostridia|o__Clostridiales|f__Lachnospiraceae|g__Lachnospiraceae_unclassified|s__Eubacterium_rectale	GCA_000432235
NielsenHB_2014__O2_UC5_2__bin.12	4933	k__Bacteria|p__Firmicutes|c__Clostridia|o__Clostridiales|f__Lachnospiraceae|g__Lachnospiraceae_unclassified|s__Eubacterium_rectale	GCA_000432235
NielsenHB_2014__V1_CD15_3__bin.47	4933	k__Bacteria|p__Firmicutes|c__Clostridia|o__Clostridiales|f__Lachnospiraceae|g__Lachnospiraceae_unclassified|s__Eubacterium_rectale	GCA_000432235
NielsenHB_2014__V1_CD18_0__bin.20	4933	k__Bacteria|p__Firmicutes|c__Clostridia|o__Clostridiales|f__Lachnospiraceae|g__Lachnospiraceae_unclassified|s__Eubacterium_rectale	GCA_000432235
NielsenHB_2014__V1_CD31_0__bin.24	4933	k__Bacteria|p__Firmicutes|c__Clostridia|o__Clostridiales|f__Lachnospiraceae|g__Lachnospiraceae_unclassified|s__Eubacterium_rectale	GCA_000432235
NielsenHB_2014__V1_CD36_0__bin.8	4933	k__Bacteria|p__Firmicutes|c__Clostridia|o__Clostridiales|f__Lachnospiraceae|g__Lachnospiraceae_unclassified|s__Eubacterium_rectale	GCA_000432235
NielsenHB_2014__V1_CD42_0__bin.57	4933	k__Bacteria|p__Firmicutes|c__Clostridia|o__Clostridiales|f__Lachnospiraceae|g__Lachnospiraceae_unclassified|s__Eubacterium_rectale	GCA_000432235
NielsenHB_2014__V1_UC15_3__bin.68	4933	k__Bacteria|p__Firmicutes|c__Clostridia|o__Clostridiales|f__Lachnospiraceae|g__Lachnospiraceae_unclassified|s__Eubacterium_rectale	GCA_000432235
NielsenHB_2014__V1_UC24_0__bin.19	4933	k__Bacteria|p__Firmicutes|c__Clostridia|o__Clostridiales|f__Lachnospiraceae|g__Lachnospiraceae_unclassified|s__Eubacterium_rectale	GCA_000432235
NielsenHB_2014__V1_UC2_4__bin.16	4933	k__Bacteria|p__Firmicutes|c__Clostridia|o__Clostridiales|f__Lachnospiraceae|g__Lachnospiraceae_unclassified|s__Eubacterium_rectale	GCA_000432235
NielsenHB_2014__V1_UC32_0__bin.61	4933	k__Bacteria|p__Firmicutes|c__Clostridia|o__Clostridiales|f__Lachnospiraceae|g__Lachnospiraceae_unclassified|s__Eubacterium_rectale	GCA_000432235
NielsenHB_2014__V1_UC33_0__bin.48	4933	k__Bacteria|p__Firmicutes|c__Clostridia|o__Clostridiales|f__Lachnospiraceae|g__Lachnospiraceae_unclassified|s__Eubacterium_rectale	GCA_000432235
NielsenHB_2014__V1_UC38_0__bin.45	4933	k__Bacteria|p__Firmicutes|c__Clostridia|o__Clostridiales|f__Lachnospiraceae|g__Lachnospiraceae_unclassified|s__Eubacterium_rectale	GCA_000432235
NielsenHB_2014__V1_UC4_5__bin.90	4933	k__Bacteria|p__Firmicutes|c__Clostridia|o__Clostridiales|f__Lachnospiraceae|g__Lachnospiraceae_unclassified|s__Eubacterium_rectale	GCA_000432235
NielsenHB_2014__V1_UC51_0__bin.27	4933	k__Bacteria|p__Firmicutes|c__Clostridia|o__Clostridiales|f__Lachnospiraceae|g__Lachnospiraceae_unclassified|s__Eubacterium_rectale	GCA_000432235
NielsenHB_2014__V1_UC51_4__bin.32	4933	k__Bacteria|p__Firmicutes|c__Clostridia|o__Clostridiales|f__Lachnospiraceae|g__Lachnospiraceae_unclassified|s__Eubacterium_rectale	GCA_000432235
NielsenHB_2014__V1_UC52_1__bin.43	4933	k__Bacteria|p__Firmicutes|c__Clostridia|o__Clostridiales|f__Lachnospiraceae|g__Lachnospiraceae_unclassified|s__Eubacterium_rectale	GCA_000432235
NielsenHB_2014__V1_UC53_4__bin.6	4933	k__Bacteria|p__Firmicutes|c__Clostridia|o__Clostridiales|f__Lachnospiraceae|g__Lachnospiraceae_unclassified|s__Eubacterium_rectale	GCA_000432235
NielsenHB_2014__V1_UC54_0__bin.86	4933	k__Bacteria|p__Firmicutes|c__Clostridia|o__Clostridiales|f__Lachnospiraceae|g__Lachnospiraceae_unclassified|s__Eubacterium_rectale	GCA_000432235
NielsenHB_2014__V1_UC55_0__bin.29	4933	k__Bacteria|p__Firmicutes|c__Clostridia|o__Clostridiales|f__Lachnospiraceae|g__Lachnospiraceae_unclassified|s__Eubacterium_rectale	GCA_000432235
NielsenHB_2014__V1_UC55_4__bin.100	4933	k__Bacteria|p__Firmicutes|c__Clostridia|o__Clostridiales|f__Lachnospiraceae|g__Lachnospiraceae_unclassified|s__Eubacterium_rectale	GCA_000432235
NielsenHB_2014__V1_UC62_0__bin.31	4933	k__Bacteria|p__Firmicutes|c__Clostridia|o__Clostridiales|f__Lachnospiraceae|g__Lachnospiraceae_unclassified|s__Eubacterium_rectale	GCA_000432235
NielsenHB_2014__V1_UC7_0__bin.14	4933	k__Bacteria|p__Firmicutes|c__Clostridia|o__Clostridiales|f__Lachnospiraceae|g__Lachnospiraceae_unclassified|s__Eubacterium_rectale	GCA_000432235
Obregon-TitoAJ_2015__NO02__bin.49	4933	k__Bacteria|p__Firmicutes|c__Clostridia|o__Clostridiales|f__Lachnospiraceae|g__Lachnospiraceae_unclassified|s__Eubacterium_rectale	GCA_000432235
Obregon-TitoAJ_2015__NO06__bin.16	4933	k__Bacteria|p__Firmicutes|c__Clostridia|o__Clostridiales|f__Lachnospiraceae|g__Lachnospiraceae_unclassified|s__Eubacterium_rectale	GCA_000432235
Obregon-TitoAJ_2015__NO17__bin.43	4933	k__Bacteria|p__Firmicutes|c__Clostridia|o__Clostridiales|f__Lachnospiraceae|g__Lachnospiraceae_unclassified|s__Eubacterium_rectale	GCA_000432235
Obregon-TitoAJ_2015__NO18__bin.17	4933	k__Bacteria|p__Firmicutes|c__Clostridia|o__Clostridiales|f__Lachnospiraceae|g__Lachnospiraceae_unclassified|s__Eubacterium_rectale	GCA_000432235
Obregon-TitoAJ_2015__NO21__bin.17	4933	k__Bacteria|p__Firmicutes|c__Clostridia|o__Clostridiales|f__Lachnospiraceae|g__Lachnospiraceae_unclassified|s__Eubacterium_rectale	GCA_000432235
QinJ_2012__CON-005__bin.41	4933	k__Bacteria|p__Firmicutes|c__Clostridia|o__Clostridiales|f__Lachnospiraceae|g__Lachnospiraceae_unclassified|s__Eubacterium_rectale	GCA_000432235
QinJ_2012__CON-011__bin.25	4933	k__Bacteria|p__Firmicutes|c__Clostridia|o__Clostridiales|f__Lachnospiraceae|g__Lachnospiraceae_unclassified|s__Eubacterium_rectale	GCA_000432235
QinJ_2012__CON-021__bin.4	4933	k__Bacteria|p__Firmicutes|c__Clostridia|o__Clostridiales|f__Lachnospiraceae|g__Lachnospiraceae_unclassified|s__Eubacterium_rectale	GCA_000432235
QinJ_2012__CON-026__bin.17	4933	k__Bacteria|p__Firmicutes|c__Clostridia|o__Clostridiales|f__Lachnospiraceae|g__Lachnospiraceae_unclassified|s__Eubacterium_rectale	GCA_000432235
QinJ_2012__CON-027__bin.16	4933	k__Bacteria|p__Firmicutes|c__Clostridia|o__Clostridiales|f__Lachnospiraceae|g__Lachnospiraceae_unclassified|s__Eubacterium_rectale	GCA_000432235
QinJ_2012__CON-029__bin.5	4933	k__Bacteria|p__Firmicutes|c__Clostridia|o__Clostridiales|f__Lachnospiraceae|g__Lachnospiraceae_unclassified|s__Eubacterium_rectale	GCA_000432235
QinJ_2012__CON-033__bin.10	4933	k__Bacteria|p__Firmicutes|c__Clostridia|o__Clostridiales|f__Lachnospiraceae|g__Lachnospiraceae_unclassified|s__Eubacterium_rectale	GCA_000432235
QinJ_2012__CON-043__bin.6	4933	k__Bacteria|p__Firmicutes|c__Clostridia|o__Clostridiales|f__Lachnospiraceae|g__Lachnospiraceae_unclassified|s__Eubacterium_rectale	GCA_000432235
QinJ_2012__CON-044__bin.39	4933	k__Bacteria|p__Firmicutes|c__Clostridia|o__Clostridiales|f__Lachnospiraceae|g__Lachnospiraceae_unclassified|s__Eubacterium_rectale	GCA_000432235
QinJ_2012__CON-059__bin.25	4933	k__Bacteria|p__Firmicutes|c__Clostridia|o__Clostridiales|f__Lachnospiraceae|g__Lachnospiraceae_unclassified|s__Eubacterium_rectale	GCA_000432235
QinJ_2012__CON-061__bin.3	4933	k__Bacteria|p__Firmicutes|c__Clostridia|o__Clostridiales|f__Lachnospiraceae|g__Lachnospiraceae_unclassified|s__Eubacterium_rectale	GCA_000432235
QinJ_2012__CON-063__bin.3	4933	k__Bacteria|p__Firmicutes|c__Clostridia|o__Clostridiales|f__Lachnospiraceae|g__Lachnospiraceae_unclassified|s__Eubacterium_rectale	GCA_000432235
QinJ_2012__CON-064__bin.1	4933	k__Bacteria|p__Firmicutes|c__Clostridia|o__Clostridiales|f__Lachnospiraceae|g__Lachnospiraceae_unclassified|s__Eubacterium_rectale	GCA_000432235
QinJ_2012__CON-066__bin.12	4933	k__Bacteria|p__Firmicutes|c__Clostridia|o__Clostridiales|f__Lachnospiraceae|g__Lachnospiraceae_unclassified|s__Eubacterium_rectale	GCA_000432235
QinJ_2012__CON-069__bin.41	4933	k__Bacteria|p__Firmicutes|c__Clostridia|o__Clostridiales|f__Lachnospiraceae|g__Lachnospiraceae_unclassified|s__Eubacterium_rectale	GCA_000432235
QinJ_2012__CON-072__bin.20	4933	k__Bacteria|p__Firmicutes|c__Clostridia|o__Clostridiales|f__Lachnospiraceae|g__Lachnospiraceae_unclassified|s__Eubacterium_rectale	GCA_000432235
QinJ_2012__CON-080__bin.15	4933	k__Bacteria|p__Firmicutes|c__Clostridia|o__Clostridiales|f__Lachnospiraceae|g__Lachnospiraceae_unclassified|s__Eubacterium_rectale	GCA_000432235
QinJ_2012__CON-081__bin.18	4933	k__Bacteria|p__Firmicutes|c__Clostridia|o__Clostridiales|f__Lachnospiraceae|g__Lachnospiraceae_unclassified|s__Eubacterium_rectale	GCA_000432235
QinJ_2012__CON-083__bin.29	4933	k__Bacteria|p__Firmicutes|c__Clostridia|o__Clostridiales|f__Lachnospiraceae|g__Lachnospiraceae_unclassified|s__Eubacterium_rectale	GCA_000432235
QinJ_2012__CON-085__bin.35	4933	k__Bacteria|p__Firmicutes|c__Clostridia|o__Clostridiales|f__Lachnospiraceae|g__Lachnospiraceae_unclassified|s__Eubacterium_rectale	GCA_000432235
QinJ_2012__CON-089__bin.30	4933	k__Bacteria|p__Firmicutes|c__Clostridia|o__Clostridiales|f__Lachnospiraceae|g__Lachnospiraceae_unclassified|s__Eubacterium_rectale	GCA_000432235
QinJ_2012__CON-092__bin.23	4933	k__Bacteria|p__Firmicutes|c__Clostridia|o__Clostridiales|f__Lachnospiraceae|g__Lachnospiraceae_unclassified|s__Eubacterium_rectale	GCA_000432235
QinJ_2012__CON-097__bin.7	4933	k__Bacteria|p__Firmicutes|c__Clostridia|o__Clostridiales|f__Lachnospiraceae|g__Lachnospiraceae_unclassified|s__Eubacterium_rectale	GCA_000432235
QinJ_2012__CON-100__bin.27	4933	k__Bacteria|p__Firmicutes|c__Clostridia|o__Clostridiales|f__Lachnospiraceae|g__Lachnospiraceae_unclassified|s__Eubacterium_rectale	GCA_000432235
QinJ_2012__CON-104__bin.38	4933	k__Bacteria|p__Firmicutes|c__Clostridia|o__Clostridiales|f__Lachnospiraceae|g__Lachnospiraceae_unclassified|s__Eubacterium_rectale	GCA_000432235
QinJ_2012__CON-111__bin.30	4933	k__Bacteria|p__Firmicutes|c__Clostridia|o__Clostridiales|f__Lachnospiraceae|g__Lachnospiraceae_unclassified|s__Eubacterium_rectale	GCA_000432235
QinJ_2012__DLM017__bin.6	4933	k__Bacteria|p__Firmicutes|c__Clostridia|o__Clostridiales|f__Lachnospiraceae|g__Lachnospiraceae_unclassified|s__Eubacterium_rectale	GCA_000432235
QinJ_2012__DLM018__bin.19	4933	k__Bacteria|p__Firmicutes|c__Clostridia|o__Clostridiales|f__Lachnospiraceae|g__Lachnospiraceae_unclassified|s__Eubacterium_rectale	GCA_000432235
QinJ_2012__DLM027__bin.16	4933	k__Bacteria|p__Firmicutes|c__Clostridia|o__Clostridiales|f__Lachnospiraceae|g__Lachnospiraceae_unclassified|s__Eubacterium_rectale	GCA_000432235
QinJ_2012__DOF002__bin.17	4933	k__Bacteria|p__Firmicutes|c__Clostridia|o__Clostridiales|f__Lachnospiraceae|g__Lachnospiraceae_unclassified|s__Eubacterium_rectale	GCA_000432235
QinJ_2012__DOM013__bin.7	4933	k__Bacteria|p__Firmicutes|c__Clostridia|o__Clostridiales|f__Lachnospiraceae|g__Lachnospiraceae_unclassified|s__Eubacterium_rectale	GCA_000432235
QinJ_2012__DOM016__bin.21	4933	k__Bacteria|p__Firmicutes|c__Clostridia|o__Clostridiales|f__Lachnospiraceae|g__Lachnospiraceae_unclassified|s__Eubacterium_rectale	GCA_000432235
QinJ_2012__DOM026__bin.25	4933	k__Bacteria|p__Firmicutes|c__Clostridia|o__Clostridiales|f__Lachnospiraceae|g__Lachnospiraceae_unclassified|s__Eubacterium_rectale	GCA_000432235
QinJ_2012__NLF001__bin.20	4933	k__Bacteria|p__Firmicutes|c__Clostridia|o__Clostridiales|f__Lachnospiraceae|g__Lachnospiraceae_unclassified|s__Eubacterium_rectale	GCA_000432235
QinJ_2012__NLF007__bin.38	4933	k__Bacteria|p__Firmicutes|c__Clostridia|o__Clostridiales|f__Lachnospiraceae|g__Lachnospiraceae_unclassified|s__Eubacterium_rectale	GCA_000432235
QinJ_2012__NLM004__bin.43	4933	k__Bacteria|p__Firmicutes|c__Clostridia|o__Clostridiales|f__Lachnospiraceae|g__Lachnospiraceae_unclassified|s__Eubacterium_rectale	GCA_000432235
QinJ_2012__NLM010__bin.22	4933	k__Bacteria|p__Firmicutes|c__Clostridia|o__Clostridiales|f__Lachnospiraceae|g__Lachnospiraceae_unclassified|s__Eubacterium_rectale	GCA_000432235
QinJ_2012__NLM021__bin.14	4933	k__Bacteria|p__Firmicutes|c__Clostridia|o__Clostridiales|f__Lachnospiraceae|g__Lachnospiraceae_unclassified|s__Eubacterium_rectale	GCA_000432235
QinJ_2012__NOF005__bin.33	4933	k__Bacteria|p__Firmicutes|c__Clostridia|o__Clostridiales|f__Lachnospiraceae|g__Lachnospiraceae_unclassified|s__Eubacterium_rectale	GCA_000432235
QinJ_2012__NOM001__bin.22	4933	k__Bacteria|p__Firmicutes|c__Clostridia|o__Clostridiales|f__Lachnospiraceae|g__Lachnospiraceae_unclassified|s__Eubacterium_rectale	GCA_000432235
QinJ_2012__NOM023__bin.8	4933	k__Bacteria|p__Firmicutes|c__Clostridia|o__Clostridiales|f__Lachnospiraceae|g__Lachnospiraceae_unclassified|s__Eubacterium_rectale	GCA_000432235
QinJ_2012__T2D-013__bin.25	4933	k__Bacteria|p__Firmicutes|c__Clostridia|o__Clostridiales|f__Lachnospiraceae|g__Lachnospiraceae_unclassified|s__Eubacterium_rectale	GCA_000432235
QinJ_2012__T2D-025__bin.46	4933	k__Bacteria|p__Firmicutes|c__Clostridia|o__Clostridiales|f__Lachnospiraceae|g__Lachnospiraceae_unclassified|s__Eubacterium_rectale	GCA_000432235
QinJ_2012__T2D-028__bin.20	4933	k__Bacteria|p__Firmicutes|c__Clostridia|o__Clostridiales|f__Lachnospiraceae|g__Lachnospiraceae_unclassified|s__Eubacterium_rectale	GCA_000432235
QinJ_2012__T2D-036__bin.23	4933	k__Bacteria|p__Firmicutes|c__Clostridia|o__Clostridiales|f__Lachnospiraceae|g__Lachnospiraceae_unclassified|s__Eubacterium_rectale	GCA_000432235
QinJ_2012__T2D-063__bin.20	4933	k__Bacteria|p__Firmicutes|c__Clostridia|o__Clostridiales|f__Lachnospiraceae|g__Lachnospiraceae_unclassified|s__Eubacterium_rectale	GCA_000432235
QinJ_2012__T2D-066__bin.53	4933	k__Bacteria|p__Firmicutes|c__Clostridia|o__Clostridiales|f__Lachnospiraceae|g__Lachnospiraceae_unclassified|s__Eubacterium_rectale	GCA_000432235
QinJ_2012__T2D-086__bin.12	4933	k__Bacteria|p__Firmicutes|c__Clostridia|o__Clostridiales|f__Lachnospiraceae|g__Lachnospiraceae_unclassified|s__Eubacterium_rectale	GCA_000432235
QinJ_2012__T2D-094__bin.10	4933	k__Bacteria|p__Firmicutes|c__Clostridia|o__Clostridiales|f__Lachnospiraceae|g__Lachnospiraceae_unclassified|s__Eubacterium_rectale	GCA_000432235
QinN_2014__HD-12__bin.48	4933	k__Bacteria|p__Firmicutes|c__Clostridia|o__Clostridiales|f__Lachnospiraceae|g__Lachnospiraceae_unclassified|s__Eubacterium_rectale	GCA_000432235
QinN_2014__HD-15__bin.17	4933	k__Bacteria|p__Firmicutes|c__Clostridia|o__Clostridiales|f__Lachnospiraceae|g__Lachnospiraceae_unclassified|s__Eubacterium_rectale	GCA_000432235
QinN_2014__HD-20__bin.12	4933	k__Bacteria|p__Firmicutes|c__Clostridia|o__Clostridiales|f__Lachnospiraceae|g__Lachnospiraceae_unclassified|s__Eubacterium_rectale	GCA_000432235
QinN_2014__HD-23__bin.24	4933	k__Bacteria|p__Firmicutes|c__Clostridia|o__Clostridiales|f__Lachnospiraceae|g__Lachnospiraceae_unclassified|s__Eubacterium_rectale	GCA_000432235
QinN_2014__HD-26__bin.19	4933	k__Bacteria|p__Firmicutes|c__Clostridia|o__Clostridiales|f__Lachnospiraceae|g__Lachnospiraceae_unclassified|s__Eubacterium_rectale	GCA_000432235
QinN_2014__HD-32__bin.28	4933	k__Bacteria|p__Firmicutes|c__Clostridia|o__Clostridiales|f__Lachnospiraceae|g__Lachnospiraceae_unclassified|s__Eubacterium_rectale	GCA_000432235
QinN_2014__HD-38__bin.14	4933	k__Bacteria|p__Firmicutes|c__Clostridia|o__Clostridiales|f__Lachnospiraceae|g__Lachnospiraceae_unclassified|s__Eubacterium_rectale	GCA_000432235
QinN_2014__HD-42__bin.12	4933	k__Bacteria|p__Firmicutes|c__Clostridia|o__Clostridiales|f__Lachnospiraceae|g__Lachnospiraceae_unclassified|s__Eubacterium_rectale	GCA_000432235
QinN_2014__HD-43__bin.13	4933	k__Bacteria|p__Firmicutes|c__Clostridia|o__Clostridiales|f__Lachnospiraceae|g__Lachnospiraceae_unclassified|s__Eubacterium_rectale	GCA_000432235
QinN_2014__HD-51__bin.15	4933	k__Bacteria|p__Firmicutes|c__Clostridia|o__Clostridiales|f__Lachnospiraceae|g__Lachnospiraceae_unclassified|s__Eubacterium_rectale	GCA_000432235
QinN_2014__HD-53__bin.75	4933	k__Bacteria|p__Firmicutes|c__Clostridia|o__Clostridiales|f__Lachnospiraceae|g__Lachnospiraceae_unclassified|s__Eubacterium_rectale	GCA_000432235
QinN_2014__HD-5__bin.18	4933	k__Bacteria|p__Firmicutes|c__Clostridia|o__Clostridiales|f__Lachnospiraceae|g__Lachnospiraceae_unclassified|s__Eubacterium_rectale	GCA_000432235
QinN_2014__HD-61__bin.27	4933	k__Bacteria|p__Firmicutes|c__Clostridia|o__Clostridiales|f__Lachnospiraceae|g__Lachnospiraceae_unclassified|s__Eubacterium_rectale	GCA_000432235
QinN_2014__HD-63__bin.58	4933	k__Bacteria|p__Firmicutes|c__Clostridia|o__Clostridiales|f__Lachnospiraceae|g__Lachnospiraceae_unclassified|s__Eubacterium_rectale	GCA_000432235
QinN_2014__HD-67__bin.35	4933	k__Bacteria|p__Firmicutes|c__Clostridia|o__Clostridiales|f__Lachnospiraceae|g__Lachnospiraceae_unclassified|s__Eubacterium_rectale	GCA_000432235
QinN_2014__HD-75__bin.31	4933	k__Bacteria|p__Firmicutes|c__Clostridia|o__Clostridiales|f__Lachnospiraceae|g__Lachnospiraceae_unclassified|s__Eubacterium_rectale	GCA_000432235
QinN_2014__HD-81__bin.6	4933	k__Bacteria|p__Firmicutes|c__Clostridia|o__Clostridiales|f__Lachnospiraceae|g__Lachnospiraceae_unclassified|s__Eubacterium_rectale	GCA_000432235
QinN_2014__HD-9__bin.59	4933	k__Bacteria|p__Firmicutes|c__Clostridia|o__Clostridiales|f__Lachnospiraceae|g__Lachnospiraceae_unclassified|s__Eubacterium_rectale	GCA_000432235
QinN_2014__HV-14__bin.4	4933	k__Bacteria|p__Firmicutes|c__Clostridia|o__Clostridiales|f__Lachnospiraceae|g__Lachnospiraceae_unclassified|s__Eubacterium_rectale	GCA_000432235
QinN_2014__HV-16__bin.18	4933	k__Bacteria|p__Firmicutes|c__Clostridia|o__Clostridiales|f__Lachnospiraceae|g__Lachnospiraceae_unclassified|s__Eubacterium_rectale	GCA_000432235
QinN_2014__HV-23__bin.21	4933	k__Bacteria|p__Firmicutes|c__Clostridia|o__Clostridiales|f__Lachnospiraceae|g__Lachnospiraceae_unclassified|s__Eubacterium_rectale	GCA_000432235
QinN_2014__HV-31__bin.25	4933	k__Bacteria|p__Firmicutes|c__Clostridia|o__Clostridiales|f__Lachnospiraceae|g__Lachnospiraceae_unclassified|s__Eubacterium_rectale	GCA_000432235
QinN_2014__HV-6__bin.38	4933	k__Bacteria|p__Firmicutes|c__Clostridia|o__Clostridiales|f__Lachnospiraceae|g__Lachnospiraceae_unclassified|s__Eubacterium_rectale	GCA_000432235
QinN_2014__LD-25__bin.31	4933	k__Bacteria|p__Firmicutes|c__Clostridia|o__Clostridiales|f__Lachnospiraceae|g__Lachnospiraceae_unclassified|s__Eubacterium_rectale	GCA_000432235
QinN_2014__LD-26__bin.36	4933	k__Bacteria|p__Firmicutes|c__Clostridia|o__Clostridiales|f__Lachnospiraceae|g__Lachnospiraceae_unclassified|s__Eubacterium_rectale	GCA_000432235
QinN_2014__LD-43__bin.12	4933	k__Bacteria|p__Firmicutes|c__Clostridia|o__Clostridiales|f__Lachnospiraceae|g__Lachnospiraceae_unclassified|s__Eubacterium_rectale	GCA_000432235
QinN_2014__LD-47__bin.16	4933	k__Bacteria|p__Firmicutes|c__Clostridia|o__Clostridiales|f__Lachnospiraceae|g__Lachnospiraceae_unclassified|s__Eubacterium_rectale	GCA_000432235
QinN_2014__LD-48__bin.19	4933	k__Bacteria|p__Firmicutes|c__Clostridia|o__Clostridiales|f__Lachnospiraceae|g__Lachnospiraceae_unclassified|s__Eubacterium_rectale	GCA_000432235
QinN_2014__LD-4__bin.6	4933	k__Bacteria|p__Firmicutes|c__Clostridia|o__Clostridiales|f__Lachnospiraceae|g__Lachnospiraceae_unclassified|s__Eubacterium_rectale	GCA_000432235
QinN_2014__LD-55__bin.39	4933	k__Bacteria|p__Firmicutes|c__Clostridia|o__Clostridiales|f__Lachnospiraceae|g__Lachnospiraceae_unclassified|s__Eubacterium_rectale	GCA_000432235
QinN_2014__LD-67__bin.21	4933	k__Bacteria|p__Firmicutes|c__Clostridia|o__Clostridiales|f__Lachnospiraceae|g__Lachnospiraceae_unclassified|s__Eubacterium_rectale	GCA_000432235
QinN_2014__LD-6__bin.58	4933	k__Bacteria|p__Firmicutes|c__Clostridia|o__Clostridiales|f__Lachnospiraceae|g__Lachnospiraceae_unclassified|s__Eubacterium_rectale	GCA_000432235
QinN_2014__LD-73__bin.28	4933	k__Bacteria|p__Firmicutes|c__Clostridia|o__Clostridiales|f__Lachnospiraceae|g__Lachnospiraceae_unclassified|s__Eubacterium_rectale	GCA_000432235
QinN_2014__LD-75__bin.59	4933	k__Bacteria|p__Firmicutes|c__Clostridia|o__Clostridiales|f__Lachnospiraceae|g__Lachnospiraceae_unclassified|s__Eubacterium_rectale	GCA_000432235
QinN_2014__LD-79__bin.29	4933	k__Bacteria|p__Firmicutes|c__Clostridia|o__Clostridiales|f__Lachnospiraceae|g__Lachnospiraceae_unclassified|s__Eubacterium_rectale	GCA_000432235
QinN_2014__LD-85__bin.35	4933	k__Bacteria|p__Firmicutes|c__Clostridia|o__Clostridiales|f__Lachnospiraceae|g__Lachnospiraceae_unclassified|s__Eubacterium_rectale	GCA_000432235
QinN_2014__LV-14__bin.14	4933	k__Bacteria|p__Firmicutes|c__Clostridia|o__Clostridiales|f__Lachnospiraceae|g__Lachnospiraceae_unclassified|s__Eubacterium_rectale	GCA_000432235
QinN_2014__LV-24__bin.19	4933	k__Bacteria|p__Firmicutes|c__Clostridia|o__Clostridiales|f__Lachnospiraceae|g__Lachnospiraceae_unclassified|s__Eubacterium_rectale	GCA_000432235
QinN_2014__LV-8__bin.7	4933	k__Bacteria|p__Firmicutes|c__Clostridia|o__Clostridiales|f__Lachnospiraceae|g__Lachnospiraceae_unclassified|s__Eubacterium_rectale	GCA_000432235
RaymondF_2016__P10E0__bin.66	4933	k__Bacteria|p__Firmicutes|c__Clostridia|o__Clostridiales|f__Lachnospiraceae|g__Lachnospiraceae_unclassified|s__Eubacterium_rectale	GCA_000432235
RaymondF_2016__P10E90__bin.35	4933	k__Bacteria|p__Firmicutes|c__Clostridia|o__Clostridiales|f__Lachnospiraceae|g__Lachnospiraceae_unclassified|s__Eubacterium_rectale	GCA_000432235
RaymondF_2016__P11E90__bin.25	4933	k__Bacteria|p__Firmicutes|c__Clostridia|o__Clostridiales|f__Lachnospiraceae|g__Lachnospiraceae_unclassified|s__Eubacterium_rectale	GCA_000432235
RaymondF_2016__P13E0__bin.8	4933	k__Bacteria|p__Firmicutes|c__Clostridia|o__Clostridiales|f__Lachnospiraceae|g__Lachnospiraceae_unclassified|s__Eubacterium_rectale	GCA_000432235
RaymondF_2016__P13E90__bin.37	4933	k__Bacteria|p__Firmicutes|c__Clostridia|o__Clostridiales|f__Lachnospiraceae|g__Lachnospiraceae_unclassified|s__Eubacterium_rectale	GCA_000432235
RaymondF_2016__P14E90__bin.45	4933	k__Bacteria|p__Firmicutes|c__Clostridia|o__Clostridiales|f__Lachnospiraceae|g__Lachnospiraceae_unclassified|s__Eubacterium_rectale	GCA_000432235
RaymondF_2016__P17E90__bin.41	4933	k__Bacteria|p__Firmicutes|c__Clostridia|o__Clostridiales|f__Lachnospiraceae|g__Lachnospiraceae_unclassified|s__Eubacterium_rectale	GCA_000432235
RaymondF_2016__P20E0__bin.12	4933	k__Bacteria|p__Firmicutes|c__Clostridia|o__Clostridiales|f__Lachnospiraceae|g__Lachnospiraceae_unclassified|s__Eubacterium_rectale	GCA_000432235
RaymondF_2016__P25C0__bin.35	4933	k__Bacteria|p__Firmicutes|c__Clostridia|o__Clostridiales|f__Lachnospiraceae|g__Lachnospiraceae_unclassified|s__Eubacterium_rectale	GCA_000432235
RaymondF_2016__P25C7__bin.4	4933	k__Bacteria|p__Firmicutes|c__Clostridia|o__Clostridiales|f__Lachnospiraceae|g__Lachnospiraceae_unclassified|s__Eubacterium_rectale	GCA_000432235
RaymondF_2016__P25C90__bin.11	4933	k__Bacteria|p__Firmicutes|c__Clostridia|o__Clostridiales|f__Lachnospiraceae|g__Lachnospiraceae_unclassified|s__Eubacterium_rectale	GCA_000432235
RaymondF_2016__P38C90__bin.30	4933	k__Bacteria|p__Firmicutes|c__Clostridia|o__Clostridiales|f__Lachnospiraceae|g__Lachnospiraceae_unclassified|s__Eubacterium_rectale	GCA_000432235
RaymondF_2016__P6C0__bin.46	4933	k__Bacteria|p__Firmicutes|c__Clostridia|o__Clostridiales|f__Lachnospiraceae|g__Lachnospiraceae_unclassified|s__Eubacterium_rectale	GCA_000432235
RaymondF_2016__P6C7__bin.61	4933	k__Bacteria|p__Firmicutes|c__Clostridia|o__Clostridiales|f__Lachnospiraceae|g__Lachnospiraceae_unclassified|s__Eubacterium_rectale	GCA_000432235
RaymondF_2016__P6C90__bin.35	4933	k__Bacteria|p__Firmicutes|c__Clostridia|o__Clostridiales|f__Lachnospiraceae|g__Lachnospiraceae_unclassified|s__Eubacterium_rectale	GCA_000432235
RaymondF_2016__P8C90__bin.28	4933	k__Bacteria|p__Firmicutes|c__Clostridia|o__Clostridiales|f__Lachnospiraceae|g__Lachnospiraceae_unclassified|s__Eubacterium_rectale	GCA_000432235
SchirmerM_2016__G88726__bin.3	4933	k__Bacteria|p__Firmicutes|c__Clostridia|o__Clostridiales|f__Lachnospiraceae|g__Lachnospiraceae_unclassified|s__Eubacterium_rectale	GCA_000432235
SchirmerM_2016__G88727__bin.6	4933	k__Bacteria|p__Firmicutes|c__Clostridia|o__Clostridiales|f__Lachnospiraceae|g__Lachnospiraceae_unclassified|s__Eubacterium_rectale	GCA_000432235
SchirmerM_2016__G88729__bin.12	4933	k__Bacteria|p__Firmicutes|c__Clostridia|o__Clostridiales|f__Lachnospiraceae|g__Lachnospiraceae_unclassified|s__Eubacterium_rectale	GCA_000432235
SchirmerM_2016__G88732__bin.20	4933	k__Bacteria|p__Firmicutes|c__Clostridia|o__Clostridiales|f__Lachnospiraceae|g__Lachnospiraceae_unclassified|s__Eubacterium_rectale	GCA_000432235
SchirmerM_2016__G88734__bin.7	4933	k__Bacteria|p__Firmicutes|c__Clostridia|o__Clostridiales|f__Lachnospiraceae|g__Lachnospiraceae_unclassified|s__Eubacterium_rectale	GCA_000432235
SchirmerM_2016__G88736__bin.9	4933	k__Bacteria|p__Firmicutes|c__Clostridia|o__Clostridiales|f__Lachnospiraceae|g__Lachnospiraceae_unclassified|s__Eubacterium_rectale	GCA_000432235
SchirmerM_2016__G88738__bin.18	4933	k__Bacteria|p__Firmicutes|c__Clostridia|o__Clostridiales|f__Lachnospiraceae|g__Lachnospiraceae_unclassified|s__Eubacterium_rectale	GCA_000432235
SchirmerM_2016__G88748__bin.20	4933	k__Bacteria|p__Firmicutes|c__Clostridia|o__Clostridiales|f__Lachnospiraceae|g__Lachnospiraceae_unclassified|s__Eubacterium_rectale	GCA_000432235
SchirmerM_2016__G88753__bin.4	4933	k__Bacteria|p__Firmicutes|c__Clostridia|o__Clostridiales|f__Lachnospiraceae|g__Lachnospiraceae_unclassified|s__Eubacterium_rectale	GCA_000432235
SchirmerM_2016__G88759__bin.11	4933	k__Bacteria|p__Firmicutes|c__Clostridia|o__Clostridiales|f__Lachnospiraceae|g__Lachnospiraceae_unclassified|s__Eubacterium_rectale	GCA_000432235
SchirmerM_2016__G88761__bin.4	4933	k__Bacteria|p__Firmicutes|c__Clostridia|o__Clostridiales|f__Lachnospiraceae|g__Lachnospiraceae_unclassified|s__Eubacterium_rectale	GCA_000432235
SchirmerM_2016__G88765__bin.13	4933	k__Bacteria|p__Firmicutes|c__Clostridia|o__Clostridiales|f__Lachnospiraceae|g__Lachnospiraceae_unclassified|s__Eubacterium_rectale	GCA_000432235
SchirmerM_2016__G88767__bin.15	4933	k__Bacteria|p__Firmicutes|c__Clostridia|o__Clostridiales|f__Lachnospiraceae|g__Lachnospiraceae_unclassified|s__Eubacterium_rectale	GCA_000432235
SchirmerM_2016__G88773__bin.22	4933	k__Bacteria|p__Firmicutes|c__Clostridia|o__Clostridiales|f__Lachnospiraceae|g__Lachnospiraceae_unclassified|s__Eubacterium_rectale	GCA_000432235
SchirmerM_2016__G88779__bin.12	4933	k__Bacteria|p__Firmicutes|c__Clostridia|o__Clostridiales|f__Lachnospiraceae|g__Lachnospiraceae_unclassified|s__Eubacterium_rectale	GCA_000432235
SchirmerM_2016__G88782__bin.9	4933	k__Bacteria|p__Firmicutes|c__Clostridia|o__Clostridiales|f__Lachnospiraceae|g__Lachnospiraceae_unclassified|s__Eubacterium_rectale	GCA_000432235
SchirmerM_2016__G88795__bin.2	4933	k__Bacteria|p__Firmicutes|c__Clostridia|o__Clostridiales|f__Lachnospiraceae|g__Lachnospiraceae_unclassified|s__Eubacterium_rectale	GCA_000432235
SchirmerM_2016__G88813__bin.25	4933	k__Bacteria|p__Firmicutes|c__Clostridia|o__Clostridiales|f__Lachnospiraceae|g__Lachnospiraceae_unclassified|s__Eubacterium_rectale	GCA_000432235
SchirmerM_2016__G88819__bin.7	4933	k__Bacteria|p__Firmicutes|c__Clostridia|o__Clostridiales|f__Lachnospiraceae|g__Lachnospiraceae_unclassified|s__Eubacterium_rectale	GCA_000432235
SchirmerM_2016__G88821__bin.9	4933	k__Bacteria|p__Firmicutes|c__Clostridia|o__Clostridiales|f__Lachnospiraceae|g__Lachnospiraceae_unclassified|s__Eubacterium_rectale	GCA_000432235
SchirmerM_2016__G88823__bin.1	4933	k__Bacteria|p__Firmicutes|c__Clostridia|o__Clostridiales|f__Lachnospiraceae|g__Lachnospiraceae_unclassified|s__Eubacterium_rectale	GCA_000432235
SchirmerM_2016__G88826__bin.6	4933	k__Bacteria|p__Firmicutes|c__Clostridia|o__Clostridiales|f__Lachnospiraceae|g__Lachnospiraceae_unclassified|s__Eubacterium_rectale	GCA_000432235
SchirmerM_2016__G88831__bin.12	4933	k__Bacteria|p__Firmicutes|c__Clostridia|o__Clostridiales|f__Lachnospiraceae|g__Lachnospiraceae_unclassified|s__Eubacterium_rectale	GCA_000432235
SchirmerM_2016__G88844__bin.19	4933	k__Bacteria|p__Firmicutes|c__Clostridia|o__Clostridiales|f__Lachnospiraceae|g__Lachnospiraceae_unclassified|s__Eubacterium_rectale	GCA_000432235
SchirmerM_2016__G88850__bin.6	4933	k__Bacteria|p__Firmicutes|c__Clostridia|o__Clostridiales|f__Lachnospiraceae|g__Lachnospiraceae_unclassified|s__Eubacterium_rectale	GCA_000432235
SchirmerM_2016__G88857__bin.15	4933	k__Bacteria|p__Firmicutes|c__Clostridia|o__Clostridiales|f__Lachnospiraceae|g__Lachnospiraceae_unclassified|s__Eubacterium_rectale	GCA_000432235
SchirmerM_2016__G88858__bin.10	4933	k__Bacteria|p__Firmicutes|c__Clostridia|o__Clostridiales|f__Lachnospiraceae|g__Lachnospiraceae_unclassified|s__Eubacterium_rectale	GCA_000432235
SchirmerM_2016__G88871__bin.6	4933	k__Bacteria|p__Firmicutes|c__Clostridia|o__Clostridiales|f__Lachnospiraceae|g__Lachnospiraceae_unclassified|s__Eubacterium_rectale	GCA_000432235
SchirmerM_2016__G88872__bin.4	4933	k__Bacteria|p__Firmicutes|c__Clostridia|o__Clostridiales|f__Lachnospiraceae|g__Lachnospiraceae_unclassified|s__Eubacterium_rectale	GCA_000432235
SchirmerM_2016__G88891__bin.12	4933	k__Bacteria|p__Firmicutes|c__Clostridia|o__Clostridiales|f__Lachnospiraceae|g__Lachnospiraceae_unclassified|s__Eubacterium_rectale	GCA_000432235
SchirmerM_2016__G88903__bin.8	4933	k__Bacteria|p__Firmicutes|c__Clostridia|o__Clostridiales|f__Lachnospiraceae|g__Lachnospiraceae_unclassified|s__Eubacterium_rectale	GCA_000432235
SchirmerM_2016__G88908__bin.24	4933	k__Bacteria|p__Firmicutes|c__Clostridia|o__Clostridiales|f__Lachnospiraceae|g__Lachnospiraceae_unclassified|s__Eubacterium_rectale	GCA_000432235
SchirmerM_2016__G88918__bin.18	4933	k__Bacteria|p__Firmicutes|c__Clostridia|o__Clostridiales|f__Lachnospiraceae|g__Lachnospiraceae_unclassified|s__Eubacterium_rectale	GCA_000432235
SchirmerM_2016__G88936__bin.16	4933	k__Bacteria|p__Firmicutes|c__Clostridia|o__Clostridiales|f__Lachnospiraceae|g__Lachnospiraceae_unclassified|s__Eubacterium_rectale	GCA_000432235
SchirmerM_2016__G88941__bin.1	4933	k__Bacteria|p__Firmicutes|c__Clostridia|o__Clostridiales|f__Lachnospiraceae|g__Lachnospiraceae_unclassified|s__Eubacterium_rectale	GCA_000432235
SchirmerM_2016__G88942__bin.12	4933	k__Bacteria|p__Firmicutes|c__Clostridia|o__Clostridiales|f__Lachnospiraceae|g__Lachnospiraceae_unclassified|s__Eubacterium_rectale	GCA_000432235
SchirmerM_2016__G88976__bin.12	4933	k__Bacteria|p__Firmicutes|c__Clostridia|o__Clostridiales|f__Lachnospiraceae|g__Lachnospiraceae_unclassified|s__Eubacterium_rectale	GCA_000432235
SchirmerM_2016__G88983__bin.21	4933	k__Bacteria|p__Firmicutes|c__Clostridia|o__Clostridiales|f__Lachnospiraceae|g__Lachnospiraceae_unclassified|s__Eubacterium_rectale	GCA_000432235
SchirmerM_2016__G88985__bin.4	4933	k__Bacteria|p__Firmicutes|c__Clostridia|o__Clostridiales|f__Lachnospiraceae|g__Lachnospiraceae_unclassified|s__Eubacterium_rectale	GCA_000432235
SchirmerM_2016__G88988__bin.13	4933	k__Bacteria|p__Firmicutes|c__Clostridia|o__Clostridiales|f__Lachnospiraceae|g__Lachnospiraceae_unclassified|s__Eubacterium_rectale	GCA_000432235
SchirmerM_2016__G88989__bin.27	4933	k__Bacteria|p__Firmicutes|c__Clostridia|o__Clostridiales|f__Lachnospiraceae|g__Lachnospiraceae_unclassified|s__Eubacterium_rectale	GCA_000432235
SchirmerM_2016__G88995__bin.5	4933	k__Bacteria|p__Firmicutes|c__Clostridia|o__Clostridiales|f__Lachnospiraceae|g__Lachnospiraceae_unclassified|s__Eubacterium_rectale	GCA_000432235
SchirmerM_2016__G89017__bin.17	4933	k__Bacteria|p__Firmicutes|c__Clostridia|o__Clostridiales|f__Lachnospiraceae|g__Lachnospiraceae_unclassified|s__Eubacterium_rectale	GCA_000432235
SchirmerM_2016__G89022__bin.23	4933	k__Bacteria|p__Firmicutes|c__Clostridia|o__Clostridiales|f__Lachnospiraceae|g__Lachnospiraceae_unclassified|s__Eubacterium_rectale	GCA_000432235
SchirmerM_2016__G89033__bin.19	4933	k__Bacteria|p__Firmicutes|c__Clostridia|o__Clostridiales|f__Lachnospiraceae|g__Lachnospiraceae_unclassified|s__Eubacterium_rectale	GCA_000432235
SchirmerM_2016__G89034__bin.7	4933	k__Bacteria|p__Firmicutes|c__Clostridia|o__Clostridiales|f__Lachnospiraceae|g__Lachnospiraceae_unclassified|s__Eubacterium_rectale	GCA_000432235
SchirmerM_2016__G89045__bin.5	4933	k__Bacteria|p__Firmicutes|c__Clostridia|o__Clostridiales|f__Lachnospiraceae|g__Lachnospiraceae_unclassified|s__Eubacterium_rectale	GCA_000432235
SchirmerM_2016__G89056__bin.11	4933	k__Bacteria|p__Firmicutes|c__Clostridia|o__Clostridiales|f__Lachnospiraceae|g__Lachnospiraceae_unclassified|s__Eubacterium_rectale	GCA_000432235
SchirmerM_2016__G89068__bin.1	4933	k__Bacteria|p__Firmicutes|c__Clostridia|o__Clostridiales|f__Lachnospiraceae|g__Lachnospiraceae_unclassified|s__Eubacterium_rectale	GCA_000432235
SchirmerM_2016__G89071__bin.12	4933	k__Bacteria|p__Firmicutes|c__Clostridia|o__Clostridiales|f__Lachnospiraceae|g__Lachnospiraceae_unclassified|s__Eubacterium_rectale	GCA_000432235
SchirmerM_2016__G89085__bin.12	4933	k__Bacteria|p__Firmicutes|c__Clostridia|o__Clostridiales|f__Lachnospiraceae|g__Lachnospiraceae_unclassified|s__Eubacterium_rectale	GCA_000432235
SchirmerM_2016__G89107__bin.3	4933	k__Bacteria|p__Firmicutes|c__Clostridia|o__Clostridiales|f__Lachnospiraceae|g__Lachnospiraceae_unclassified|s__Eubacterium_rectale	GCA_000432235
SchirmerM_2016__G89111__bin.23	4933	k__Bacteria|p__Firmicutes|c__Clostridia|o__Clostridiales|f__Lachnospiraceae|g__Lachnospiraceae_unclassified|s__Eubacterium_rectale	GCA_000432235
SchirmerM_2016__G89128__bin.12	4933	k__Bacteria|p__Firmicutes|c__Clostridia|o__Clostridiales|f__Lachnospiraceae|g__Lachnospiraceae_unclassified|s__Eubacterium_rectale	GCA_000432235
SchirmerM_2016__G89171__bin.12	4933	k__Bacteria|p__Firmicutes|c__Clostridia|o__Clostridiales|f__Lachnospiraceae|g__Lachnospiraceae_unclassified|s__Eubacterium_rectale	GCA_000432235
SchirmerM_2016__G89173__bin.7	4933	k__Bacteria|p__Firmicutes|c__Clostridia|o__Clostridiales|f__Lachnospiraceae|g__Lachnospiraceae_unclassified|s__Eubacterium_rectale	GCA_000432235
SchirmerM_2016__G89175__bin.12	4933	k__Bacteria|p__Firmicutes|c__Clostridia|o__Clostridiales|f__Lachnospiraceae|g__Lachnospiraceae_unclassified|s__Eubacterium_rectale	GCA_000432235
SchirmerM_2016__G89190__bin.10	4933	k__Bacteria|p__Firmicutes|c__Clostridia|o__Clostridiales|f__Lachnospiraceae|g__Lachnospiraceae_unclassified|s__Eubacterium_rectale	GCA_000432235
SchirmerM_2016__G89197__bin.10	4933	k__Bacteria|p__Firmicutes|c__Clostridia|o__Clostridiales|f__Lachnospiraceae|g__Lachnospiraceae_unclassified|s__Eubacterium_rectale	GCA_000432235
SchirmerM_2016__G89198__bin.21	4933	k__Bacteria|p__Firmicutes|c__Clostridia|o__Clostridiales|f__Lachnospiraceae|g__Lachnospiraceae_unclassified|s__Eubacterium_rectale	GCA_000432235
SchirmerM_2016__G89253__bin.19	4933	k__Bacteria|p__Firmicutes|c__Clostridia|o__Clostridiales|f__Lachnospiraceae|g__Lachnospiraceae_unclassified|s__Eubacterium_rectale	GCA_000432235
SchirmerM_2016__G90575__bin.19	4933	k__Bacteria|p__Firmicutes|c__Clostridia|o__Clostridiales|f__Lachnospiraceae|g__Lachnospiraceae_unclassified|s__Eubacterium_rectale	GCA_000432235
VatanenT_2016__G69236__bin.4	4933	k__Bacteria|p__Firmicutes|c__Clostridia|o__Clostridiales|f__Lachnospiraceae|g__Lachnospiraceae_unclassified|s__Eubacterium_rectale	GCA_000432235
VatanenT_2016__G78527__bin.2	4933	k__Bacteria|p__Firmicutes|c__Clostridia|o__Clostridiales|f__Lachnospiraceae|g__Lachnospiraceae_unclassified|s__Eubacterium_rectale	GCA_000432235
VatanenT_2016__G78553__bin.7	4933	k__Bacteria|p__Firmicutes|c__Clostridia|o__Clostridiales|f__Lachnospiraceae|g__Lachnospiraceae_unclassified|s__Eubacterium_rectale	GCA_000432235
VatanenT_2016__G78572__bin.1	4933	k__Bacteria|p__Firmicutes|c__Clostridia|o__Clostridiales|f__Lachnospiraceae|g__Lachnospiraceae_unclassified|s__Eubacterium_rectale	GCA_000432235
VatanenT_2016__G78586__bin.1	4933	k__Bacteria|p__Firmicutes|c__Clostridia|o__Clostridiales|f__Lachnospiraceae|g__Lachnospiraceae_unclassified|s__Eubacterium_rectale	GCA_000432235
VatanenT_2016__G78587__bin.3	4933	k__Bacteria|p__Firmicutes|c__Clostridia|o__Clostridiales|f__Lachnospiraceae|g__Lachnospiraceae_unclassified|s__Eubacterium_rectale	GCA_000432235
VatanenT_2016__G78596__bin.3	4933	k__Bacteria|p__Firmicutes|c__Clostridia|o__Clostridiales|f__Lachnospiraceae|g__Lachnospiraceae_unclassified|s__Eubacterium_rectale	GCA_000432235
VatanenT_2016__G78616__bin.2	4933	k__Bacteria|p__Firmicutes|c__Clostridia|o__Clostridiales|f__Lachnospiraceae|g__Lachnospiraceae_unclassified|s__Eubacterium_rectale	GCA_000432235
VatanenT_2016__G78622__bin.9	4933	k__Bacteria|p__Firmicutes|c__Clostridia|o__Clostridiales|f__Lachnospiraceae|g__Lachnospiraceae_unclassified|s__Eubacterium_rectale	GCA_000432235
VatanenT_2016__G78669__bin.6	4933	k__Bacteria|p__Firmicutes|c__Clostridia|o__Clostridiales|f__Lachnospiraceae|g__Lachnospiraceae_unclassified|s__Eubacterium_rectale	GCA_000432235
VatanenT_2016__G78710__bin.3	4933	k__Bacteria|p__Firmicutes|c__Clostridia|o__Clostridiales|f__Lachnospiraceae|g__Lachnospiraceae_unclassified|s__Eubacterium_rectale	GCA_000432235
VatanenT_2016__G78858__bin.6	4933	k__Bacteria|p__Firmicutes|c__Clostridia|o__Clostridiales|f__Lachnospiraceae|g__Lachnospiraceae_unclassified|s__Eubacterium_rectale	GCA_000432235
VatanenT_2016__G80338__bin.17	4933	k__Bacteria|p__Firmicutes|c__Clostridia|o__Clostridiales|f__Lachnospiraceae|g__Lachnospiraceae_unclassified|s__Eubacterium_rectale	GCA_000432235
VatanenT_2016__G80353__bin.6	4933	k__Bacteria|p__Firmicutes|c__Clostridia|o__Clostridiales|f__Lachnospiraceae|g__Lachnospiraceae_unclassified|s__Eubacterium_rectale	GCA_000432235
VatanenT_2016__G80368__bin.7	4933	k__Bacteria|p__Firmicutes|c__Clostridia|o__Clostridiales|f__Lachnospiraceae|g__Lachnospiraceae_unclassified|s__Eubacterium_rectale	GCA_000432235
VatanenT_2016__G80373__bin.9	4933	k__Bacteria|p__Firmicutes|c__Clostridia|o__Clostridiales|f__Lachnospiraceae|g__Lachnospiraceae_unclassified|s__Eubacterium_rectale	GCA_000432235
VatanenT_2016__G80399__bin.3	4933	k__Bacteria|p__Firmicutes|c__Clostridia|o__Clostridiales|f__Lachnospiraceae|g__Lachnospiraceae_unclassified|s__Eubacterium_rectale	GCA_000432235
VatanenT_2016__G80416__bin.4	4933	k__Bacteria|p__Firmicutes|c__Clostridia|o__Clostridiales|f__Lachnospiraceae|g__Lachnospiraceae_unclassified|s__Eubacterium_rectale	GCA_000432235
VatanenT_2016__G80450__bin.8	4933	k__Bacteria|p__Firmicutes|c__Clostridia|o__Clostridiales|f__Lachnospiraceae|g__Lachnospiraceae_unclassified|s__Eubacterium_rectale	GCA_000432235
VogtmannE_2016__MMRS12272136ST-27-0-0__bin.66	4933	k__Bacteria|p__Firmicutes|c__Clostridia|o__Clostridiales|f__Lachnospiraceae|g__Lachnospiraceae_unclassified|s__Eubacterium_rectale	GCA_000432235
VogtmannE_2016__MMRS14379078ST-27-0-0__bin.33	4933	k__Bacteria|p__Firmicutes|c__Clostridia|o__Clostridiales|f__Lachnospiraceae|g__Lachnospiraceae_unclassified|s__Eubacterium_rectale	GCA_000432235
VogtmannE_2016__MMRS16644320ST-27-0-0__bin.14	4933	k__Bacteria|p__Firmicutes|c__Clostridia|o__Clostridiales|f__Lachnospiraceae|g__Lachnospiraceae_unclassified|s__Eubacterium_rectale	GCA_000432235
VogtmannE_2016__MMRS17963147ST-27-0-0__bin.36	4933	k__Bacteria|p__Firmicutes|c__Clostridia|o__Clostridiales|f__Lachnospiraceae|g__Lachnospiraceae_unclassified|s__Eubacterium_rectale	GCA_000432235
VogtmannE_2016__MMRS25641480ST-27-0-0__bin.41	4933	k__Bacteria|p__Firmicutes|c__Clostridia|o__Clostridiales|f__Lachnospiraceae|g__Lachnospiraceae_unclassified|s__Eubacterium_rectale	GCA_000432235
VogtmannE_2016__MMRS29805707ST-27-0-0__bin.38	4933	k__Bacteria|p__Firmicutes|c__Clostridia|o__Clostridiales|f__Lachnospiraceae|g__Lachnospiraceae_unclassified|s__Eubacterium_rectale	GCA_000432235
VogtmannE_2016__MMRS34569532ST-27-0-0__bin.40	4933	k__Bacteria|p__Firmicutes|c__Clostridia|o__Clostridiales|f__Lachnospiraceae|g__Lachnospiraceae_unclassified|s__Eubacterium_rectale	GCA_000432235
VogtmannE_2016__MMRS39415781ST-27-0-0__bin.16	4933	k__Bacteria|p__Firmicutes|c__Clostridia|o__Clostridiales|f__Lachnospiraceae|g__Lachnospiraceae_unclassified|s__Eubacterium_rectale	GCA_000432235
VogtmannE_2016__MMRS42780924ST-27-0-0__bin.80	4933	k__Bacteria|p__Firmicutes|c__Clostridia|o__Clostridiales|f__Lachnospiraceae|g__Lachnospiraceae_unclassified|s__Eubacterium_rectale	GCA_000432235
VogtmannE_2016__MMRS43563715ST-27-0-0__bin.32	4933	k__Bacteria|p__Firmicutes|c__Clostridia|o__Clostridiales|f__Lachnospiraceae|g__Lachnospiraceae_unclassified|s__Eubacterium_rectale	GCA_000432235
VogtmannE_2016__MMRS43939546ST-27-0-0__bin.19	4933	k__Bacteria|p__Firmicutes|c__Clostridia|o__Clostridiales|f__Lachnospiraceae|g__Lachnospiraceae_unclassified|s__Eubacterium_rectale	GCA_000432235
VogtmannE_2016__MMRS48639115ST-27-0-0__bin.48	4933	k__Bacteria|p__Firmicutes|c__Clostridia|o__Clostridiales|f__Lachnospiraceae|g__Lachnospiraceae_unclassified|s__Eubacterium_rectale	GCA_000432235
VogtmannE_2016__MMRS51410669ST-27-0-0__bin.48	4933	k__Bacteria|p__Firmicutes|c__Clostridia|o__Clostridiales|f__Lachnospiraceae|g__Lachnospiraceae_unclassified|s__Eubacterium_rectale	GCA_000432235
VogtmannE_2016__MMRS55294627ST-27-0-0__bin.43	4933	k__Bacteria|p__Firmicutes|c__Clostridia|o__Clostridiales|f__Lachnospiraceae|g__Lachnospiraceae_unclassified|s__Eubacterium_rectale	GCA_000432235
VogtmannE_2016__MMRS56137463ST-27-0-0__bin.11	4933	k__Bacteria|p__Firmicutes|c__Clostridia|o__Clostridiales|f__Lachnospiraceae|g__Lachnospiraceae_unclassified|s__Eubacterium_rectale	GCA_000432235
VogtmannE_2016__MMRS62376181ST-27-0-0__bin.32	4933	k__Bacteria|p__Firmicutes|c__Clostridia|o__Clostridiales|f__Lachnospiraceae|g__Lachnospiraceae_unclassified|s__Eubacterium_rectale	GCA_000432235
VogtmannE_2016__MMRS62666492ST-27-0-0__bin.60	4933	k__Bacteria|p__Firmicutes|c__Clostridia|o__Clostridiales|f__Lachnospiraceae|g__Lachnospiraceae_unclassified|s__Eubacterium_rectale	GCA_000432235
VogtmannE_2016__MMRS64281551ST-27-0-0__bin.23	4933	k__Bacteria|p__Firmicutes|c__Clostridia|o__Clostridiales|f__Lachnospiraceae|g__Lachnospiraceae_unclassified|s__Eubacterium_rectale	GCA_000432235
VogtmannE_2016__MMRS65742083ST-27-0-0__bin.36	4933	k__Bacteria|p__Firmicutes|c__Clostridia|o__Clostridiales|f__Lachnospiraceae|g__Lachnospiraceae_unclassified|s__Eubacterium_rectale	GCA_000432235
VogtmannE_2016__MMRS65862658ST-27-0-0__bin.23	4933	k__Bacteria|p__Firmicutes|c__Clostridia|o__Clostridiales|f__Lachnospiraceae|g__Lachnospiraceae_unclassified|s__Eubacterium_rectale	GCA_000432235
VogtmannE_2016__MMRS67096717ST-27-0-0__bin.43	4933	k__Bacteria|p__Firmicutes|c__Clostridia|o__Clostridiales|f__Lachnospiraceae|g__Lachnospiraceae_unclassified|s__Eubacterium_rectale	GCA_000432235
VogtmannE_2016__MMRS67247116ST-27-0-0__bin.7	4933	k__Bacteria|p__Firmicutes|c__Clostridia|o__Clostridiales|f__Lachnospiraceae|g__Lachnospiraceae_unclassified|s__Eubacterium_rectale	GCA_000432235
VogtmannE_2016__MMRS73787048ST-27-0-0__bin.41	4933	k__Bacteria|p__Firmicutes|c__Clostridia|o__Clostridiales|f__Lachnospiraceae|g__Lachnospiraceae_unclassified|s__Eubacterium_rectale	GCA_000432235
VogtmannE_2016__MMRS78791111ST-27-0-0__bin.4	4933	k__Bacteria|p__Firmicutes|c__Clostridia|o__Clostridiales|f__Lachnospiraceae|g__Lachnospiraceae_unclassified|s__Eubacterium_rectale	GCA_000432235
VogtmannE_2016__MMRS80093644ST-27-0-0__bin.25	4933	k__Bacteria|p__Firmicutes|c__Clostridia|o__Clostridiales|f__Lachnospiraceae|g__Lachnospiraceae_unclassified|s__Eubacterium_rectale	GCA_000432235
VogtmannE_2016__MMRS81135225ST-27-0-0__bin.46	4933	k__Bacteria|p__Firmicutes|c__Clostridia|o__Clostridiales|f__Lachnospiraceae|g__Lachnospiraceae_unclassified|s__Eubacterium_rectale	GCA_000432235
VogtmannE_2016__MMRS81671217ST-27-0-0__bin.64	4933	k__Bacteria|p__Firmicutes|c__Clostridia|o__Clostridiales|f__Lachnospiraceae|g__Lachnospiraceae_unclassified|s__Eubacterium_rectale	GCA_000432235
VogtmannE_2016__MMRS86178473ST-27-0-0__bin.25	4933	k__Bacteria|p__Firmicutes|c__Clostridia|o__Clostridiales|f__Lachnospiraceae|g__Lachnospiraceae_unclassified|s__Eubacterium_rectale	GCA_000432235
VogtmannE_2016__MMRS86958796ST-27-0-0__bin.5	4933	k__Bacteria|p__Firmicutes|c__Clostridia|o__Clostridiales|f__Lachnospiraceae|g__Lachnospiraceae_unclassified|s__Eubacterium_rectale	GCA_000432235
VogtmannE_2016__MMRS90191266ST-27-0-0__bin.62	4933	k__Bacteria|p__Firmicutes|c__Clostridia|o__Clostridiales|f__Lachnospiraceae|g__Lachnospiraceae_unclassified|s__Eubacterium_rectale	GCA_000432235
VogtmannE_2016__MMRS91297590ST-27-0-0__bin.30	4933	k__Bacteria|p__Firmicutes|c__Clostridia|o__Clostridiales|f__Lachnospiraceae|g__Lachnospiraceae_unclassified|s__Eubacterium_rectale	GCA_000432235
VogtmannE_2016__MMRS93508324ST-27-0-0__bin.22	4933	k__Bacteria|p__Firmicutes|c__Clostridia|o__Clostridiales|f__Lachnospiraceae|g__Lachnospiraceae_unclassified|s__Eubacterium_rectale	GCA_000432235
VogtmannE_2016__MMRS95479054ST-27-0-0__bin.30	4933	k__Bacteria|p__Firmicutes|c__Clostridia|o__Clostridiales|f__Lachnospiraceae|g__Lachnospiraceae_unclassified|s__Eubacterium_rectale	GCA_000432235
VogtmannE_2016__MMRS97052561ST-27-0-0__bin.15	4933	k__Bacteria|p__Firmicutes|c__Clostridia|o__Clostridiales|f__Lachnospiraceae|g__Lachnospiraceae_unclassified|s__Eubacterium_rectale	GCA_000432235
VogtmannE_2016__MMRS99045180ST-27-0-0__bin.34	4933	k__Bacteria|p__Firmicutes|c__Clostridia|o__Clostridiales|f__Lachnospiraceae|g__Lachnospiraceae_unclassified|s__Eubacterium_rectale	GCA_000432235
WenC_2017__N016__bin.4	4933	k__Bacteria|p__Firmicutes|c__Clostridia|o__Clostridiales|f__Lachnospiraceae|g__Lachnospiraceae_unclassified|s__Eubacterium_rectale	GCA_000432235
WenC_2017__N021__bin.23	4933	k__Bacteria|p__Firmicutes|c__Clostridia|o__Clostridiales|f__Lachnospiraceae|g__Lachnospiraceae_unclassified|s__Eubacterium_rectale	GCA_000432235
WenC_2017__N024__bin.26	4933	k__Bacteria|p__Firmicutes|c__Clostridia|o__Clostridiales|f__Lachnospiraceae|g__Lachnospiraceae_unclassified|s__Eubacterium_rectale	GCA_000432235
WenC_2017__N035__bin.81	4933	k__Bacteria|p__Firmicutes|c__Clostridia|o__Clostridiales|f__Lachnospiraceae|g__Lachnospiraceae_unclassified|s__Eubacterium_rectale	GCA_000432235
WenC_2017__N041__bin.54	4933	k__Bacteria|p__Firmicutes|c__Clostridia|o__Clostridiales|f__Lachnospiraceae|g__Lachnospiraceae_unclassified|s__Eubacterium_rectale	GCA_000432235
WenC_2017__N208__bin.26	4933	k__Bacteria|p__Firmicutes|c__Clostridia|o__Clostridiales|f__Lachnospiraceae|g__Lachnospiraceae_unclassified|s__Eubacterium_rectale	GCA_000432235
WenC_2017__N239__bin.2	4933	k__Bacteria|p__Firmicutes|c__Clostridia|o__Clostridiales|f__Lachnospiraceae|g__Lachnospiraceae_unclassified|s__Eubacterium_rectale	GCA_000432235
WenC_2017__N244__bin.66	4933	k__Bacteria|p__Firmicutes|c__Clostridia|o__Clostridiales|f__Lachnospiraceae|g__Lachnospiraceae_unclassified|s__Eubacterium_rectale	GCA_000432235
WenC_2017__N266__bin.11	4933	k__Bacteria|p__Firmicutes|c__Clostridia|o__Clostridiales|f__Lachnospiraceae|g__Lachnospiraceae_unclassified|s__Eubacterium_rectale	GCA_000432235
WenC_2017__N279__bin.63	4933	k__Bacteria|p__Firmicutes|c__Clostridia|o__Clostridiales|f__Lachnospiraceae|g__Lachnospiraceae_unclassified|s__Eubacterium_rectale	GCA_000432235
WenC_2017__N287__bin.11	4933	k__Bacteria|p__Firmicutes|c__Clostridia|o__Clostridiales|f__Lachnospiraceae|g__Lachnospiraceae_unclassified|s__Eubacterium_rectale	GCA_000432235
WenC_2017__N314__bin.21	4933	k__Bacteria|p__Firmicutes|c__Clostridia|o__Clostridiales|f__Lachnospiraceae|g__Lachnospiraceae_unclassified|s__Eubacterium_rectale	GCA_000432235
WenC_2017__N317__bin.41	4933	k__Bacteria|p__Firmicutes|c__Clostridia|o__Clostridiales|f__Lachnospiraceae|g__Lachnospiraceae_unclassified|s__Eubacterium_rectale	GCA_000432235
WenC_2017__RA006__bin.29	4933	k__Bacteria|p__Firmicutes|c__Clostridia|o__Clostridiales|f__Lachnospiraceae|g__Lachnospiraceae_unclassified|s__Eubacterium_rectale	GCA_000432235
WenC_2017__RA007__bin.29	4933	k__Bacteria|p__Firmicutes|c__Clostridia|o__Clostridiales|f__Lachnospiraceae|g__Lachnospiraceae_unclassified|s__Eubacterium_rectale	GCA_000432235
WenC_2017__RA012__bin.3	4933	k__Bacteria|p__Firmicutes|c__Clostridia|o__Clostridiales|f__Lachnospiraceae|g__Lachnospiraceae_unclassified|s__Eubacterium_rectale	GCA_000432235
WenC_2017__RA017__bin.3	4933	k__Bacteria|p__Firmicutes|c__Clostridia|o__Clostridiales|f__Lachnospiraceae|g__Lachnospiraceae_unclassified|s__Eubacterium_rectale	GCA_000432235
WenC_2017__RA023__bin.9	4933	k__Bacteria|p__Firmicutes|c__Clostridia|o__Clostridiales|f__Lachnospiraceae|g__Lachnospiraceae_unclassified|s__Eubacterium_rectale	GCA_000432235
WenC_2017__RA030__bin.3	4933	k__Bacteria|p__Firmicutes|c__Clostridia|o__Clostridiales|f__Lachnospiraceae|g__Lachnospiraceae_unclassified|s__Eubacterium_rectale	GCA_000432235
WenC_2017__RA042__bin.35	4933	k__Bacteria|p__Firmicutes|c__Clostridia|o__Clostridiales|f__Lachnospiraceae|g__Lachnospiraceae_unclassified|s__Eubacterium_rectale	GCA_000432235
WenC_2017__RA045__bin.61	4933	k__Bacteria|p__Firmicutes|c__Clostridia|o__Clostridiales|f__Lachnospiraceae|g__Lachnospiraceae_unclassified|s__Eubacterium_rectale	GCA_000432235
WenC_2017__RA056__bin.39	4933	k__Bacteria|p__Firmicutes|c__Clostridia|o__Clostridiales|f__Lachnospiraceae|g__Lachnospiraceae_unclassified|s__Eubacterium_rectale	GCA_000432235
WenC_2017__RA068__bin.17	4933	k__Bacteria|p__Firmicutes|c__Clostridia|o__Clostridiales|f__Lachnospiraceae|g__Lachnospiraceae_unclassified|s__Eubacterium_rectale	GCA_000432235
WenC_2017__RA076__bin.31	4933	k__Bacteria|p__Firmicutes|c__Clostridia|o__Clostridiales|f__Lachnospiraceae|g__Lachnospiraceae_unclassified|s__Eubacterium_rectale	GCA_000432235
WenC_2017__RA085__bin.24	4933	k__Bacteria|p__Firmicutes|c__Clostridia|o__Clostridiales|f__Lachnospiraceae|g__Lachnospiraceae_unclassified|s__Eubacterium_rectale	GCA_000432235
WenC_2017__RA106__bin.28	4933	k__Bacteria|p__Firmicutes|c__Clostridia|o__Clostridiales|f__Lachnospiraceae|g__Lachnospiraceae_unclassified|s__Eubacterium_rectale	GCA_000432235
WenC_2017__RA110__bin.22	4933	k__Bacteria|p__Firmicutes|c__Clostridia|o__Clostridiales|f__Lachnospiraceae|g__Lachnospiraceae_unclassified|s__Eubacterium_rectale	GCA_000432235
WenC_2017__RA123__bin.21	4933	k__Bacteria|p__Firmicutes|c__Clostridia|o__Clostridiales|f__Lachnospiraceae|g__Lachnospiraceae_unclassified|s__Eubacterium_rectale	GCA_000432235
WenC_2017__RA136__bin.26	4933	k__Bacteria|p__Firmicutes|c__Clostridia|o__Clostridiales|f__Lachnospiraceae|g__Lachnospiraceae_unclassified|s__Eubacterium_rectale	GCA_000432235
XieH_2016__YSZC12003_35505__bin.70	4933	k__Bacteria|p__Firmicutes|c__Clostridia|o__Clostridiales|f__Lachnospiraceae|g__Lachnospiraceae_unclassified|s__Eubacterium_rectale	GCA_000432235
XieH_2016__YSZC12003_35506__bin.48	4933	k__Bacteria|p__Firmicutes|c__Clostridia|o__Clostridiales|f__Lachnospiraceae|g__Lachnospiraceae_unclassified|s__Eubacterium_rectale	GCA_000432235
XieH_2016__YSZC12003_35516__bin.74	4933	k__Bacteria|p__Firmicutes|c__Clostridia|o__Clostridiales|f__Lachnospiraceae|g__Lachnospiraceae_unclassified|s__Eubacterium_rectale	GCA_000432235
XieH_2016__YSZC12003_35541__bin.73	4933	k__Bacteria|p__Firmicutes|c__Clostridia|o__Clostridiales|f__Lachnospiraceae|g__Lachnospiraceae_unclassified|s__Eubacterium_rectale	GCA_000432235
XieH_2016__YSZC12003_35562__bin.29	4933	k__Bacteria|p__Firmicutes|c__Clostridia|o__Clostridiales|f__Lachnospiraceae|g__Lachnospiraceae_unclassified|s__Eubacterium_rectale	GCA_000432235
XieH_2016__YSZC12003_35564__bin.19	4933	k__Bacteria|p__Firmicutes|c__Clostridia|o__Clostridiales|f__Lachnospiraceae|g__Lachnospiraceae_unclassified|s__Eubacterium_rectale	GCA_000432235
XieH_2016__YSZC12003_35583__bin.16	4933	k__Bacteria|p__Firmicutes|c__Clostridia|o__Clostridiales|f__Lachnospiraceae|g__Lachnospiraceae_unclassified|s__Eubacterium_rectale	GCA_000432235
XieH_2016__YSZC12003_35629__bin.49	4933	k__Bacteria|p__Firmicutes|c__Clostridia|o__Clostridiales|f__Lachnospiraceae|g__Lachnospiraceae_unclassified|s__Eubacterium_rectale	GCA_000432235
XieH_2016__YSZC12003_35635__bin.10	4933	k__Bacteria|p__Firmicutes|c__Clostridia|o__Clostridiales|f__Lachnospiraceae|g__Lachnospiraceae_unclassified|s__Eubacterium_rectale	GCA_000432235
XieH_2016__YSZC12003_35703__bin.27	4933	k__Bacteria|p__Firmicutes|c__Clostridia|o__Clostridiales|f__Lachnospiraceae|g__Lachnospiraceae_unclassified|s__Eubacterium_rectale	GCA_000432235
XieH_2016__YSZC12003_35837__bin.25	4933	k__Bacteria|p__Firmicutes|c__Clostridia|o__Clostridiales|f__Lachnospiraceae|g__Lachnospiraceae_unclassified|s__Eubacterium_rectale	GCA_000432235
XieH_2016__YSZC12003_35979__bin.40	4933	k__Bacteria|p__Firmicutes|c__Clostridia|o__Clostridiales|f__Lachnospiraceae|g__Lachnospiraceae_unclassified|s__Eubacterium_rectale	GCA_000432235
XieH_2016__YSZC12003_35999__bin.95	4933	k__Bacteria|p__Firmicutes|c__Clostridia|o__Clostridiales|f__Lachnospiraceae|g__Lachnospiraceae_unclassified|s__Eubacterium_rectale	GCA_000432235
XieH_2016__YSZC12003_36005__bin.46	4933	k__Bacteria|p__Firmicutes|c__Clostridia|o__Clostridiales|f__Lachnospiraceae|g__Lachnospiraceae_unclassified|s__Eubacterium_rectale	GCA_000432235
XieH_2016__YSZC12003_36006__bin.7	4933	k__Bacteria|p__Firmicutes|c__Clostridia|o__Clostridiales|f__Lachnospiraceae|g__Lachnospiraceae_unclassified|s__Eubacterium_rectale	GCA_000432235
XieH_2016__YSZC12003_36007__bin.47	4933	k__Bacteria|p__Firmicutes|c__Clostridia|o__Clostridiales|f__Lachnospiraceae|g__Lachnospiraceae_unclassified|s__Eubacterium_rectale	GCA_000432235
XieH_2016__YSZC12003_36020__bin.14	4933	k__Bacteria|p__Firmicutes|c__Clostridia|o__Clostridiales|f__Lachnospiraceae|g__Lachnospiraceae_unclassified|s__Eubacterium_rectale	GCA_000432235
XieH_2016__YSZC12003_36116__bin.5	4933	k__Bacteria|p__Firmicutes|c__Clostridia|o__Clostridiales|f__Lachnospiraceae|g__Lachnospiraceae_unclassified|s__Eubacterium_rectale	GCA_000432235
XieH_2016__YSZC12003_36117__bin.35	4933	k__Bacteria|p__Firmicutes|c__Clostridia|o__Clostridiales|f__Lachnospiraceae|g__Lachnospiraceae_unclassified|s__Eubacterium_rectale	GCA_000432235
XieH_2016__YSZC12003_36119__bin.12	4933	k__Bacteria|p__Firmicutes|c__Clostridia|o__Clostridiales|f__Lachnospiraceae|g__Lachnospiraceae_unclassified|s__Eubacterium_rectale	GCA_000432235
XieH_2016__YSZC12003_36211__bin.30	4933	k__Bacteria|p__Firmicutes|c__Clostridia|o__Clostridiales|f__Lachnospiraceae|g__Lachnospiraceae_unclassified|s__Eubacterium_rectale	GCA_000432235
XieH_2016__YSZC12003_36440__bin.57	4933	k__Bacteria|p__Firmicutes|c__Clostridia|o__Clostridiales|f__Lachnospiraceae|g__Lachnospiraceae_unclassified|s__Eubacterium_rectale	GCA_000432235
XieH_2016__YSZC12003_36454__bin.67	4933	k__Bacteria|p__Firmicutes|c__Clostridia|o__Clostridiales|f__Lachnospiraceae|g__Lachnospiraceae_unclassified|s__Eubacterium_rectale	GCA_000432235
XieH_2016__YSZC12003_36474__bin.9	4933	k__Bacteria|p__Firmicutes|c__Clostridia|o__Clostridiales|f__Lachnospiraceae|g__Lachnospiraceae_unclassified|s__Eubacterium_rectale	GCA_000432235
XieH_2016__YSZC12003_36525__bin.103	4933	k__Bacteria|p__Firmicutes|c__Clostridia|o__Clostridiales|f__Lachnospiraceae|g__Lachnospiraceae_unclassified|s__Eubacterium_rectale	GCA_000432235
XieH_2016__YSZC12003_36533__bin.49	4933	k__Bacteria|p__Firmicutes|c__Clostridia|o__Clostridiales|f__Lachnospiraceae|g__Lachnospiraceae_unclassified|s__Eubacterium_rectale	GCA_000432235
XieH_2016__YSZC12003_36675__bin.84	4933	k__Bacteria|p__Firmicutes|c__Clostridia|o__Clostridiales|f__Lachnospiraceae|g__Lachnospiraceae_unclassified|s__Eubacterium_rectale	GCA_000432235
XieH_2016__YSZC12003_36794__bin.27	4933	k__Bacteria|p__Firmicutes|c__Clostridia|o__Clostridiales|f__Lachnospiraceae|g__Lachnospiraceae_unclassified|s__Eubacterium_rectale	GCA_000432235
XieH_2016__YSZC12003_36795__bin.44	4933	k__Bacteria|p__Firmicutes|c__Clostridia|o__Clostridiales|f__Lachnospiraceae|g__Lachnospiraceae_unclassified|s__Eubacterium_rectale	GCA_000432235
XieH_2016__YSZC12003_37103__bin.4	4933	k__Bacteria|p__Firmicutes|c__Clostridia|o__Clostridiales|f__Lachnospiraceae|g__Lachnospiraceae_unclassified|s__Eubacterium_rectale	GCA_000432235
XieH_2016__YSZC12003_37136__bin.65	4933	k__Bacteria|p__Firmicutes|c__Clostridia|o__Clostridiales|f__Lachnospiraceae|g__Lachnospiraceae_unclassified|s__Eubacterium_rectale	GCA_000432235
XieH_2016__YSZC12003_37138__bin.33	4933	k__Bacteria|p__Firmicutes|c__Clostridia|o__Clostridiales|f__Lachnospiraceae|g__Lachnospiraceae_unclassified|s__Eubacterium_rectale	GCA_000432235
XieH_2016__YSZC12003_37193R1__bin.50	4933	k__Bacteria|p__Firmicutes|c__Clostridia|o__Clostridiales|f__Lachnospiraceae|g__Lachnospiraceae_unclassified|s__Eubacterium_rectale	GCA_000432235
XieH_2016__YSZC12003_37194__bin.22	4933	k__Bacteria|p__Firmicutes|c__Clostridia|o__Clostridiales|f__Lachnospiraceae|g__Lachnospiraceae_unclassified|s__Eubacterium_rectale	GCA_000432235
XieH_2016__YSZC12003_37195__bin.7	4933	k__Bacteria|p__Firmicutes|c__Clostridia|o__Clostridiales|f__Lachnospiraceae|g__Lachnospiraceae_unclassified|s__Eubacterium_rectale	GCA_000432235
XieH_2016__YSZC12003_37199__bin.39	4933	k__Bacteria|p__Firmicutes|c__Clostridia|o__Clostridiales|f__Lachnospiraceae|g__Lachnospiraceae_unclassified|s__Eubacterium_rectale	GCA_000432235
XieH_2016__YSZC12003_37271R1__bin.39	4933	k__Bacteria|p__Firmicutes|c__Clostridia|o__Clostridiales|f__Lachnospiraceae|g__Lachnospiraceae_unclassified|s__Eubacterium_rectale	GCA_000432235
XieH_2016__YSZC12003_37276__bin.61	4933	k__Bacteria|p__Firmicutes|c__Clostridia|o__Clostridiales|f__Lachnospiraceae|g__Lachnospiraceae_unclassified|s__Eubacterium_rectale	GCA_000432235
XieH_2016__YSZC12003_37286__bin.27	4933	k__Bacteria|p__Firmicutes|c__Clostridia|o__Clostridiales|f__Lachnospiraceae|g__Lachnospiraceae_unclassified|s__Eubacterium_rectale	GCA_000432235
XieH_2016__YSZC12003_37293__bin.5	4933	k__Bacteria|p__Firmicutes|c__Clostridia|o__Clostridiales|f__Lachnospiraceae|g__Lachnospiraceae_unclassified|s__Eubacterium_rectale	GCA_000432235
XieH_2016__YSZC12003_37305R1__bin.34	4933	k__Bacteria|p__Firmicutes|c__Clostridia|o__Clostridiales|f__Lachnospiraceae|g__Lachnospiraceae_unclassified|s__Eubacterium_rectale	GCA_000432235
XieH_2016__YSZC12003_37308R1__bin.13	4933	k__Bacteria|p__Firmicutes|c__Clostridia|o__Clostridiales|f__Lachnospiraceae|g__Lachnospiraceae_unclassified|s__Eubacterium_rectale	GCA_000432235
XieH_2016__YSZC12003_37309R1__bin.54	4933	k__Bacteria|p__Firmicutes|c__Clostridia|o__Clostridiales|f__Lachnospiraceae|g__Lachnospiraceae_unclassified|s__Eubacterium_rectale	GCA_000432235
XieH_2016__YSZC12003_37317__bin.51	4933	k__Bacteria|p__Firmicutes|c__Clostridia|o__Clostridiales|f__Lachnospiraceae|g__Lachnospiraceae_unclassified|s__Eubacterium_rectale	GCA_000432235
XieH_2016__YSZC12003_37323__bin.42	4933	k__Bacteria|p__Firmicutes|c__Clostridia|o__Clostridiales|f__Lachnospiraceae|g__Lachnospiraceae_unclassified|s__Eubacterium_rectale	GCA_000432235
XieH_2016__YSZC12003_37330__bin.97	4933	k__Bacteria|p__Firmicutes|c__Clostridia|o__Clostridiales|f__Lachnospiraceae|g__Lachnospiraceae_unclassified|s__Eubacterium_rectale	GCA_000432235
XieH_2016__YSZC12003_37348__bin.69	4933	k__Bacteria|p__Firmicutes|c__Clostridia|o__Clostridiales|f__Lachnospiraceae|g__Lachnospiraceae_unclassified|s__Eubacterium_rectale	GCA_000432235
XieH_2016__YSZC12003_37353__bin.14	4933	k__Bacteria|p__Firmicutes|c__Clostridia|o__Clostridiales|f__Lachnospiraceae|g__Lachnospiraceae_unclassified|s__Eubacterium_rectale	GCA_000432235
XieH_2016__YSZC12003_37394__bin.32	4933	k__Bacteria|p__Firmicutes|c__Clostridia|o__Clostridiales|f__Lachnospiraceae|g__Lachnospiraceae_unclassified|s__Eubacterium_rectale	GCA_000432235
XieH_2016__YSZC12003_37399__bin.26	4933	k__Bacteria|p__Firmicutes|c__Clostridia|o__Clostridiales|f__Lachnospiraceae|g__Lachnospiraceae_unclassified|s__Eubacterium_rectale	GCA_000432235
XieH_2016__YSZC12003_37462__bin.17	4933	k__Bacteria|p__Firmicutes|c__Clostridia|o__Clostridiales|f__Lachnospiraceae|g__Lachnospiraceae_unclassified|s__Eubacterium_rectale	GCA_000432235
XieH_2016__YSZC12003_37545__bin.89	4933	k__Bacteria|p__Firmicutes|c__Clostridia|o__Clostridiales|f__Lachnospiraceae|g__Lachnospiraceae_unclassified|s__Eubacterium_rectale	GCA_000432235
XieH_2016__YSZC12003_37647__bin.40	4933	k__Bacteria|p__Firmicutes|c__Clostridia|o__Clostridiales|f__Lachnospiraceae|g__Lachnospiraceae_unclassified|s__Eubacterium_rectale	GCA_000432235
XieH_2016__YSZC12003_37652__bin.36	4933	k__Bacteria|p__Firmicutes|c__Clostridia|o__Clostridiales|f__Lachnospiraceae|g__Lachnospiraceae_unclassified|s__Eubacterium_rectale	GCA_000432235
XieH_2016__YSZC12003_37797__bin.8	4933	k__Bacteria|p__Firmicutes|c__Clostridia|o__Clostridiales|f__Lachnospiraceae|g__Lachnospiraceae_unclassified|s__Eubacterium_rectale	GCA_000432235
XieH_2016__YSZC12003_37878__bin.25	4933	k__Bacteria|p__Firmicutes|c__Clostridia|o__Clostridiales|f__Lachnospiraceae|g__Lachnospiraceae_unclassified|s__Eubacterium_rectale	GCA_000432235
XieH_2016__YSZC12003_37880__bin.49	4933	k__Bacteria|p__Firmicutes|c__Clostridia|o__Clostridiales|f__Lachnospiraceae|g__Lachnospiraceae_unclassified|s__Eubacterium_rectale	GCA_000432235
YuJ_2015__SZAXPI003409-8__bin.42	4933	k__Bacteria|p__Firmicutes|c__Clostridia|o__Clostridiales|f__Lachnospiraceae|g__Lachnospiraceae_unclassified|s__Eubacterium_rectale	GCA_000432235
YuJ_2015__SZAXPI003414-3__bin.15	4933	k__Bacteria|p__Firmicutes|c__Clostridia|o__Clostridiales|f__Lachnospiraceae|g__Lachnospiraceae_unclassified|s__Eubacterium_rectale	GCA_000432235
YuJ_2015__SZAXPI003421-5__bin.19	4933	k__Bacteria|p__Firmicutes|c__Clostridia|o__Clostridiales|f__Lachnospiraceae|g__Lachnospiraceae_unclassified|s__Eubacterium_rectale	GCA_000432235
YuJ_2015__SZAXPI003432-12__bin.20	4933	k__Bacteria|p__Firmicutes|c__Clostridia|o__Clostridiales|f__Lachnospiraceae|g__Lachnospiraceae_unclassified|s__Eubacterium_rectale	GCA_000432235
YuJ_2015__SZAXPI015212-113__bin.60	4933	k__Bacteria|p__Firmicutes|c__Clostridia|o__Clostridiales|f__Lachnospiraceae|g__Lachnospiraceae_unclassified|s__Eubacterium_rectale	GCA_000432235
YuJ_2015__SZAXPI015213-15__bin.43	4933	k__Bacteria|p__Firmicutes|c__Clostridia|o__Clostridiales|f__Lachnospiraceae|g__Lachnospiraceae_unclassified|s__Eubacterium_rectale	GCA_000432235
YuJ_2015__SZAXPI015214-19__bin.21	4933	k__Bacteria|p__Firmicutes|c__Clostridia|o__Clostridiales|f__Lachnospiraceae|g__Lachnospiraceae_unclassified|s__Eubacterium_rectale	GCA_000432235
YuJ_2015__SZAXPI015215-20__bin.54	4933	k__Bacteria|p__Firmicutes|c__Clostridia|o__Clostridiales|f__Lachnospiraceae|g__Lachnospiraceae_unclassified|s__Eubacterium_rectale	GCA_000432235
YuJ_2015__SZAXPI015222-123__bin.27	4933	k__Bacteria|p__Firmicutes|c__Clostridia|o__Clostridiales|f__Lachnospiraceae|g__Lachnospiraceae_unclassified|s__Eubacterium_rectale	GCA_000432235
YuJ_2015__SZAXPI015231-17__bin.25	4933	k__Bacteria|p__Firmicutes|c__Clostridia|o__Clostridiales|f__Lachnospiraceae|g__Lachnospiraceae_unclassified|s__Eubacterium_rectale	GCA_000432235
YuJ_2015__SZAXPI015235-21__bin.44	4933	k__Bacteria|p__Firmicutes|c__Clostridia|o__Clostridiales|f__Lachnospiraceae|g__Lachnospiraceae_unclassified|s__Eubacterium_rectale	GCA_000432235
YuJ_2015__SZAXPI015241-27__bin.30	4933	k__Bacteria|p__Firmicutes|c__Clostridia|o__Clostridiales|f__Lachnospiraceae|g__Lachnospiraceae_unclassified|s__Eubacterium_rectale	GCA_000432235
YuJ_2015__SZAXPI015245-33__bin.13	4933	k__Bacteria|p__Firmicutes|c__Clostridia|o__Clostridiales|f__Lachnospiraceae|g__Lachnospiraceae_unclassified|s__Eubacterium_rectale	GCA_000432235
YuJ_2015__SZAXPI015255-46__bin.58	4933	k__Bacteria|p__Firmicutes|c__Clostridia|o__Clostridiales|f__Lachnospiraceae|g__Lachnospiraceae_unclassified|s__Eubacterium_rectale	GCA_000432235
YuJ_2015__SZAXPI015268-109__bin.51	4933	k__Bacteria|p__Firmicutes|c__Clostridia|o__Clostridiales|f__Lachnospiraceae|g__Lachnospiraceae_unclassified|s__Eubacterium_rectale	GCA_000432235
YuJ_2015__SZAXPI015270-90__bin.27	4933	k__Bacteria|p__Firmicutes|c__Clostridia|o__Clostridiales|f__Lachnospiraceae|g__Lachnospiraceae_unclassified|s__Eubacterium_rectale	GCA_000432235
YuJ_2015__SZAXPI015272-108__bin.20	4933	k__Bacteria|p__Firmicutes|c__Clostridia|o__Clostridiales|f__Lachnospiraceae|g__Lachnospiraceae_unclassified|s__Eubacterium_rectale	GCA_000432235
YuJ_2015__SZAXPI017455-21__bin.24	4933	k__Bacteria|p__Firmicutes|c__Clostridia|o__Clostridiales|f__Lachnospiraceae|g__Lachnospiraceae_unclassified|s__Eubacterium_rectale	GCA_000432235
YuJ_2015__SZAXPI017589-133__bin.35	4933	k__Bacteria|p__Firmicutes|c__Clostridia|o__Clostridiales|f__Lachnospiraceae|g__Lachnospiraceae_unclassified|s__Eubacterium_rectale	GCA_000432235
YuJ_2015__SZAXPI017591-140__bin.62	4933	k__Bacteria|p__Firmicutes|c__Clostridia|o__Clostridiales|f__Lachnospiraceae|g__Lachnospiraceae_unclassified|s__Eubacterium_rectale	GCA_000432235
YuJ_2015__SZAXPI017594-166__bin.51	4933	k__Bacteria|p__Firmicutes|c__Clostridia|o__Clostridiales|f__Lachnospiraceae|g__Lachnospiraceae_unclassified|s__Eubacterium_rectale	GCA_000432235
ZeeviD_2015__PNP_DietIntervention_35__bin.46	4933	k__Bacteria|p__Firmicutes|c__Clostridia|o__Clostridiales|f__Lachnospiraceae|g__Lachnospiraceae_unclassified|s__Eubacterium_rectale	GCA_000432235
ZeeviD_2015__PNP_DietIntervention_51__bin.1	4933	k__Bacteria|p__Firmicutes|c__Clostridia|o__Clostridiales|f__Lachnospiraceae|g__Lachnospiraceae_unclassified|s__Eubacterium_rectale	GCA_000432235
ZeeviD_2015__PNP_DietIntervention_5__bin.18	4933	k__Bacteria|p__Firmicutes|c__Clostridia|o__Clostridiales|f__Lachnospiraceae|g__Lachnospiraceae_unclassified|s__Eubacterium_rectale	GCA_000432235
ZeeviD_2015__PNP_DietIntervention_6__bin.2	4933	k__Bacteria|p__Firmicutes|c__Clostridia|o__Clostridiales|f__Lachnospiraceae|g__Lachnospiraceae_unclassified|s__Eubacterium_rectale	GCA_000432235
ZeeviD_2015__PNP_Main_101__bin.5	4933	k__Bacteria|p__Firmicutes|c__Clostridia|o__Clostridiales|f__Lachnospiraceae|g__Lachnospiraceae_unclassified|s__Eubacterium_rectale	GCA_000432235
ZeeviD_2015__PNP_Main_124__bin.14	4933	k__Bacteria|p__Firmicutes|c__Clostridia|o__Clostridiales|f__Lachnospiraceae|g__Lachnospiraceae_unclassified|s__Eubacterium_rectale	GCA_000432235
ZeeviD_2015__PNP_Main_12__bin.19	4933	k__Bacteria|p__Firmicutes|c__Clostridia|o__Clostridiales|f__Lachnospiraceae|g__Lachnospiraceae_unclassified|s__Eubacterium_rectale	GCA_000432235
ZeeviD_2015__PNP_Main_13__bin.26	4933	k__Bacteria|p__Firmicutes|c__Clostridia|o__Clostridiales|f__Lachnospiraceae|g__Lachnospiraceae_unclassified|s__Eubacterium_rectale	GCA_000432235
ZeeviD_2015__PNP_Main_143__bin.8	4933	k__Bacteria|p__Firmicutes|c__Clostridia|o__Clostridiales|f__Lachnospiraceae|g__Lachnospiraceae_unclassified|s__Eubacterium_rectale	GCA_000432235
ZeeviD_2015__PNP_Main_144__bin.56	4933	k__Bacteria|p__Firmicutes|c__Clostridia|o__Clostridiales|f__Lachnospiraceae|g__Lachnospiraceae_unclassified|s__Eubacterium_rectale	GCA_000432235
ZeeviD_2015__PNP_Main_146__bin.29	4933	k__Bacteria|p__Firmicutes|c__Clostridia|o__Clostridiales|f__Lachnospiraceae|g__Lachnospiraceae_unclassified|s__Eubacterium_rectale	GCA_000432235
ZeeviD_2015__PNP_Main_167__bin.11	4933	k__Bacteria|p__Firmicutes|c__Clostridia|o__Clostridiales|f__Lachnospiraceae|g__Lachnospiraceae_unclassified|s__Eubacterium_rectale	GCA_000432235
ZeeviD_2015__PNP_Main_184__bin.39	4933	k__Bacteria|p__Firmicutes|c__Clostridia|o__Clostridiales|f__Lachnospiraceae|g__Lachnospiraceae_unclassified|s__Eubacterium_rectale	GCA_000432235
ZeeviD_2015__PNP_Main_217__bin.22	4933	k__Bacteria|p__Firmicutes|c__Clostridia|o__Clostridiales|f__Lachnospiraceae|g__Lachnospiraceae_unclassified|s__Eubacterium_rectale	GCA_000432235
ZeeviD_2015__PNP_Main_220__bin.63	4933	k__Bacteria|p__Firmicutes|c__Clostridia|o__Clostridiales|f__Lachnospiraceae|g__Lachnospiraceae_unclassified|s__Eubacterium_rectale	GCA_000432235
ZeeviD_2015__PNP_Main_230__bin.22	4933	k__Bacteria|p__Firmicutes|c__Clostridia|o__Clostridiales|f__Lachnospiraceae|g__Lachnospiraceae_unclassified|s__Eubacterium_rectale	GCA_000432235
ZeeviD_2015__PNP_Main_240__bin.7	4933	k__Bacteria|p__Firmicutes|c__Clostridia|o__Clostridiales|f__Lachnospiraceae|g__Lachnospiraceae_unclassified|s__Eubacterium_rectale	GCA_000432235
ZeeviD_2015__PNP_Main_246__bin.8	4933	k__Bacteria|p__Firmicutes|c__Clostridia|o__Clostridiales|f__Lachnospiraceae|g__Lachnospiraceae_unclassified|s__Eubacterium_rectale	GCA_000432235
ZeeviD_2015__PNP_Main_249__bin.17	4933	k__Bacteria|p__Firmicutes|c__Clostridia|o__Clostridiales|f__Lachnospiraceae|g__Lachnospiraceae_unclassified|s__Eubacterium_rectale	GCA_000432235
ZeeviD_2015__PNP_Main_259__bin.6	4933	k__Bacteria|p__Firmicutes|c__Clostridia|o__Clostridiales|f__Lachnospiraceae|g__Lachnospiraceae_unclassified|s__Eubacterium_rectale	GCA_000432235
ZeeviD_2015__PNP_Main_271__bin.32	4933	k__Bacteria|p__Firmicutes|c__Clostridia|o__Clostridiales|f__Lachnospiraceae|g__Lachnospiraceae_unclassified|s__Eubacterium_rectale	GCA_000432235
ZeeviD_2015__PNP_Main_273__bin.38	4933	k__Bacteria|p__Firmicutes|c__Clostridia|o__Clostridiales|f__Lachnospiraceae|g__Lachnospiraceae_unclassified|s__Eubacterium_rectale	GCA_000432235
ZeeviD_2015__PNP_Main_281__bin.36	4933	k__Bacteria|p__Firmicutes|c__Clostridia|o__Clostridiales|f__Lachnospiraceae|g__Lachnospiraceae_unclassified|s__Eubacterium_rectale	GCA_000432235
ZeeviD_2015__PNP_Main_302__bin.18	4933	k__Bacteria|p__Firmicutes|c__Clostridia|o__Clostridiales|f__Lachnospiraceae|g__Lachnospiraceae_unclassified|s__Eubacterium_rectale	GCA_000432235
ZeeviD_2015__PNP_Main_307__bin.1	4933	k__Bacteria|p__Firmicutes|c__Clostridia|o__Clostridiales|f__Lachnospiraceae|g__Lachnospiraceae_unclassified|s__Eubacterium_rectale	GCA_000432235
ZeeviD_2015__PNP_Main_309__bin.29	4933	k__Bacteria|p__Firmicutes|c__Clostridia|o__Clostridiales|f__Lachnospiraceae|g__Lachnospiraceae_unclassified|s__Eubacterium_rectale	GCA_000432235
ZeeviD_2015__PNP_Main_329__bin.27	4933	k__Bacteria|p__Firmicutes|c__Clostridia|o__Clostridiales|f__Lachnospiraceae|g__Lachnospiraceae_unclassified|s__Eubacterium_rectale	GCA_000432235
ZeeviD_2015__PNP_Main_346__bin.7	4933	k__Bacteria|p__Firmicutes|c__Clostridia|o__Clostridiales|f__Lachnospiraceae|g__Lachnospiraceae_unclassified|s__Eubacterium_rectale	GCA_000432235
ZeeviD_2015__PNP_Main_374__bin.21	4933	k__Bacteria|p__Firmicutes|c__Clostridia|o__Clostridiales|f__Lachnospiraceae|g__Lachnospiraceae_unclassified|s__Eubacterium_rectale	GCA_000432235
ZeeviD_2015__PNP_Main_385__bin.14	4933	k__Bacteria|p__Firmicutes|c__Clostridia|o__Clostridiales|f__Lachnospiraceae|g__Lachnospiraceae_unclassified|s__Eubacterium_rectale	GCA_000432235
ZeeviD_2015__PNP_Main_38__bin.46	4933	k__Bacteria|p__Firmicutes|c__Clostridia|o__Clostridiales|f__Lachnospiraceae|g__Lachnospiraceae_unclassified|s__Eubacterium_rectale	GCA_000432235
ZeeviD_2015__PNP_Main_394__bin.26	4933	k__Bacteria|p__Firmicutes|c__Clostridia|o__Clostridiales|f__Lachnospiraceae|g__Lachnospiraceae_unclassified|s__Eubacterium_rectale	GCA_000432235
ZeeviD_2015__PNP_Main_423__bin.27	4933	k__Bacteria|p__Firmicutes|c__Clostridia|o__Clostridiales|f__Lachnospiraceae|g__Lachnospiraceae_unclassified|s__Eubacterium_rectale	GCA_000432235
ZeeviD_2015__PNP_Main_431__bin.36	4933	k__Bacteria|p__Firmicutes|c__Clostridia|o__Clostridiales|f__Lachnospiraceae|g__Lachnospiraceae_unclassified|s__Eubacterium_rectale	GCA_000432235
ZeeviD_2015__PNP_Main_444__bin.52	4933	k__Bacteria|p__Firmicutes|c__Clostridia|o__Clostridiales|f__Lachnospiraceae|g__Lachnospiraceae_unclassified|s__Eubacterium_rectale	GCA_000432235
ZeeviD_2015__PNP_Main_453__bin.23	4933	k__Bacteria|p__Firmicutes|c__Clostridia|o__Clostridiales|f__Lachnospiraceae|g__Lachnospiraceae_unclassified|s__Eubacterium_rectale	GCA_000432235
ZeeviD_2015__PNP_Main_497__bin.4	4933	k__Bacteria|p__Firmicutes|c__Clostridia|o__Clostridiales|f__Lachnospiraceae|g__Lachnospiraceae_unclassified|s__Eubacterium_rectale	GCA_000432235
ZeeviD_2015__PNP_Main_512__bin.16	4933	k__Bacteria|p__Firmicutes|c__Clostridia|o__Clostridiales|f__Lachnospiraceae|g__Lachnospiraceae_unclassified|s__Eubacterium_rectale	GCA_000432235
ZeeviD_2015__PNP_Main_556__bin.3	4933	k__Bacteria|p__Firmicutes|c__Clostridia|o__Clostridiales|f__Lachnospiraceae|g__Lachnospiraceae_unclassified|s__Eubacterium_rectale	GCA_000432235
ZeeviD_2015__PNP_Main_564__bin.20	4933	k__Bacteria|p__Firmicutes|c__Clostridia|o__Clostridiales|f__Lachnospiraceae|g__Lachnospiraceae_unclassified|s__Eubacterium_rectale	GCA_000432235
ZeeviD_2015__PNP_Main_609__bin.29	4933	k__Bacteria|p__Firmicutes|c__Clostridia|o__Clostridiales|f__Lachnospiraceae|g__Lachnospiraceae_unclassified|s__Eubacterium_rectale	GCA_000432235
ZeeviD_2015__PNP_Main_622__bin.10	4933	k__Bacteria|p__Firmicutes|c__Clostridia|o__Clostridiales|f__Lachnospiraceae|g__Lachnospiraceae_unclassified|s__Eubacterium_rectale	GCA_000432235
ZeeviD_2015__PNP_Main_687__bin.46	4933	k__Bacteria|p__Firmicutes|c__Clostridia|o__Clostridiales|f__Lachnospiraceae|g__Lachnospiraceae_unclassified|s__Eubacterium_rectale	GCA_000432235
ZeeviD_2015__PNP_Main_68__bin.8	4933	k__Bacteria|p__Firmicutes|c__Clostridia|o__Clostridiales|f__Lachnospiraceae|g__Lachnospiraceae_unclassified|s__Eubacterium_rectale	GCA_000432235
ZeeviD_2015__PNP_Main_691__bin.3	4933	k__Bacteria|p__Firmicutes|c__Clostridia|o__Clostridiales|f__Lachnospiraceae|g__Lachnospiraceae_unclassified|s__Eubacterium_rectale	GCA_000432235
ZeeviD_2015__PNP_Main_695__bin.13	4933	k__Bacteria|p__Firmicutes|c__Clostridia|o__Clostridiales|f__Lachnospiraceae|g__Lachnospiraceae_unclassified|s__Eubacterium_rectale	GCA_000432235
ZeeviD_2015__PNP_Main_69__bin.18	4933	k__Bacteria|p__Firmicutes|c__Clostridia|o__Clostridiales|f__Lachnospiraceae|g__Lachnospiraceae_unclassified|s__Eubacterium_rectale	GCA_000432235
ZeeviD_2015__PNP_Main_705__bin.6	4933	k__Bacteria|p__Firmicutes|c__Clostridia|o__Clostridiales|f__Lachnospiraceae|g__Lachnospiraceae_unclassified|s__Eubacterium_rectale	GCA_000432235
ZeeviD_2015__PNP_Main_706__bin.1	4933	k__Bacteria|p__Firmicutes|c__Clostridia|o__Clostridiales|f__Lachnospiraceae|g__Lachnospiraceae_unclassified|s__Eubacterium_rectale	GCA_000432235
ZeeviD_2015__PNP_Main_708__bin.34	4933	k__Bacteria|p__Firmicutes|c__Clostridia|o__Clostridiales|f__Lachnospiraceae|g__Lachnospiraceae_unclassified|s__Eubacterium_rectale	GCA_000432235
ZeeviD_2015__PNP_Main_720__bin.17	4933	k__Bacteria|p__Firmicutes|c__Clostridia|o__Clostridiales|f__Lachnospiraceae|g__Lachnospiraceae_unclassified|s__Eubacterium_rectale	GCA_000432235
ZeeviD_2015__PNP_Main_722__bin.34	4933	k__Bacteria|p__Firmicutes|c__Clostridia|o__Clostridiales|f__Lachnospiraceae|g__Lachnospiraceae_unclassified|s__Eubacterium_rectale	GCA_000432235
ZeeviD_2015__PNP_Main_748__bin.29	4933	k__Bacteria|p__Firmicutes|c__Clostridia|o__Clostridiales|f__Lachnospiraceae|g__Lachnospiraceae_unclassified|s__Eubacterium_rectale	GCA_000432235
ZeeviD_2015__PNP_Main_78__bin.26	4933	k__Bacteria|p__Firmicutes|c__Clostridia|o__Clostridiales|f__Lachnospiraceae|g__Lachnospiraceae_unclassified|s__Eubacterium_rectale	GCA_000432235
ZeeviD_2015__PNP_Main_79__bin.35	4933	k__Bacteria|p__Firmicutes|c__Clostridia|o__Clostridiales|f__Lachnospiraceae|g__Lachnospiraceae_unclassified|s__Eubacterium_rectale	GCA_000432235
ZeeviD_2015__PNP_Main_97__bin.34	4933	k__Bacteria|p__Firmicutes|c__Clostridia|o__Clostridiales|f__Lachnospiraceae|g__Lachnospiraceae_unclassified|s__Eubacterium_rectale	GCA_000432235
ZeeviD_2015__PNP_Validation_10__bin.15	4933	k__Bacteria|p__Firmicutes|c__Clostridia|o__Clostridiales|f__Lachnospiraceae|g__Lachnospiraceae_unclassified|s__Eubacterium_rectale	GCA_000432235
ZeeviD_2015__PNP_Validation_11__bin.11	4933	k__Bacteria|p__Firmicutes|c__Clostridia|o__Clostridiales|f__Lachnospiraceae|g__Lachnospiraceae_unclassified|s__Eubacterium_rectale	GCA_000432235
ZeeviD_2015__PNP_Validation_20__bin.19	4933	k__Bacteria|p__Firmicutes|c__Clostridia|o__Clostridiales|f__Lachnospiraceae|g__Lachnospiraceae_unclassified|s__Eubacterium_rectale	GCA_000432235
ZeeviD_2015__PNP_Validation_44__bin.15	4933	k__Bacteria|p__Firmicutes|c__Clostridia|o__Clostridiales|f__Lachnospiraceae|g__Lachnospiraceae_unclassified|s__Eubacterium_rectale	GCA_000432235
ZeeviD_2015__PNP_Validation_55__bin.14	4933	k__Bacteria|p__Firmicutes|c__Clostridia|o__Clostridiales|f__Lachnospiraceae|g__Lachnospiraceae_unclassified|s__Eubacterium_rectale	GCA_000432235
ZeeviD_2015__PNP_Validation_69__bin.10	4933	k__Bacteria|p__Firmicutes|c__Clostridia|o__Clostridiales|f__Lachnospiraceae|g__Lachnospiraceae_unclassified|s__Eubacterium_rectale	GCA_000432235
ZeeviD_2015__PNP_Validation_71__bin.6	4933	k__Bacteria|p__Firmicutes|c__Clostridia|o__Clostridiales|f__Lachnospiraceae|g__Lachnospiraceae_unclassified|s__Eubacterium_rectale	GCA_000432235
ZellerG_2014__CCIS08668806ST-3-0__bin.10	4933	k__Bacteria|p__Firmicutes|c__Clostridia|o__Clostridiales|f__Lachnospiraceae|g__Lachnospiraceae_unclassified|s__Eubacterium_rectale	GCA_000432235
ZellerG_2014__CCIS10793554ST-4-0__bin.7	4933	k__Bacteria|p__Firmicutes|c__Clostridia|o__Clostridiales|f__Lachnospiraceae|g__Lachnospiraceae_unclassified|s__Eubacterium_rectale	GCA_000432235
ZellerG_2014__CCIS11354283ST-4-0__bin.54	4933	k__Bacteria|p__Firmicutes|c__Clostridia|o__Clostridiales|f__Lachnospiraceae|g__Lachnospiraceae_unclassified|s__Eubacterium_rectale	GCA_000432235
ZellerG_2014__CCIS16383318ST-4-0__bin.2	4933	k__Bacteria|p__Firmicutes|c__Clostridia|o__Clostridiales|f__Lachnospiraceae|g__Lachnospiraceae_unclassified|s__Eubacterium_rectale	GCA_000432235
ZellerG_2014__CCIS20795251ST-4-0__bin.32	4933	k__Bacteria|p__Firmicutes|c__Clostridia|o__Clostridiales|f__Lachnospiraceae|g__Lachnospiraceae_unclassified|s__Eubacterium_rectale	GCA_000432235
ZellerG_2014__CCIS22906510ST-20-0__bin.67	4933	k__Bacteria|p__Firmicutes|c__Clostridia|o__Clostridiales|f__Lachnospiraceae|g__Lachnospiraceae_unclassified|s__Eubacterium_rectale	GCA_000432235
ZellerG_2014__CCIS36699628ST-4-0__bin.35	4933	k__Bacteria|p__Firmicutes|c__Clostridia|o__Clostridiales|f__Lachnospiraceae|g__Lachnospiraceae_unclassified|s__Eubacterium_rectale	GCA_000432235
ZellerG_2014__CCIS44676181ST-4-0__bin.56	4933	k__Bacteria|p__Firmicutes|c__Clostridia|o__Clostridiales|f__Lachnospiraceae|g__Lachnospiraceae_unclassified|s__Eubacterium_rectale	GCA_000432235
ZellerG_2014__CCIS48725289ST-4-0__bin.24	4933	k__Bacteria|p__Firmicutes|c__Clostridia|o__Clostridiales|f__Lachnospiraceae|g__Lachnospiraceae_unclassified|s__Eubacterium_rectale	GCA_000432235
ZellerG_2014__CCIS50003399ST-4-0__bin.57	4933	k__Bacteria|p__Firmicutes|c__Clostridia|o__Clostridiales|f__Lachnospiraceae|g__Lachnospiraceae_unclassified|s__Eubacterium_rectale	GCA_000432235
ZellerG_2014__CCIS54027808ST-4-0__bin.34	4933	k__Bacteria|p__Firmicutes|c__Clostridia|o__Clostridiales|f__Lachnospiraceae|g__Lachnospiraceae_unclassified|s__Eubacterium_rectale	GCA_000432235
ZellerG_2014__CCIS55230578ST-4-0__bin.6	4933	k__Bacteria|p__Firmicutes|c__Clostridia|o__Clostridiales|f__Lachnospiraceae|g__Lachnospiraceae_unclassified|s__Eubacterium_rectale	GCA_000432235
ZellerG_2014__CCIS61287323ST-4-0__bin.15	4933	k__Bacteria|p__Firmicutes|c__Clostridia|o__Clostridiales|f__Lachnospiraceae|g__Lachnospiraceae_unclassified|s__Eubacterium_rectale	GCA_000432235
ZellerG_2014__CCIS63910149ST-4-0__bin.17	4933	k__Bacteria|p__Firmicutes|c__Clostridia|o__Clostridiales|f__Lachnospiraceae|g__Lachnospiraceae_unclassified|s__Eubacterium_rectale	GCA_000432235
ZellerG_2014__CCIS83574003ST-4-0__bin.9	4933	k__Bacteria|p__Firmicutes|c__Clostridia|o__Clostridiales|f__Lachnospiraceae|g__Lachnospiraceae_unclassified|s__Eubacterium_rectale	GCA_000432235
ZellerG_2014__CCIS94603952ST-4-0__bin.68	4933	k__Bacteria|p__Firmicutes|c__Clostridia|o__Clostridiales|f__Lachnospiraceae|g__Lachnospiraceae_unclassified|s__Eubacterium_rectale	GCA_000432235
ZellerG_2014__CCIS95409808ST-4-0__bin.3	4933	k__Bacteria|p__Firmicutes|c__Clostridia|o__Clostridiales|f__Lachnospiraceae|g__Lachnospiraceae_unclassified|s__Eubacterium_rectale	GCA_000432235
ZellerG_2014__CCMD23101338ST-21-0__bin.4	4933	k__Bacteria|p__Firmicutes|c__Clostridia|o__Clostridiales|f__Lachnospiraceae|g__Lachnospiraceae_unclassified|s__Eubacterium_rectale	GCA_000432235
ZellerG_2014__CCMD26709089ST-21-0__bin.32	4933	k__Bacteria|p__Firmicutes|c__Clostridia|o__Clostridiales|f__Lachnospiraceae|g__Lachnospiraceae_unclassified|s__Eubacterium_rectale	GCA_000432235
ZellerG_2014__CCMD46947453ST-21-0__bin.42	4933	k__Bacteria|p__Firmicutes|c__Clostridia|o__Clostridiales|f__Lachnospiraceae|g__Lachnospiraceae_unclassified|s__Eubacterium_rectale	GCA_000432235
ZellerG_2014__CCMD51864103ST-21-0__bin.50	4933	k__Bacteria|p__Firmicutes|c__Clostridia|o__Clostridiales|f__Lachnospiraceae|g__Lachnospiraceae_unclassified|s__Eubacterium_rectale	GCA_000432235
ZellerG_2014__CCMD72895164ST-21-0__bin.31	4933	k__Bacteria|p__Firmicutes|c__Clostridia|o__Clostridiales|f__Lachnospiraceae|g__Lachnospiraceae_unclassified|s__Eubacterium_rectale	GCA_000432235
ZellerG_2014__CCMD74930188ST-21-0__bin.8	4933	k__Bacteria|p__Firmicutes|c__Clostridia|o__Clostridiales|f__Lachnospiraceae|g__Lachnospiraceae_unclassified|s__Eubacterium_rectale	GCA_000432235
ZellerG_2014__CCMD79987997ST-21-0__bin.20	4933	k__Bacteria|p__Firmicutes|c__Clostridia|o__Clostridiales|f__Lachnospiraceae|g__Lachnospiraceae_unclassified|s__Eubacterium_rectale	GCA_000432235
ZellerG_2014__CCMD90311071ST-21-0__bin.72	4933	k__Bacteria|p__Firmicutes|c__Clostridia|o__Clostridiales|f__Lachnospiraceae|g__Lachnospiraceae_unclassified|s__Eubacterium_rectale	GCA_000432235
ZellerG_2014__MMPU99077057ST__bin.38	5062	-	-
Bengtsson-PalmeJ_2015__TRAVELRES60__bin.111	5090	k__Bacteria|p__Firmicutes|c__Clostridia|o__Clostridiales|f__Clostridiales_unclassified|g__Clostridiales_unclassified|s__Clostridiales_bacterium_KLE1615	GCA_001688665
ChengpingW_2017__AS42raw__bin.35	5090	k__Bacteria|p__Firmicutes|c__Clostridia|o__Clostridiales|f__Clostridiales_unclassified|g__Clostridiales_unclassified|s__Clostridiales_bacterium_KLE1615	GCA_001688665
LiSS_2016__FAT_008-22-2-0__bin.5	5090	k__Bacteria|p__Firmicutes|c__Clostridia|o__Clostridiales|f__Clostridiales_unclassified|g__Clostridiales_unclassified|s__Clostridiales_bacterium_KLE1615	GCA_001688665
SchirmerM_2016__G89030__bin.30	5090	k__Bacteria|p__Firmicutes|c__Clostridia|o__Clostridiales|f__Clostridiales_unclassified|g__Clostridiales_unclassified|s__Clostridiales_bacterium_KLE1615	GCA_001688665
NielsenHB_2014__MH0107__bin.22	5121	k__Bacteria|p__Firmicutes|c__Clostridia|o__Clostridiales|f__Clostridiaceae|g__Clostridium|s__Clostridium_sp_CAG_264	GCA_000432315

## Sheet: Table S4
	SAMPLE.47.G.0h.rep1	SAMPLE.49.G.6h.rep1	SAMPLE.51.G.20h.rep1	SAMPLE.53.G.28h.rep1	SAMPLE.55.G.44h.rep1	SAMPLE.57.G.52h.rep1	SAMPLE.59.G.73h.rep1	SAMPLE.61.G.99h.rep1	SAMPLE.63.G.114h.rep1	SAMPLE.65.G.140h.rep1	SAMPLE.159.G.0h.rep2	SAMPLE.161.G.6h.rep2	SAMPLE.163.G.20h.rep2	SAMPLE.165.G.28h.rep2	SAMPLE.167.G.44h.rep2	SAMPLE.169.G.52h.rep2	SAMPLE.171.G.73h.rep2	SAMPLE.173.G.99h.rep2	SAMPLE.175.G.114h.rep2	SAMPLE.177.G.140h.rep2	SAMPLE.265.G.0h.rep3	SAMPLE.267.G.6h.rep3	SAMPLE.269.G.20h.rep3	SAMPLE.271.G.28h.rep3	SAMPLE.273.G.44h.rep3	SAMPLE.275.G.52h.rep3	SAMPLE.277.G.73h.rep3	SAMPLE.279.G.99h.rep3	SAMPLE.281.G.114h.rep3	SAMPLE.283.G.140h.rep3	SAMPLE.3.NA.0h.rep1	SAMPLE.5.NA.6h.rep1	SAMPLE.7.NA.20h.rep1	SAMPLE.9.NA.28h.rep1	SAMPLE.11.NA.44h.rep1	SAMPLE.13.NA.52h.rep1	SAMPLE.15.NA.73h.rep1	SAMPLE.17.NA.99h.rep1	SAMPLE.19.NA.114h.rep1	SAMPLE.21.NA.140h.rep1	SAMPLE.119.NA.0h.rep2	SAMPLE.121.NA.6h.rep2	SAMPLE.123.NA.20h.rep2	SAMPLE.125.NA.28h.rep2	SAMPLE.127.NA.44h.rep2	SAMPLE.129.NA.52h.rep2	SAMPLE.131.NA.73h.rep2	SAMPLE.133.NA.99h.rep2	SAMPLE.135.NA.114h.rep2
Treatment	Glucose	Glucose	Glucose	Glucose	Glucose	Glucose	Glucose	Glucose	Glucose	Glucose	Glucose	Glucose	Glucose	Glucose	Glucose	Glucose	Glucose	Glucose	Glucose	Glucose	Glucose	Glucose	Glucose	Glucose	Glucose	Glucose	Glucose	Glucose	Glucose	Glucose	No_amendment	No_amendment	No_amendment	No_amendment	No_amendment	No_amendment	No_amendment	No_amendment	No_amendment	No_amendment	No_amendment	No_amendment	No_amendment	No_amendment	No_amendment	No_amendment	No_amendment	No_amendment	No_amendment
Replicate	Replicate_1	Replicate_1	Replicate_1	Replicate_1	Replicate_1	Replicate_1	Replicate_1	Replicate_1	Replicate_1	Replicate_1	Replicate_2	Replicate_2	Replicate_2	Replicate_2	Replicate_2	Replicate_2	Replicate_2	Replicate_2	Replicate_2	Replicate_2	Replicate_3	Replicate_3	Replicate_3	Replicate_3	Replicate_3	Replicate_3	Replicate_3	Replicate_3	Replicate_3	Replicate_3	Replicate_1	Replicate_1	Replicate_1	Replicate_1	Replicate_1	Replicate_1	Replicate_1	Replicate_1	Replicate_1	Replicate_1	Replicate_2	Replicate_2	Replicate_2	Replicate_2	Replicate_2	Replicate_2	Replicate_2	Replicate_2	Replicate_2
Time (hours)	0_h	6_h	20_h	28_h	44_h	52_h	73_h	99_h	114_h	140_h	0_h	6_h	20_h	28_h	44_h	52_h	73_h	99_h	114_h	140_h	0_h	6_h	20_h	28_h	44_h	52_h	73_h	99_h	114_h	140_h	0_h	6_h	20_h	28_h	44_h	52_h	73_h	99_h	114_h	140_h	0_h	6_h	20_h	28_h	44_h	52_h	73_h	99_h	114_h
OTU_1	1925	1532	1225	2136	2563	2031	1649	2363	2025	1722	3257	2203	2354	3204	2338	2376	2842	1722	2001	2362	777	3979	1379	2728	2475	2023	2193	2308	2657	3639	1996	2151	862	1289	2532	1165	2113	1675	1302	2514	1804	2522	3003	2847	2704	1647	2435	1496	2762
OTU_2	750	910	964	1789	2198	1906	1861	2236	1736	1693	1242	1106	1976	2708	2054	2359	3111	1575	1682	1969	239	2479	1215	2229	2358	1975	2172	2553	2029	3103	841	1470	773	1278	2584	1376	2660	2087	1511	2355	814	1637	2741	2773	2863	1793	3096	1925	2899
OTU_3	1526	750	928	1651	2369	2277	2557	3524	2538	3082	2336	1360	1812	2028	2449	2802	4301	2643	2505	3328	551	2099	1111	1816	2445	2381	2828	4300	3204	4690	1389	1340	443	676	1880	972	1720	830	778	1223	1516	1813	2005	1531	1895	1373	1737	964	1698
OTU_5	709	596	238	442	481	472	449	671	522	462	958	890	507	650	547	553	711	474	486	540	235	1709	305	484	456	475	548	587	626	769	904	761	315	499	949	554	961	692	479	793	729	1011	1072	1008	1028	722	910	555	915
OTU_6	1585	453	399	714	1253	1242	1206	1340	923	969	2756	922	688	1075	1332	1484	2052	954	710	697	693	1541	511	744	1075	1046	794	752	504	606	1606	680	186	270	586	237	533	233	198	212	1378	1066	759	496	537	363	434	204	282
OTU_7	565	347	495	1124	1434	1175	1191	1401	914	909	831	588	916	1439	1361	1504	1964	983	850	952	212	958	531	1229	1333	1232	1290	1382	904	1196	575	637	173	287	599	318	486	224	157	182	577	751	724	658	667	516	596	258	355
OTU_8	659	787	1047	1828	1941	1631	889	736	598	390	869	934	1938	2709	1529	1761	1511	504	640	637	280	2464	1337	2321	2107	1544	1229	695	932	969	604	613	361	363	778	330	766	611	264	473	505	432	881	742	792	379	800	404	504
OTU_9	389	564	551	1050	1035	889	735	742	447	468	361	889	992	1751	809	1002	1274	557	460	564	154	1917	700	1490	1313	937	911	950	716	987	393	313	128	145	222	107	134	89	50	106	276	146	333	207	152	91	107	75	100
OTU_10	293	181	214	385	428	343	289	355	292	259	539	322	415	529	407	437	513	290	296	347	106	508	232	440	369	384	356	381	410	541	321	367	144	274	676	397	709	562	476	886	321	493	599	587	709	511	791	524	879
OTU_11	192	150	142	241	269	211	208	257	222	210	250	194	233	389	275	280	338	206	229	298	47	385	145	256	263	223	229	237	239	389	167	304	216	334	907	464	1048	783	613	1151	184	341	637	787	918	747	1273	813	1451
OTU_12	191	122	126	196	260	189	207	235	217	172	300	184	223	271	274	276	294	204	192	233	62	325	114	250	251	239	215	224	281	350	234	255	134	178	490	248	503	386	323	546	210	395	443	382	502	330	512	332	628
OTU_14	220	119	95	210	210	152	150	183	167	143	373	236	216	272	235	197	254	160	152	206	88	305	138	229	249	205	196	184	233	320	259	202	97	152	362	219	433	332	210	377	230	318	324	316	405	280	399	284	399
OTU_15	37	17	22	43	39	37	48	62	46	46	54	33	45	50	68	42	49	46	39	36	11	51	22	25	29	53	34	19	42	61	16	53	28	24	47	21	41	49	38	45	34	44	61	38	62	40	53	23	49
OTU_16	190	149	155	232	259	249	234	299	257	199	318	194	273	364	312	282	354	239	233	273	73	326	180	327	286	277	243	285	294	423	242	261	187	241	595	366	840	879	735	1695	211	334	543	541	707	462	1008	852	1423
OTU_17	339	224	380	434	271	207	165	200	94	97	433	379	773	584	230	256	236	104	89	111	132	637	566	612	337	215	200	148	103	148	436	343	112	118	218	122	201	174	109	201	373	257	299	233	237	140	199	127	198
OTU_18	299	276	286	495	382	298	229	282	238	218	545	277	524	706	389	356	372	243	192	229	109	683	337	598	405	331	273	234	201	354	341	399	199	328	823	463	920	591	374	661	303	404	757	775	852	538	1028	554	848
OTU_19	198	104	60	138	200	180	174	239	244	183	343	146	155	219	185	208	267	195	259	328	72	284	93	161	219	162	252	262	363	488	249	235	74	127	323	171	372	383	208	429	192	235	281	299	327	202	347	293	388
OTU_21	520	178	156	278	447	415	405	476	304	319	768	333	340	373	374	477	578	310	235	300	230	615	195	359	403	406	412	499	278	360	570	291	56	80	104	59	94	75	49	77	477	273	199	136	137	97	97	55	86
OTU_22	160	152	171	270	362	296	331	354	318	251	237	243	323	432	366	388	516	311	316	351	50	423	195	324	365	325	382	370	416	515	197	275	112	208	512	291	563	560	422	904	202	331	419	458	543	357	574	477	829
OTU_23	102	48	40	83	90	82	105	140	109	138	137	79	70	113	110	107	189	147	127	191	21	112	38	78	124	92	123	139	112	162	78	61	85	162	591	346	539	246	166	173	95	143	417	550	722	499	661	325	434
OTU_24	73	95	100	179	217	174	146	178	147	132	118	129	210	263	208	173	251	139	132	185	23	291	136	231	219	158	186	187	176	285	117	157	92	145	356	182	386	330	248	538	100	259	320	318	323	233	388	337	479
OTU_25	57	24	39	57	79	56	64	74	49	43	63	57	79	119	81	56	97	48	45	63	15	71	50	70	84	78	65	58	61	68	92	60	28	59	172	92	171	142	130	235	97	120	121	144	187	136	170	118	195
OTU_26	59	31	32	49	58	41	66	83	74	77	64	50	82	86	57	56	92	66	61	93	27	133	49	49	52	61	71	70	75	125	65	65	40	39	130	63	195	231	193	299	62	103	119	101	137	89	156	168	315
OTU_27	107	181	87	142	317	341	398	636	437	619	142	313	207	182	264	430	610	416	398	549	60	461	105	165	263	275	397	585	437	660	135	89	36	55	164	84	188	136	87	128	112	119	144	152	182	135	182	116	221
OTU_28	48	30	30	38	54	38	54	60	44	53	74	50	69	54	65	57	61	43	35	53	18	76	31	51	51	49	54	43	50	60	95	57	32	48	96	76	125	148	106	176	56	126	109	97	143	112	147	102	165
OTU_29	117	110	55	100	80	61	73	164	134	198	128	105	121	125	71	92	158	101	119	224	43	339	81	119	93	87	110	170	189	335	106	120	47	48	107	57	105	92	70	112	86	101	139	109	98	46	103	66	103
OTU_30	55	41	45	63	83	56	60	79	43	44	85	77	84	79	78	84	95	64	54	39	13	97	49	81	75	71	89	54	47	63	125	66	31	46	133	78	133	100	62	90	93	105	138	125	161	102	126	86	128
OTU_31	207	113	112	181	359	309	275	289	158	190	196	203	248	271	268	351	365	208	162	200	67	342	163	193	434	287	240	269	169	302	216	144	40	72	263	102	124	57	44	68	189	172	262	241	219	102	157	60	88
OTU_32	27	18	18	30	42	44	51	79	38	53	30	20	33	50	60	58	66	50	36	43	4	47	20	29	48	53	66	49	54	56	17	29	16	41	104	52	182	203	148	211	26	36	91	95	96	113	206	193	377
OTU_34	113	65	56	112	110	102	109	138	113	89	178	112	116	165	121	115	179	88	103	140	35	190	77	138	131	107	149	136	140	210	137	134	60	84	198	134	271	245	181	386	114	227	210	215	214	198	262	245	390
OTU_35	49	28	17	57	61	39	35	55	44	46	101	54	63	70	68	54	53	51	40	42	17	72	36	59	59	54	46	48	45	55	105	67	25	35	77	43	103	87	64	137	69	106	95	89	104	68	85	76	120
OTU_36	139	99	84	120	170	138	161	256	121	151	163	137	168	169	146	164	216	165	142	188	48	249	108	163	171	144	165	200	175	340	157	136	41	57	175	69	122	83	66	86	91	164	153	161	145	130	142	59	89
OTU_37	55	30	12	48	57	53	81	117	74	120	52	31	41	62	76	63	107	71	78	120	20	87	21	38	57	54	78	124	110	172	42	52	18	44	99	62	114	113	87	137	43	80	84	88	104	64	119	85	151
OTU_38	35	23	22	32	40	36	25	48	26	34	74	32	27	47	41	39	51	30	28	39	18	62	27	36	36	33	42	35	24	43	95	52	30	38	97	63	141	184	127	286	48	68	100	98	115	99	139	126	197
OTU_39	65	27	23	46	46	38	53	66	66	54	98	41	42	53	41	60	78	42	56	85	26	103	24	45	53	37	50	50	93	118	42	43	35	36	100	67	155	92	65	122	54	53	77	79	90	44	92	63	106
OTU_40	91	58	78	163	259	208	292	314	233	269	124	91	138	187	232	306	412	242	229	239	36	179	84	158	251	229	293	348	233	322	89	92	20	27	71	51	104	82	54	80	81	100	110	79	81	53	109	71	116
OTU_41	97	91	59	87	130	125	139	250	222	239	119	106	119	124	106	137	197	161	210	302	31	241	72	107	122	119	168	250	244	436	84	72	16	41	58	43	94	108	89	138	77	48	87	47	73	56	85	85	148
OTU_42	134	34	52	90	104	49	30	26	19	19	231	94	94	129	81	53	41	25	22	20	56	113	55	111	87	44	37	19	17	30	190	92	29	42	42	31	39	42	42	65	155	200	93	74	62	35	51	54	123
OTU_43	44	30	23	33	45	32	41	68	51	81	74	31	56	55	47	51	73	34	46	75	18	98	41	57	51	46	81	60	80	100	55	37	16	25	78	32	80	96	40	125	47	48	55	45	78	64	86	65	105
OTU_44	85	58	49	102	157	100	114	186	109	156	133	71	107	126	127	148	203	113	121	141	30	109	46	96	151	112	163	183	159	191	101	61	16	32	123	52	117	93	71	128	96	102	80	73	107	94	107	68	154
OTU_45	135	108	86	144	191	164	186	294	121	107	242	161	168	166	134	176	290	175	121	134	65	345	114	162	165	179	206	286	134	193	149	120	48	47	104	52	70	54	33	54	172	149	155	109	100	60	105	40	74
OTU_46	10	4	5	11	13	5	12	15	18	8	19	4	8	16	17	16	9	12	12	11	2	13	7	14	9	8	8	7	7	16	4	7	6	8	8	5	8	4	7	8	12	13	16	15	19	10	16	5	16
OTU_47	10	7	4	18	13	3	14	10	10	12	10	3	13	7	19	11	6	4	14	5	3	11	6	9	5	13	1	5	7	17	0	11	2	4	4	3	9	6	1	10	8	7	14	8	16	4	18	9	10
OTU_48	103	41	26	45	71	50	57	71	38	41	144	96	54	69	65	75	73	44	26	28	49	153	34	41	63	65	48	47	44	37	102	71	168	213	317	124	125	60	25	35	92	83	622	757	333	188	141	48	73
OTU_49	62	46	36	62	62	54	36	52	50	45	118	72	82	81	69	72	61	60	41	60	19	87	39	62	59	54	53	58	66	86	136	102	40	62	171	102	175	83	70	125	82	145	159	154	201	121	134	96	143
OTU_50	73	22	17	33	38	32	32	75	59	54	125	45	35	36	45	47	60	45	61	65	36	98	24	25	40	39	40	53	61	109	92	64	19	28	56	27	80	105	54	124	57	72	43	59	53	47	73	75	139
OTU_51	54	24	53	158	166	138	168	283	198	213	79	71	121	200	145	151	262	206	200	239	22	142	82	152	156	139	183	245	200	306	53	55	19	28	65	31	71	75	48	100	32	46	62	64	59	53	78	48	101
OTU_52	55	33	29	65	77	74	107	111	109	114	68	35	68	79	85	104	135	120	94	131	28	64	38	65	105	103	125	147	122	196	41	32	19	22	84	47	94	64	42	57	39	37	54	67	83	69	77	56	92
OTU_53	16	6	7	14	21	15	16	21	29	10	14	10	18	19	18	19	16	10	10	18	3	15	8	12	10	9	16	10	13	20	8	7	5	5	15	4	17	17	9	25	9	15	14	13	20	13	18	15	21
OTU_55	33	11	3	20	14	16	13	26	37	31	44	14	11	18	35	23	30	22	18	37	14	29	10	14	18	11	32	29	30	49	27	26	19	12	91	54	108	118	51	120	21	28	61	54	86	47	115	119	123
OTU_56	24	14	17	26	32	42	42	52	32	32	49	24	19	38	35	47	71	44	22	36	15	34	17	26	41	31	53	49	39	53	17	23	8	16	32	25	70	41	48	72	24	28	40	58	38	33	68	44	72
OTU_57	40	30	40	76	74	83	128	287	220	270	47	40	89	78	83	116	222	195	191	277	15	87	52	70	82	88	177	302	227	375	24	44	13	21	49	29	91	45	38	48	28	36	49	42	70	52	70	30	82
OTU_58	87	45	30	55	74	41	45	51	39	33	158	74	72	74	64	68	66	32	40	30	31	130	38	89	63	52	41	55	43	55	80	41	20	17	49	25	46	33	30	44	81	76	50	42	52	46	62	52	61
OTU_59	33	14	14	35	33	24	24	29	30	28	49	26	28	39	27	28	42	26	30	27	8	45	18	23	29	23	35	27	38	39	22	16	15	24	56	32	66	66	36	68	17	31	39	41	53	32	60	40	73
OTU_60	44	45	24	42	55	43	32	67	35	41	61	48	47	66	42	53	61	37	42	50	14	75	31	49	39	54	69	57	53	63	56	56	21	35	80	35	83	76	30	50	38	48	66	89	82	59	83	63	76
OTU_61	12	10	15	40	55	45	54	46	30	35	26	17	44	59	53	82	75	45	35	26	5	28	24	45	44	42	63	53	41	37	13	22	5	18	57	38	61	31	27	39	17	32	47	42	60	46	47	34	49
OTU_62	51	23	16	47	36	23	20	32	11	11	70	40	52	61	39	27	66	27	27	11	23	64	23	54	47	30	44	25	27	22	45	50	16	42	76	34	65	43	15	21	51	61	107	86	84	68	46	42	43
OTU_63	11	1	3	4	7	4	10	8	4	1	9	5	5	9	6	11	5	9	9	6	3	5	3	6	5	4	2	1	1	6	1	0	3	1	3	1	9	2	7	7	6	8	9	6	4	5	9	5	6
OTU_64	49	32	28	57	52	31	39	48	30	33	90	73	58	79	57	67	60	43	37	53	20	89	42	60	61	76	49	47	41	69	80	45	12	37	66	28	68	19	33	49	74	100	75	57	69	49	61	41	64
OTU_65	54	33	36	61	94	92	142	181	105	129	88	58	66	87	85	119	253	145	128	123	30	117	35	74	83	89	165	253	149	176	55	55	10	33	47	31	56	19	18	13	55	76	61	78	71	36	50	23	19
OTU_66	75	78	73	118	139	149	145	242	188	203	108	78	116	149	136	163	259	151	158	217	24	196	82	122	160	153	206	273	204	243	80	54	22	20	36	13	21	28	23	42	58	50	49	36	52	25	30	22	44
OTU_67	53	29	26	66	93	72	83	121	88	119	65	49	83	96	96	113	147	93	73	119	23	86	33	91	113	91	103	123	119	160	47	46	22	31	109	45	80	79	48	115	52	84	97	88	85	69	102	83	134
OTU_68	6	3	5	4	5	2	1	8	3	3	11	3	6	5	7	5	2	3	2	4	1	5	3	8	2	6	2	7	3	8	1	6	0	2	7	0	3	6	3	10	4	7	3	10	7	5	11	2	7
OTU_69	21	12	15	33	39	38	25	68	36	43	35	18	31	40	45	41	71	43	33	56	13	45	14	35	52	34	54	59	71	96	32	20	5	8	24	10	39	31	20	57	17	21	31	23	25	21	32	23	53
OTU_70	42	24	20	39	71	39	32	57	34	40	52	44	61	52	56	52	72	39	30	45	11	66	27	52	52	50	45	57	35	58	32	42	10	27	53	30	44	41	28	52	37	49	56	61	44	37	48	39	54
OTU_71	31	27	16	31	29	23	33	45	42	39	57	27	35	54	40	33	56	41	35	38	21	52	20	33	44	26	45	48	44	44	50	37	9	19	57	30	87	87	62	126	38	58	52	47	64	56	79	49	106
OTU_72	13	9	13	13	16	6	18	16	17	20	21	13	9	25	21	11	21	17	26	19	7	16	9	9	18	10	8	12	33	39	14	7	6	16	24	22	52	53	24	49	13	11	28	22	25	27	36	34	42
OTU_73	18	21	18	44	45	47	63	46	49	32	55	37	54	57	62	73	85	45	32	55	27	68	26	42	63	54	56	61	55	67	35	32	14	20	53	29	74	51	44	86	27	60	46	45	67	56	69	48	82
OTU_74	18	9	6	11	5	4	1	8	3	4	47	19	16	11	9	4	5	3	3	7	21	39	7	6	5	8	8	3	2	11	59	35	12	18	13	15	15	19	8	23	53	62	19	24	19	18	16	10	21
OTU_75	8	3	2	5	7	9	4	6	10	7	5	4	8	8	8	4	9	9	1	6	0	4	4	8	4	5	2	6	4	12	8	2	10	3	8	5	15	29	39	105	5	12	6	9	20	10	16	17	69
OTU_76	39	31	9	21	21	20	23	21	13	13	67	24	29	30	20	15	22	14	14	17	14	58	16	21	22	15	15	23	14	30	36	19	3	11	34	6	21	13	11	10	26	26	40	25	22	8	22	12	20
OTU_77	22	9	11	26	27	24	25	39	23	21	39	24	27	46	27	24	49	27	23	24	16	49	18	19	29	29	42	25	31	37	33	39	14	22	45	23	34	28	9	18	25	22	64	33	41	21	30	9	17
OTU_78	7	5	10	28	57	45	48	69	62	57	8	10	27	46	38	56	97	48	58	77	7	14	17	36	51	42	63	87	72	95	4	13	9	13	38	22	31	21	15	26	9	11	29	15	46	28	30	20	22
OTU_79	36	24	29	67	122	99	80	44	25	25	45	45	58	83	125	118	103	21	10	13	16	86	46	81	132	107	58	46	10	28	28	29	14	28	60	33	59	30	15	20	39	24	45	52	47	43	55	23	45
OTU_80	3	2	0	3	4	4	4	7	1	7	3	0	4	6	5	8	3	5	3	5	3	7	4	4	1	2	2	4	3	7	2	5	1	3	4	1	2	3	1	0	6	1	1	3	10	1	8	3	4
OTU_81	14	14	12	45	68	39	66	106	51	79	23	33	31	53	56	64	108	50	49	73	4	38	19	34	57	49	88	81	67	77	15	21	10	18	53	20	44	44	34	88	11	25	41	39	50	19	38	38	66
OTU_82	5	4	7	13	19	7	8	15	13	12	11	9	12	18	19	9	23	10	11	10	4	10	3	7	13	8	9	11	11	18	3	9	10	13	24	11	42	55	42	109	10	15	16	23	22	22	60	40	98
OTU_83	31	49	16	20	20	10	17	21	13	23	35	44	39	30	22	17	35	22	23	21	17	183	19	29	31	18	25	19	25	37	31	26	10	20	29	14	32	45	21	30	15	19	38	34	28	18	30	16	33
OTU_84	4	0	2	3	1	4	6	8	3	8	7	2	3	2	5	3	5	5	3	5	4	2	2	6	2	3	0	2	3	4	1	1	1	1	1	1	6	3	3	1	0	4	5	6	2	2	7	1	6
OTU_85	52	15	36	65	70	57	60	76	36	44	63	26	77	78	59	70	55	41	32	31	25	33	41	64	63	46	74	51	28	42	60	15	5	6	24	12	17	11	6	10	40	25	21	22	19	18	32	10	18
OTU_86	21	10	12	23	18	25	33	31	19	22	27	17	25	22	28	26	26	27	17	23	7	29	15	28	22	21	19	27	29	37	39	22	9	15	51	16	39	23	21	20	39	39	32	41	32	19	38	19	39
OTU_88	14	9	7	7	25	15	14	21	15	20	24	4	12	18	18	23	26	16	21	24	4	13	7	25	17	14	21	21	21	29	16	12	10	15	41	31	69	57	31	66	16	21	49	50	55	36	45	59	60
OTU_89	29	11	8	17	19	21	18	35	30	36	43	19	15	27	21	25	30	17	21	33	12	45	10	12	23	21	21	29	23	54	34	37	18	22	38	23	29	24	13	25	32	19	38	32	45	19	29	32	32
OTU_90	39	21	21	30	44	30	26	52	33	27	50	31	46	42	44	40	40	33	27	43	12	51	24	30	39	28	35	46	39	45	29	24	10	17	45	21	41	25	27	45	33	43	51	33	36	33	41	37	51
OTU_91	10	6	8	7	16	14	11	21	19	12	20	8	12	18	16	16	26	29	28	26	3	9	9	8	10	16	22	21	24	49	9	13	6	10	30	21	49	68	34	71	8	16	20	28	27	32	39	36	82
OTU_93	71	30	20	58	81	60	88	178	153	222	95	49	57	90	85	125	198	158	126	188	27	94	49	74	87	66	76	83	68	113	59	45	27	70	105	75	144	55	36	45	56	53	151	122	126	74	153	77	106
OTU_95	25	12	12	32	32	26	33	41	26	28	38	26	26	41	33	38	34	35	22	38	5	30	14	33	30	43	32	38	31	49	69	31	8	26	62	44	48	37	34	42	56	47	53	46	59	39	51	39	71
OTU_96	4	2	3	1	3	6	1	4	2	2	3	2	2	4	5	4	2	4	5	5	1	2	0	7	2	2	2	3	2	3	0	0	2	3	5	2	4	5	1	3	3	3	4	3	10	4	6	2	4
OTU_97	25	12	4	8	13	12	11	31	22	17	22	17	13	21	8	10	29	18	18	24	11	48	9	11	14	10	18	32	22	37	22	16	8	13	27	8	15	16	9	10	20	13	27	25	18	13	7	14	18
OTU_98	15	3	5	6	19	6	16	15	4	22	11	9	6	21	14	14	22	6	11	11	4	12	7	6	6	13	13	16	12	15	6	7	2	12	19	7	19	18	25	66	8	10	19	12	15	13	14	23	29
OTU_99	20	27	32	41	42	34	52	90	85	94	27	38	75	72	40	40	120	51	62	81	12	74	36	49	43	36	69	91	70	146	33	25	5	9	24	4	21	20	12	24	30	17	18	16	13	17	21	11	32
OTU_100	29	10	6	13	13	15	18	10	25	14	34	5	17	11	13	16	19	7	17	25	10	31	7	9	8	5	6	14	27	44	16	16	15	16	30	10	28	34	13	29	14	17	24	18	15	11	18	20	17
OTU_101	29	19	19	40	52	50	44	56	30	32	30	44	35	50	37	50	90	39	36	43	12	76	24	43	55	31	66	56	39	63	24	24	13	15	33	11	25	22	14	12	17	32	39	32	28	21	27	24	28
OTU_102	18	1	6	13	14	8	11	13	14	19	16	5	10	19	19	10	22	15	10	19	9	19	4	23	19	12	16	16	24	28	10	19	4	6	24	11	35	43	35	61	13	23	18	24	28	26	30	39	81
OTU_103	12	8	10	9	11	18	15	22	23	21	20	15	13	19	19	21	20	14	18	25	5	25	7	15	23	18	16	14	19	35	17	16	8	7	30	12	31	21	17	31	15	14	21	26	25	19	26	12	29
OTU_104	3	3	5	10	6	3	3	6	6	2	5	5	3	3	4	7	5	3	6	9	2	1	3	5	1	2	10	3	5	7	5	3	3	4	16	11	26	19	25	42	3	14	10	13	29	17	18	18	43
OTU_105	13	5	7	8	11	4	7	12	18	12	18	8	8	12	16	13	10	11	8	10	6	16	4	13	9	10	8	10	18	25	15	12	9	5	18	16	25	17	16	34	10	15	13	14	14	15	19	11	35
OTU_106	22	13	12	15	15	12	15	8	5	7	37	20	10	26	11	14	28	9	6	8	10	32	14	27	15	6	12	7	3	9	26	22	10	8	17	11	24	28	15	18	18	28	37	37	23	17	23	16	26
OTU_107	43	9	14	30	43	36	70	79	55	63	52	20	31	38	29	51	91	56	56	69	18	46	21	30	52	42	42	72	46	80	42	33	10	19	27	18	19	19	9	9	28	28	39	26	37	13	18	5	17
OTU_108	29	15	4	4	4	1	6	6	3	6	34	14	14	12	8	4	6	4	7	5	3	27	7	5	7	7	4	2	1	9	27	27	13	11	33	18	29	14	8	16	28	16	22	31	23	16	17	13	8
OTU_109	11	7	6	16	14	12	15	13	7	19	9	7	15	12	15	12	23	15	8	11	3	7	3	16	15	10	22	20	13	11	11	10	6	8	15	12	19	10	2	7	7	11	22	22	26	16	20	9	9
OTU_110	15	8	11	16	27	26	27	33	10	11	12	11	14	23	22	32	38	16	9	13	10	34	11	23	22	34	39	34	10	13	26	11	2	3	11	8	13	10	4	15	17	8	16	15	17	12	15	6	10
OTU_111	5	2	1	9	16	4	10	16	6	12	11	6	11	10	5	9	8	7	3	14	1	7	4	6	8	7	6	11	3	15	8	10	2	2	11	13	10	19	6	19	10	10	3	9	18	14	16	12	18
OTU_112	15	10	8	16	8	6	5	9	7	2	13	7	18	16	12	18	10	6	4	3	7	20	9	31	12	7	7	3	2	7	13	21	12	18	28	8	15	8	9	22	20	13	80	90	37	18	23	13	37
OTU_113	17	7	10	23	29	26	13	16	11	13	32	20	23	26	18	26	16	18	20	14	8	23	13	26	29	22	22	12	13	23	28	24	7	11	28	10	15	11	12	14	18	33	31	27	32	16	11	9	22
OTU_114	20	21	18	36	48	49	59	82	51	56	26	26	65	57	40	71	95	64	33	36	10	71	24	53	56	43	75	76	49	64	12	9	5	7	27	4	23	13	10	18	17	15	11	6	14	8	14	11	26
OTU_115	1	1	12	17	32	36	35	37	22	18	3	1	7	25	30	41	50	28	26	22	2	3	10	14	43	39	29	36	28	29	7	2	4	1	9	7	13	6	11	20	3	4	6	3	9	5	9	13	28
OTU_116	19	9	2	8	11	7	11	18	9	11	29	16	14	15	13	17	19	18	14	17	5	27	11	10	14	5	11	14	14	29	32	20	15	12	24	8	30	31	21	28	26	27	20	35	27	28	32	34	40
OTU_117	0	1	0	2	2	0	1	4	0	2	2	0	1	5	3	3	4	5	4	4	0	2	0	1	3	4	0	1	2	3	0	4	1	0	1	0	3	3	1	4	2	2	2	1	6	1	6	0	0
OTU_118	1	5	1	3	6	8	6	6	6	11	4	3	2	6	5	7	11	7	7	10	0	7	3	5	1	10	9	7	7	9	8	6	3	7	28	9	21	28	19	41	2	7	11	10	20	13	21	19	51
OTU_119	26	15	6	8	3	2	9	4	1	5	44	27	12	10	5	5	8	2	1	1	11	31	6	5	4	10	7	3	3	3	33	15	6	8	21	7	10	5	4	3	30	18	24	28	19	7	5	3	4
OTU_120	13	18	10	24	33	43	45	46	23	42	14	14	34	22	34	49	64	38	39	46	6	35	15	26	48	30	44	51	34	46	12	6	8	10	11	11	32	22	14	14	11	5	28	16	17	6	34	18	26
OTU_121	7	2	5	5	12	12	16	20	15	20	16	8	11	9	13	19	26	16	14	16	4	16	5	11	15	11	16	29	17	31	5	6	0	6	14	7	12	21	17	23	6	11	9	7	12	23	20	26	21
OTU_122	13	9	5	19	14	15	11	9	6	12	24	18	18	21	18	16	15	15	9	11	2	30	18	14	19	13	25	15	15	16	27	12	9	11	26	10	24	20	13	24	20	23	26	28	32	16	25	16	24
OTU_123	8	5	10	11	8	7	13	17	14	11	16	6	12	11	18	16	14	10	7	7	4	15	6	6	15	7	15	10	10	17	8	10	6	12	25	13	12	20	20	24	6	15	18	15	23	9	16	9	23
OTU_124	7	4	6	7	7	8	6	18	11	11	15	6	5	7	8	16	17	7	9	7	2	10	9	13	11	10	11	10	14	21	3	3	4	5	13	5	18	16	9	7	2	8	11	4	15	10	22	12	13
OTU_125	7	5	4	5	11	9	5	11	4	7	6	11	6	5	10	6	9	7	2	9	0	10	6	8	5	4	3	8	4	9	13	8	3	3	11	11	12	18	3	11	6	11	15	15	8	14	4	10	18
OTU_126	5	2	2	7	11	7	10	24	13	16	4	5	6	7	7	11	15	8	14	18	3	6	2	8	11	10	21	13	14	34	3	8	0	2	7	5	11	11	3	17	4	8	5	6	7	8	10	8	16
OTU_127	0	1	2	2	3	2	2	0	0	3	4	2	3	3	2	6	2	0	4	2	0	4	0	2	2	3	1	1	1	4	3	5	2	2	3	0	2	3	3	1	2	3	2	3	5	1	1	2	3
OTU_129	5	3	3	2	6	2	4	10	15	12	8	2	7	3	6	14	11	18	22	24	3	7	4	8	5	6	7	20	24	27	6	6	3	5	12	15	37	25	17	34	9	9	9	9	21	14	20	31	20
OTU_130	5	4	0	2	8	6	5	8	2	4	6	2	0	6	4	3	5	4	2	4	0	2	0	5	2	2	2	3	0	7	0	5	0	0	4	2	1	5	3	3	4	6	2	5	3	1	3	2	3
OTU_132	13	4	2	4	7	3	2	5	4	5	18	10	6	6	3	5	6	5	5	2	8	13	5	5	2	6	5	8	6	4	30	14	1	3	5	3	11	7	2	3	15	4	11	11	15	4	8	5	8
OTU_133	12	2	6	9	5	4	6	9	3	7	24	13	17	15	11	11	6	7	5	6	1	21	11	15	12	11	12	7	18	10	12	8	4	3	3	5	6	3	7	6	9	11	12	16	10	7	12	6	9
OTU_134	12	8	6	16	33	37	30	54	27	43	0	10	21	30	23	54	54	26	25	40	3	16	10	9	27	27	39	65	40	68	8	9	5	7	17	11	22	10	8	31	12	24	11	18	17	9	19	18	22
OTU_135	8	2	1	6	6	8	10	11	6	10	13	1	4	7	3	1	11	7	10	17	2	12	5	10	6	5	3	11	7	9	5	3	2	4	12	5	16	18	17	24	5	12	5	7	13	6	14	14	26
OTU_136	13	5	6	7	12	13	7	28	23	15	20	8	5	13	9	9	24	23	20	37	4	31	10	7	4	11	14	22	40	61	8	13	1	4	15	9	15	23	12	36	7	3	9	9	6	5	19	17	34
OTU_137	0	0	1	2	1	2	2	4	1	0	1	0	4	2	0	2	0	4	1	0	2	1	1	0	1	2	1	0	2	5	1	1	0	1	1	0	5	6	0	1	5	1	1	3	5	0	3	2	0
OTU_138	23	7	5	8	9	11	9	6	7	11	16	12	11	15	14	15	15	8	12	8	7	21	6	6	7	8	11	8	4	14	10	5	5	7	8	4	14	9	4	14	17	18	16	14	17	10	8	7	13
OTU_139	19	2	5	13	12	19	17	25	17	31	21	4	13	14	24	15	25	17	19	47	9	15	7	16	23	10	18	39	28	43	18	15	3	4	14	11	17	11	14	23	18	16	12	12	7	7	10	5	26
OTU_140	16	3	9	12	18	17	14	17	6	12	16	5	8	14	10	28	12	7	6	5	5	15	9	10	14	16	14	11	17	18	9	8	4	7	17	6	11	5	6	11	10	14	11	16	8	8	9	8	12
OTU_141	6	5	10	13	25	23	27	23	6	9	10	9	10	15	20	28	38	11	13	9	3	6	7	7	18	19	24	15	13	13	7	9	1	4	20	10	31	17	10	10	5	12	10	13	16	11	26	14	25
OTU_142	10	4	5	4	3	6	5	2	6	5	5	4	14	5	5	6	10	5	8	5	2	8	1	6	7	4	4	5	5	5	13	2	3	6	7	1	9	12	13	29	5	6	7	10	12	10	16	13	12
OTU_143	7	5	4	9	6	4	6	6	2	8	15	9	5	6	9	10	12	3	2	8	3	14	7	4	3	7	6	14	8	17	9	9	3	5	7	7	9	6	5	10	15	3	8	6	5	8	8	4	10
OTU_144	0	0	1	2	1	3	2	1	1	0	2	1	1	1	1	1	3	4	1	0	0	2	1	0	2	3	1	1	2	2	1	2	1	0	3	1	2	3	1	11	0	1	2	3	2	0	1	4	8
OTU_145	1	0	0	1	2	1	0	2	0	2	1	0	1	0	0	0	0	2	1	1	0	1	1	1	0	0	0	0	1	2	0	1	0	0	0	0	0	0	1	0	0	0	0	1	1	1	3	1	1
OTU_146	9	2	0	5	2	2	5	6	3	2	10	2	1	1	2	3	11	3	6	6	3	7	3	3	2	0	4	4	4	11	3	4	3	3	13	5	18	20	14	29	3	5	12	5	13	6	12	8	28
OTU_147	1	1	0	1	0	1	0	2	1	0	0	2	0	1	2	1	2	2	0	1	1	1	0	1	1	4	2	1	2	2	2	2	0	0	0	0	0	1	1	0	0	1	0	0	4	0	3	2	1
OTU_148	10	5	4	9	13	14	17	22	13	17	14	10	17	15	15	14	22	15	14	23	7	23	1	10	9	5	14	14	11	16	16	8	8	10	27	15	26	8	5	10	12	13	28	36	25	29	17	12	15
OTU_149	22	16	23	35	54	36	41	65	40	22	23	30	30	61	76	46	67	33	48	52	3	51	31	44	47	38	63	48	63	86	26	27	12	27	63	40	70	90	69	148	22	33	58	47	75	54	95	81	116
OTU_150	16	8	7	14	13	12	3	6	4	3	24	18	21	11	14	7	10	6	2	5	4	19	5	13	17	10	8	5	4	9	15	9	5	9	12	6	15	1	4	6	11	15	20	17	12	9	10	5	9
OTU_151	9	3	4	5	1	2	1	4	4	5	11	6	4	6	5	3	7	3	3	5	3	5	2	6	9	3	3	1	8	7	5	6	1	0	8	5	12	9	6	6	4	6	7	6	8	12	15	6	14
OTU_152	13	7	6	8	12	16	9	19	9	13	22	12	7	21	9	16	30	14	10	11	7	16	7	14	14	9	14	11	12	22	8	6	4	6	16	5	7	8	5	14	10	10	8	8	10	6	6	8	17
OTU_153	0	0	4	3	3	3	7	4	10	12	4	0	3	5	7	5	16	7	10	19	0	5	1	4	6	8	7	9	9	20	2	7	0	4	2	2	8	4	7	14	4	8	7	6	4	6	4	4	17
OTU_154	0	4	3	0	0	1	1	2	2	2	1	0	1	3	4	1	0	1	1	1	1	5	1	1	2	1	0	1	2	4	1	1	1	0	1	0	3	0	1	0	2	3	0	1	3	0	2	0	0
OTU_156	12	11	10	25	40	31	28	30	16	12	18	19	30	31	39	39	45	22	18	23	5	43	10	31	34	29	32	34	13	31	7	8	1	6	21	13	15	11	3	5	10	20	20	8	19	20	17	8	5
OTU_157	8	1	2	5	5	6	2	5	2	3	10	4	4	0	3	6	3	1	0	4	2	5	0	3	5	1	6	1	2	4	5	5	1	2	7	1	5	6	4	10	9	11	4	8	8	8	8	6	15
OTU_158	7	3	5	3	7	7	8	7	7	9	10	4	3	5	9	7	10	7	13	9	5	12	2	7	5	6	11	8	14	20	8	2	2	5	8	4	17	13	7	17	6	6	8	7	8	6	12	9	13
OTU_159	7	2	3	7	8	10	6	9	6	8	3	4	2	4	7	8	9	2	6	8	2	10	1	7	6	9	9	9	13	10	1	7	1	0	6	3	16	7	11	12	3	2	6	3	3	5	11	3	9
OTU_160	8	2	3	5	6	6	6	5	4	6	11	4	3	5	6	14	8	8	5	5	6	11	5	7	6	5	13	11	9	8	7	2	1	5	4	4	10	4	4	1	6	8	13	6	5	3	9	5	6
OTU_161	4	0	0	3	8	6	9	6	8	8	2	5	6	4	8	9	11	7	5	8	3	7	6	6	9	7	6	9	10	15	0	0	0	0	8	4	13	9	6	9	7	8	2	9	7	10	6	4	12
OTU_162	0	0	0	0	1	1	2	3	0	2	0	1	2	1	1	0	1	1	0	1	1	0	1	2	0	0	0	0	1	1	0	3	3	1	1	0	1	0	2	0	1	2	0	1	2	1	0	0	0
OTU_163	9	2	2	7	6	2	5	8	6	6	7	2	3	8	9	9	13	4	4	12	1	6	1	7	2	13	9	8	11	11	8	5	1	4	2	1	4	6	6	8	5	10	5	4	5	4	10	2	7
OTU_164	1	1	2	1	5	1	3	3	1	0	1	2	1	3	0	0	0	1	1	1	1	0	1	3	0	4	0	1	0	0	0	0	2	0	1	0	0	1	1	2	1	4	0	4	2	1	3	0	1
OTU_165	2	0	1	1	4	2	2	3	1	2	1	3	2	3	3	6	3	4	4	1	3	0	1	0	1	3	2	3	2	4	2	2	0	3	8	3	9	1	6	10	1	5	4	4	7	8	3	5	7
OTU_166	14	7	3	6	4	9	4	6	9	4	20	11	11	9	18	20	8	11	3	7	4	19	3	7	7	6	9	6	5	14	16	7	4	5	9	5	8	8	2	13	23	21	20	9	7	5	6	4	12
OTU_167	2	0	2	3	2	1	3	3	1	2	3	7	1	2	1	0	2	1	1	1	0	3	0	1	2	2	7	2	1	3	3	1	1	2	9	3	4	9	5	17	0	3	1	1	3	8	3	6	15
OTU_168	3	5	3	6	5	3	3	2	2	3	9	12	4	4	5	6	5	5	6	1	1	20	4	5	6	5	7	6	4	4	3	2	1	5	9	3	5	4	4	6	3	2	6	7	5	4	5	5	4
OTU_169	3	1	1	1	5	2	2	3	1	2	4	3	7	2	4	5	6	5	4	3	1	7	1	3	3	2	2	3	2	2	7	4	3	2	2	1	5	1	3	5	3	5	5	3	5	2	3	2	3
OTU_170	4	2	0	1	3	3	1	3	6	4	1	4	2	2	2	1	3	0	1	3	0	2	4	2	2	3	1	2	5	8	2	2	0	1	5	2	7	2	3	6	4	5	5	4	2	0	2	3	3
OTU_171	3	2	7	7	15	14	23	37	16	24	9	7	12	12	15	15	40	23	20	24	2	5	4	7	21	18	24	42	25	25	6	4	1	1	3	1	3	4	1	2	5	7	12	9	6	6	3	2	1
OTU_172	4	8	32	33	30	20	11	14	11	4	10	21	68	53	17	29	29	9	6	8	4	29	38	55	26	18	15	5	3	4	5	12	3	3	8	3	5	5	5	4	2	5	5	3	4	4	10	2	13
OTU_173	1	0	0	1	0	0	0	2	3	2	2	0	3	1	1	2	1	1	4	6	0	1	0	1	1	1	2	1	4	6	0	0	2	4	20	14	25	13	7	20	1	1	5	25	28	25	25	20	47
OTU_174	5	4	1	7	14	4	9	6	6	4	8	6	4	7	3	11	14	4	5	11	3	12	6	12	7	12	6	8	11	12	6	7	2	1	7	9	15	12	6	14	1	4	9	10	2	3	13	5	10
OTU_175	4	1	4	13	16	9	20	9	4	10	5	1	7	11	13	12	19	12	5	3	1	3	4	18	13	11	18	12	6	12	7	7	0	4	14	4	10	6	3	7	3	4	6	7	7	12	6	8	12
OTU_177	1	0	4	4	1	4	1	5	3	2	4	1	2	3	2	5	3	2	2	1	0	3	1	3	5	6	3	3	2	2	4	6	0	4	7	2	3	12	3	10	2	5	5	3	6	3	7	4	7
OTU_178	6	3	5	8	9	3	1	6	2	3	7	3	7	11	8	4	4	3	1	4	2	14	6	8	7	2	6	2	4	4	4	5	1	4	6	1	4	2	2	7	3	1	7	10	11	1	0	2	7
OTU_179	3	4	2	3	1	2	2	3	4	3	13	4	8	3	4	6	4	3	2	4	2	8	3	1	6	3	2	2	5	5	4	3	1	3	7	5	4	4	5	4	4	4	5	7	3	1	3	4	9
OTU_180	7	5	1	3	5	7	4	9	3	5	12	4	6	11	11	10	4	10	1	3	2	13	4	5	6	5	6	11	8	6	10	6	0	3	7	5	6	4	4	1	10	9	8	11	10	7	6	4	8
OTU_182	5	2	1	4	3	4	5	7	6	9	4	5	1	2	4	3	7	8	2	2	0	6	4	2	3	3	3	7	4	8	6	7	2	1	5	2	8	6	5	6	1	2	11	10	4	3	3	3	16
OTU_183	0	1	2	0	3	0	1	2	3	1	7	5	4	0	4	3	4	2	0	2	0	5	1	2	0	2	3	2	0	4	3	3	4	3	7	3	9	5	3	6	2	7	7	10	11	3	6	10	6
OTU_184	0	0	2	1	2	1	1	1	3	0	1	0	0	1	1	2	1	3	1	1	0	1	0	1	1	1	0	0	0	1	1	1	1	0	1	0	2	1	0	2	1	2	2	1	0	0	1	1	3
OTU_185	5	3	1	5	5	4	5	9	6	3	6	4	2	4	7	4	5	4	4	2	2	16	2	8	3	3	2	4	5	5	3	7	2	4	7	3	8	2	7	10	2	10	8	2	11	5	6	11	5
OTU_186	4	1	0	7	3	3	2	8	1	8	9	3	8	8	3	7	5	6	5	4	2	8	2	4	4	5	5	0	8	10	5	0	1	3	3	6	18	15	7	11	4	6	6	7	8	6	14	7	9
OTU_187	0	1	0	2	1	4	2	1	1	3	2	4	1	1	3	2	2	1	3	1	0	2	3	3	2	0	3	2	1	3	1	4	2	1	3	3	5	2	4	5	3	2	3	2	7	8	2	4	6
OTU_188	0	3	0	0	4	2	1	5	2	1	4	5	4	6	0	1	3	2	1	2	3	11	1	7	3	6	3	2	0	2	1	3	2	1	5	2	10	3	2	5	2	2	8	5	4	3	8	3	4
OTU_189	0	0	0	1	0	0	1	0	2	1	1	0	2	1	1	0	0	0	0	2	0	0	0	0	0	0	0	3	2	4	0	0	1	1	1	1	4	6	4	28	1	1	0	4	3	3	6	11	19
OTU_190	2	3	3	11	9	6	2	6	5	3	4	3	7	10	5	4	6	5	3	6	2	10	6	9	2	6	3	3	3	5	7	6	2	3	9	4	6	4	1	5	2	11	7	14	4	4	2	0	2
OTU_191	2	0	3	3	3	1	4	5	2	2	1	4	0	3	3	1	3	1	0	3	0	1	0	5	2	1	0	1	0	4	3	2	2	2	1	1	2	4	3	4	3	6	4	1	3	3	8	1	6
OTU_192	2	0	0	1	0	4	1	5	3	3	5	0	1	6	1	3	3	2	0	3	0	3	1	2	0	1	3	2	2	4	4	1	0	0	4	2	2	4	3	7	4	6	3	1	2	7	3	1	3
OTU_193	0	0	1	0	0	3	1	1	0	4	0	1	0	0	1	1	2	1	0	1	0	1	0	0	0	0	0	0	0	1	1	0	1	0	1	2	11	12	10	27	0	0	0	1	2	3	16	9	15
OTU_194	23	5	6	6	3	2	2	2	6	20	32	10	9	9	4	5	5	10	8	8	9	11	4	3	1	6	1	8	4	3	28	6	8	3	4	1	0	0	2	1	18	6	14	12	1	1	3	0	1
OTU_195	6	0	1	3	4	4	0	2	1	1	4	3	2	7	2	2	7	2	2	4	2	9	1	3	3	1	6	4	2	5	1	2	2	1	5	2	5	4	1	3	4	3	6	4	7	5	1	4	9
OTU_198	0	2	0	4	0	0	1	2	2	1	1	0	0	2	1	1	1	0	0	1	1	0	0	0	0	0	0	2	1	2	0	0	0	0	0	0	1	0	0	2	1	1	2	1	1	1	0	0	1
OTU_199	5	0	4	6	8	5	8	5	1	2	7	6	6	5	2	9	8	4	2	2	3	7	5	7	7	6	9	13	4	5	9	8	2	3	1	1	1	1	0	2	7	12	2	3	2	1	0	0	0
OTU_200	0	1	1	1	1	0	3	2	0	1	3	0	1	2	1	1	1	1	1	0	0	2	0	0	0	1	1	2	0	3	1	2	0	1	0	0	0	0	1	0	1	2	0	0	3	0	3	0	1
OTU_201	5	1	3	2	1	5	5	10	2	12	3	5	4	3	6	8	7	6	9	10	2	2	1	0	9	8	6	13	7	13	4	1	2	2	10	5	6	2	1	2	1	4	3	11	9	8	4	2	6
OTU_203	1	0	0	1	3	0	2	2	2	0	1	0	0	1	1	2	2	2	2	1	0	1	0	0	1	1	2	0	0	1	0	1	0	0	2	1	1	0	0	2	0	1	1	1	1	0	5	2	0
OTU_204	0	1	4	0	4	9	6	6	5	4	7	2	3	4	3	8	11	6	5	7	0	5	2	4	3	7	3	6	10	9	3	2	1	2	3	1	3	2	5	4	3	3	3	5	2	7	5	2	10
OTU_206	4	3	0	0	2	3	0	1	0	2	2	0	2	0	1	2	2	1	4	3	2	3	2	4	2	0	2	0	4	7	0	0	1	0	1	2	1	4	0	7	1	1	2	1	3	3	4	5	5
OTU_207	1	1	2	3	2	3	4	5	3	3	3	3	2	4	2	1	6	3	3	3	2	8	2	4	6	6	3	2	7	8	5	0	2	3	2	0	5	2	2	8	2	4	3	6	3	2	5	7	6
OTU_208	0	0	1	0	1	0	3	0	1	5	0	0	1	1	0	0	2	2	4	5	0	0	1	0	0	0	2	3	7	7	0	0	0	0	0	1	5	9	3	20	0	1	1	1	3	1	3	6	22
OTU_209	3	1	1	1	2	1	1	1	0	2	4	3	1	2	5	1	1	0	0	2	0	2	1	2	4	0	0	1	0	0	3	5	0	1	3	1	4	0	0	2	2	2	3	6	0	2	1	1	3
OTU_210	1	0	0	0	1	0	0	0	1	0	0	0	1	3	1	1	0	1	0	1	0	0	0	1	0	1	0	1	0	0	0	1	1	0	1	0	0	1	0	1	0	0	0	0	1	0	1	0	0
OTU_211	2	0	3	2	1	0	0	2	0	1	0	1	2	1	2	1	1	3	1	0	0	5	0	0	2	3	1	3	2	4	1	2	0	1	5	4	2	2	1	4	0	2	2	1	3	3	3	3	3
OTU_212	2	1	0	1	2	0	1	0	4	1	3	0	3	3	2	0	1	3	1	1	0	2	1	2	1	2	0	2	1	1	4	1	0	1	5	1	2	1	0	7	2	4	2	5	3	3	3	0	10
OTU_213	2	0	2	0	9	9	20	36	24	32	3	0	3	8	8	7	37	22	21	25	1	4	2	2	8	8	14	44	29	32	1	1	0	0	3	0	0	0	0	0	3	0	0	0	5	5	5	0	0
OTU_214	1	0	1	1	1	0	0	0	1	1	0	1	0	0	0	2	0	0	1	2	0	0	0	1	0	0	1	1	1	3	0	0	1	3	1	1	0	3	2	2	0	0	0	1	0	1	1	0	0
OTU_215	0	0	1	2	5	3	2	4	3	10	1	0	1	2	2	3	2	5	2	3	0	0	1	5	2	2	5	3	4	6	0	1	0	0	3	4	1	4	6	6	1	1	2	3	2	1	4	1	1
OTU_216	2	1	1	0	0	1	1	1	1	1	8	3	1	1	1	0	1	0	0	1	1	5	0	2	0	0	0	0	0	2	6	3	1	3	12	11	10	3	0	4	4	3	3	2	19	7	9	3	1
OTU_217	0	1	2	1	7	5	3	20	9	12	1	2	8	6	6	5	15	6	7	12	1	6	6	6	1	3	8	15	8	14	1	7	1	1	0	1	4	1	0	3	4	3	2	1	0	1	1	2	1
OTU_218	1	1	0	0	2	0	0	1	1	0	1	0	1	0	0	1	0	0	2	0	0	1	0	1	0	0	0	0	0	1	0	0	0	0	1	0	1	0	0	0	0	1	1	1	3	0	0	0	1
OTU_219	2	0	0	0	2	0	0	3	1	2	1	1	1	0	3	0	3	1	1	0	1	5	1	0	0	1	1	1	1	3	1	1	0	2	6	0	3	3	2	3	1	2	3	2	2	0	1	1	3
OTU_220	2	1	1	1	2	5	3	5	1	2	4	1	1	3	1	3	2	4	5	9	6	7	1	3	2	2	5	4	7	5	3	1	0	0	6	1	3	7	2	5	4	4	8	2	0	1	10	7	9
OTU_221	15	7	2	9	7	5	9	12	9	11	18	12	9	12	7	12	12	16	13	13	4	23	7	13	7	7	12	18	11	20	9	9	1	4	2	2	3	2	1	5	10	11	9	9	7	2	3	0	1
OTU_222	1	1	0	4	2	1	2	3	1	3	0	0	1	0	2	1	1	1	2	5	0	0	0	0	1	2	3	0	6	0	1	2	0	1	3	0	1	2	3	4	1	1	1	0	3	1	3	5	6
OTU_223	3	2	1	4	6	3	5	11	8	7	6	3	4	2	3	7	11	5	6	11	0	5	0	0	4	4	6	8	9	12	2	2	2	3	3	1	1	8	4	6	3	3	3	5	5	3	8	6	6
OTU_224	2	0	2	1	2	2	5	5	5	6	2	1	0	2	4	7	3	6	0	8	0	2	0	4	3	1	4	3	3	6	1	1	0	0	5	1	4	5	2	9	0	3	4	2	7	3	2	0	11
OTU_225	0	0	0	0	0	1	1	4	2	1	1	1	1	1	0	1	1	0	0	1	0	1	0	0	1	0	1	0	0	4	1	1	0	2	1	2	9	0	0	7	0	1	4	2	4	2	4	3	4
OTU_226	1	2	0	1	1	0	4	4	2	2	3	1	2	1	1	0	4	1	5	2	1	2	1	1	1	2	4	3	4	2	1	1	1	5	18	5	17	23	16	32	2	1	7	13	8	9	13	16	14
OTU_227	7	0	1	2	3	0	2	0	0	0	7	6	0	3	0	0	2	1	0	0	0	10	3	1	0	0	0	0	0	0	7	5	0	2	2	0	1	0	0	1	8	10	3	5	4	1	0	1	1
OTU_229	0	0	0	0	1	0	3	0	0	1	0	0	0	0	0	1	0	0	0	0	1	1	0	1	1	1	0	0	0	3	0	0	0	0	0	0	1	1	1	0	0	1	0	0	0	0	1	0	1
OTU_230	1	0	1	0	0	0	2	1	0	0	3	3	0	1	1	0	1	0	1	0	0	0	0	0	0	0	1	0	0	0	0	1	0	0	0	0	1	0	0	1	0	1	1	2	0	0	0	0	2
OTU_231	1	2	1	1	0	2	2	3	2	0	2	0	0	2	1	1	0	2	3	4	1	2	0	1	1	3	1	0	2	0	0	2	0	0	0	0	2	1	0	2	0	2	0	0	2	2	1	1	1
OTU_232	1	0	0	0	1	0	0	1	0	0	0	0	1	0	0	1	0	2	0	0	0	0	0	0	0	0	0	0	1	0	0	0	1	0	1	1	0	0	0	0	0	0	0	0	1	0	1	0	0
OTU_233	1	1	0	2	3	0	0	0	2	1	2	2	2	2	1	0	0	2	1	0	1	1	0	1	0	0	1	0	2	0	0	2	1	1	0	0	1	1	0	1	0	0	1	1	0	0	0	1	0
OTU_234	8	2	10	11	8	6	8	8	5	5	10	10	14	13	12	14	12	7	7	4	2	9	11	16	12	6	9	13	6	7	20	4	5	4	4	3	8	3	4	2	11	6	12	5	9	2	9	5	5
OTU_237	0	0	0	2	5	1	0	0	3	3	3	0	3	1	1	2	2	4	2	1	0	2	1	1	1	1	3	4	4	2	1	2	0	1	3	2	8	5	3	3	0	1	4	2	2	1	3	0	2
OTU_238	2	0	0	3	3	3	4	6	3	3	1	3	3	4	1	3	9	7	1	2	0	1	2	5	1	1	4	8	5	9	4	2	1	1	1	1	5	1	1	3	2	0	4	5	5	3	7	2	4
OTU_240	1	0	0	4	4	4	2	1	1	3	2	0	2	3	3	5	10	4	0	3	2	1	2	3	3	6	5	7	4	9	3	2	0	1	3	2	1	2	2	3	0	0	3	4	1	2	2	7	3
OTU_241	4	0	0	0	3	0	1	1	3	0	3	0	2	0	1	0	4	1	0	1	2	1	0	1	0	2	3	3	2	3	2	1	1	0	4	0	1	4	5	4	0	1	2	6	1	0	3	5	2
OTU_242	0	0	0	0	0	1	0	1	0	0	0	0	0	1	1	1	1	0	0	1	0	0	1	0	0	0	0	0	1	0	1	0	0	0	0	0	0	1	0	0	0	0	0	0	0	0	1	1	1
OTU_243	3	4	1	1	4	5	4	2	5	1	4	0	2	5	3	4	7	2	1	3	1	5	0	2	3	4	3	1	0	2	1	0	2	0	8	2	6	2	4	6	2	2	3	4	4	1	2	2	5
OTU_244	3	2	1	0	2	4	2	6	2	3	5	2	1	4	2	2	4	7	0	4	0	2	1	2	0	4	1	3	6	7	4	1	0	3	3	2	3	2	3	7	0	1	2	3	2	2	2	1	3
OTU_245	0	0	0	0	0	1	2	1	1	1	0	0	0	0	1	2	0	0	0	0	0	0	0	0	0	2	0	1	0	0	0	1	2	0	1	0	1	0	0	0	0	0	0	2	2	0	0	1	2
OTU_246	0	0	0	0	0	1	0	0	0	2	0	1	0	1	0	1	2	1	0	0	0	0	0	0	2	0	0	0	0	1	0	1	0	0	0	0	0	0	0	1	0	0	0	0	1	0	2	0	0
OTU_248	2	2	2	0	3	2	3	2	1	0	8	2	1	2	0	2	0	0	1	0	1	7	0	1	3	2	1	1	3	1	6	0	2	1	4	2	1	3	1	2	2	4	2	1	0	1	2	0	3
OTU_249	1	0	0	0	2	0	1	0	1	1	4	1	0	1	0	0	2	1	0	1	0	1	0	1	0	0	0	0	0	0	1	1	1	1	2	1	2	2	2	5	1	0	1	2	0	1	0	1	5
OTU_250	3	1	2	6	5	3	5	1	1	0	0	3	2	3	1	4	3	1	0	3	0	3	8	3	6	6	5	2	1	1	1	2	0	0	3	2	1	0	0	0	3	1	0	3	2	1	0	0	0
OTU_251	0	0	0	2	0	0	0	2	0	0	0	0	0	2	0	1	0	0	0	1	0	2	0	0	1	1	0	0	0	1	0	0	1	0	3	0	1	0	0	4	1	0	0	1	1	1	0	3	0
OTU_252	0	1	0	2	1	0	0	1	0	2	2	1	0	0	1	2	0	0	0	0	1	2	0	3	0	1	3	1	0	5	2	1	0	2	4	4	5	1	0	2	0	1	4	8	3	0	1	6	6
OTU_254	2	2	0	1	1	3	1	0	4	2	4	1	0	0	0	0	0	2	2	0	1	7	1	3	0	0	1	1	2	2	3	1	0	0	1	0	3	1	1	3	2	1	1	1	0	1	0	0	2
OTU_255	0	0	0	0	0	0	1	3	4	11	1	0	0	0	0	2	3	3	7	12	0	0	0	0	0	2	0	1	4	3	0	0	0	0	0	0	3	5	0	3	0	0	0	1	2	4	2	3	7
OTU_256	0	0	0	2	0	0	0	1	0	1	0	0	1	0	1	0	0	0	0	0	0	0	0	0	0	0	0	0	0	0	0	0	0	0	0	0	0	0	1	0	0	0	0	2	0	0	0	0	0
OTU_257	0	0	0	0	0	0	0	0	0	1	0	0	0	0	0	0	0	0	0	0	0	0	0	0	0	0	0	0	0	0	0	0	0	0	0	1	0	0	0	0	0	0	0	0	0	0	0	0	0
OTU_258	1	0	1	1	0	4	17	12	4	7	5	1	1	2	4	17	19	7	7	5	2	2	0	2	1	1	3	1	1	4	0	1	0	2	40	12	2	0	1	2	1	6	5	14	35	18	4	4	2
OTU_259	0	0	0	2	1	4	1	2	1	5	0	1	2	2	0	3	2	1	4	3	0	0	1	3	4	3	4	2	4	2	0	0	0	1	1	0	2	2	1	3	0	0	2	2	0	1	1	2	2
OTU_261	1	1	0	0	0	0	1	2	0	0	1	0	0	0	0	1	1	0	0	0	0	1	0	0	0	0	0	0	0	0	0	1	0	0	2	0	0	1	0	1	0	1	0	0	2	0	1	0	0
OTU_262	1	0	0	0	6	1	2	3	1	2	0	0	0	2	2	0	2	3	3	5	1	1	0	1	0	1	2	0	5	4	1	0	1	0	2	1	2	3	2	5	0	0	0	2	1	1	1	4	2
OTU_263	9	6	6	6	13	16	18	23	20	20	9	14	10	16	19	15	24	16	20	12	2	5	12	17	16	16	18	30	23	22	8	8	4	13	14	5	18	8	8	17	6	8	10	17	21	13	22	7	18
OTU_264	0	0	0	0	0	0	1	2	2	3	0	0	0	0	0	0	0	2	2	10	0	0	0	0	0	0	0	6	7	7	0	0	0	1	1	0	4	8	2	6	0	0	0	2	1	0	5	4	10
OTU_265	3	1	1	1	2	4	0	0	0	4	3	2	2	3	2	2	0	2	0	2	0	3	4	2	3	3	0	0	1	2	4	3	0	0	3	1	1	3	0	3	1	0	0	3	4	2	6	0	0
OTU_266	0	1	0	1	0	0	0	3	0	0	0	0	0	2	1	1	0	0	1	1	0	0	0	0	0	0	0	0	0	1	0	0	0	0	0	0	1	0	0	0	0	0	0	0	0	0	0	0	1
OTU_267	0	0	0	0	2	0	1	1	0	1	1	1	0	3	0	3	0	0	2	0	0	1	3	0	1	0	1	1	0	3	0	1	1	2	1	1	1	1	3	2	0	0	2	2	3	0	2	4	4
OTU_268	1	1	0	0	0	0	1	0	0	1	1	2	0	0	1	0	1	0	1	1	0	1	0	1	1	0	1	0	2	1	3	1	2	1	1	1	2	2	2	2	0	1	2	4	1	1	1	1	0
OTU_269	1	0	1	0	2	0	0	1	0	0	1	1	2	1	0	3	1	2	1	2	1	2	0	1	0	1	2	0	2	0	1	1	0	0	1	0	2	2	0	1	0	1	1	1	3	2	1	0	1
OTU_270	1	0	0	0	1	1	2	2	4	2	1	1	0	0	0	1	2	0	1	4	0	1	2	2	0	1	1	1	0	2	1	2	0	0	3	3	1	3	0	3	3	0	1	2	0	1	4	1	4
OTU_271	0	0	0	0	3	0	0	1	0	0	0	1	0	0	1	0	3	0	2	1	0	0	0	0	0	2	1	2	2	1	0	0	0	0	4	3	0	0	1	4	0	2	2	2	1	0	0	3	2
OTU_272	9	13	11	14	26	13	24	21	28	43	18	16	17	33	15	18	21	17	39	56	8	32	5	20	20	18	24	21	37	60	10	15	4	7	26	19	40	38	28	57	10	18	23	26	33	21	39	25	65
OTU_273	24	19	31	46	40	48	50	52	29	34	28	39	43	59	45	74	87	35	32	33	8	58	35	56	60	50	43	54	54	76	21	15	7	10	24	2	9	9	3	9	10	17	23	10	14	5	12	3	6
OTU_274	0	0	3	10	1	1	1	1	0	0	0	0	19	12	2	2	1	0	0	1	1	9	10	14	3	8	3	2	1	1	0	1	1	0	2	0	0	0	0	0	2	0	1	2	4	0	2	1	1
OTU_276	2	0	0	1	0	2	0	0	0	0	0	1	0	0	0	1	2	0	0	0	0	1	0	0	0	1	1	0	1	0	0	0	0	0	1	0	0	0	0	1	2	1	0	0	0	0	2	0	0
OTU_277	0	2	0	0	0	0	2	3	2	1	2	0	4	0	1	4	3	0	0	2	0	1	0	1	2	2	2	1	2	3	0	1	0	0	1	1	0	2	3	3	2	0	2	0	2	2	2	2	2
OTU_278	0	0	0	1	1	0	1	1	0	0	3	1	0	2	1	1	1	1	0	0	0	0	1	1	1	0	0	0	0	0	2	1	0	1	3	2	1	0	1	0	1	0	2	0	2	1	3	1	1
OTU_279	0	0	0	0	0	1	0	1	0	0	0	1	0	0	0	1	0	0	0	0	0	0	0	1	0	1	1	0	1	0	0	1	0	0	0	0	0	0	1	5	1	1	0	0	0	0	0	1	2
OTU_280	1	2	1	1	8	2	2	5	1	3	4	0	4	0	1	2	3	3	2	6	0	6	0	1	5	0	1	3	5	7	0	3	0	1	1	0	3	1	1	1	1	1	5	0	1	1	1	0	6
OTU_281	0	0	1	1	1	2	1	1	2	1	1	0	0	0	3	1	1	1	0	0	0	0	1	1	2	1	1	0	0	1	0	1	0	1	0	0	3	1	0	2	1	2	0	2	2	0	1	1	0
OTU_282	2	1	0	1	2	0	2	2	3	3	2	0	1	2	0	3	6	1	3	5	2	4	1	4	2	0	0	3	1	1	2	1	0	2	3	1	1	3	3	2	1	1	2	4	1	1	2	0	3
OTU_283	1	0	0	2	2	2	2	4	3	4	3	1	2	1	3	2	7	2	4	1	0	1	1	2	1	1	1	2	1	5	1	2	0	0	3	0	3	4	1	1	0	1	0	1	2	0	0	2	2
OTU_284	1	0	1	0	2	6	6	4	4	4	4	3	2	5	1	4	2	7	1	2	2	5	1	2	2	1	5	5	3	21	2	2	1	2	1	1	5	1	0	4	2	5	4	1	2	3	2	1	1
OTU_285	1	1	3	7	3	2	2	4	0	3	9	2	5	1	3	4	6	5	2	5	0	6	2	5	3	4	3	11	1	3	1	1	2	2	2	2	0	1	2	2	1	2	2	0	3	1	2	0	3
OTU_286	0	0	1	2	0	2	1	4	1	1	0	0	0	4	0	1	1	1	1	1	0	3	0	0	0	0	2	1	2	2	1	2	0	1	2	2	2	1	0	1	1	1	4	0	0	1	2	1	1
OTU_287	0	2	1	1	3	1	4	3	6	2	1	1	1	2	1	5	3	2	8	6	1	4	0	0	1	3	4	6	6	10	0	0	0	0	1	0	3	1	2	2	4	1	1	0	2	0	0	1	3
OTU_288	3	1	0	1	0	3	6	1	3	0	2	2	0	2	4	1	5	2	3	1	1	0	0	0	0	3	2	4	1	3	0	2	1	0	0	1	2	2	2	6	2	2	2	3	2	4	5	2	6
OTU_289	0	1	0	0	0	0	0	0	0	0	0	1	1	0	1	0	0	0	0	0	0	0	0	0	0	0	0	0	0	0	0	0	0	0	0	0	0	0	0	0	0	0	0	1	0	0	0	0	0
OTU_290	0	0	0	0	0	0	0	0	0	0	0	0	0	0	0	0	0	0	0	1	0	0	0	0	0	0	0	0	0	0	0	0	0	0	0	0	1	0	0	0	0	0	0	0	0	0	0	1	0
OTU_292	0	0	0	0	0	0	1	0	0	0	0	0	0	0	0	0	0	1	1	1	0	0	0	0	0	0	0	0	0	1	0	0	1	0	0	0	0	0	0	0	0	0	0	0	0	0	0	1	1
OTU_293	68	55	50	83	74	68	55	70	50	50	141	62	93	127	98	87	83	42	47	58	27	129	65	110	109	71	66	56	49	90	64	80	33	47	115	72	123	90	61	104	60	95	99	129	113	83	115	79	124
OTU_294	0	1	0	2	0	0	3	2	1	1	0	1	0	0	1	0	3	2	1	1	0	1	0	0	0	2	0	4	4	4	0	1	0	1	0	0	3	1	1	3	1	2	1	0	0	0	1	2	3
OTU_295	0	0	0	0	0	0	0	0	0	0	0	1	0	0	1	1	1	0	0	1	0	0	2	0	0	0	1	0	0	1	0	0	0	0	0	2	2	4	0	3	1	0	0	0	0	1	3	2	7
OTU_296	25	11	9	12	23	12	28	30	17	25	42	25	21	22	17	25	42	24	26	27	13	64	20	12	27	23	24	36	17	36	17	15	7	7	15	7	12	3	8	11	23	17	28	18	15	18	10	8	12
OTU_299	31	23	10	37	36	23	26	32	17	20	48	20	30	52	47	32	44	15	19	21	9	48	16	44	29	29	22	21	18	33	24	36	8	16	15	10	16	8	15	13	29	45	32	38	36	15	27	16	20
OTU_300	21	15	6	15	20	24	21	34	21	23	13	15	17	17	24	35	35	19	25	28	9	29	11	28	23	24	25	35	32	45	9	7	6	6	9	10	11	13	7	9	10	7	12	5	12	10	14	5	17
OTU_301	6	1	0	5	3	2	1	5	0	3	1	3	3	4	1	3	3	3	2	3	1	2	1	0	4	3	2	5	0	7	2	3	2	2	1	1	3	4	2	4	2	4	4	5	2	0	0	1	5
OTU_302	0	0	1	0	0	0	0	0	0	0	0	0	0	0	0	0	0	0	1	0	0	0	0	0	0	0	0	0	0	0	0	0	0	1	0	0	0	0	1	0	0	0	0	0	0	0	0	0	0
OTU_303	1	1	0	0	0	1	2	0	1	1	1	0	2	0	1	1	0	2	1	1	0	0	0	1	0	0	2	0	3	3	1	1	0	1	1	0	2	2	0	1	1	0	0	0	2	0	0	0	1
OTU_304	2	1	0	0	0	1	3	2	0	1	1	1	2	0	0	0	0	3	1	0	0	0	0	0	0	1	1	1	1	1	0	2	2	0	1	2	1	0	3	2	0	0	2	2	0	1	1	1	3
OTU_305	1	0	0	0	0	0	0	0	0	1	1	0	0	0	0	0	1	0	0	0	0	0	0	2	1	1	0	1	1	0	0	0	0	0	0	0	0	1	0	2	0	0	1	2	0	1	1	2	1
OTU_307	0	1	2	0	2	4	3	5	2	4	2	6	3	7	4	6	2	1	2	0	0	7	0	7	3	7	10	1	2	3	3	2	2	4	2	2	2	1	0	5	3	3	3	0	1	4	3	1	2
OTU_308	0	1	0	1	0	0	1	1	0	3	0	0	0	0	0	0	1	0	1	3	1	0	1	1	0	1	3	0	1	1	0	0	0	0	0	1	2	0	2	1	0	2	1	1	0	0	1	0	0
OTU_309	0	0	0	1	0	0	0	0	0	0	0	0	0	0	0	0	0	0	0	0	0	0	0	0	0	0	1	0	0	1	0	1	0	0	0	0	0	0	0	0	0	0	0	0	0	0	1	0	0
OTU_310	0	0	0	0	0	0	0	1	0	0	2	2	3	1	0	2	0	0	3	0	1	0	0	1	0	1	2	2	2	0	0	0	0	1	0	0	1	1	3	3	0	2	1	0	2	1	2	2	4
OTU_311	0	0	0	0	2	1	0	0	1	0	0	1	0	0	0	1	1	0	0	0	0	1	1	1	0	0	0	0	3	2	2	2	0	0	1	0	3	1	0	0	0	0	2	1	0	1	1	1	2
OTU_312	2	0	0	2	4	2	1	5	0	1	2	1	3	2	0	1	2	1	0	1	0	1	0	3	1	2	2	0	2	3	2	2	0	0	0	0	2	1	2	5	2	1	2	4	4	2	3	3	2
OTU_313	0	0	0	0	0	0	0	0	0	0	0	0	1	0	0	0	0	0	0	0	1	0	0	0	1	0	1	0	0	0	0	0	0	0	0	0	1	0	0	0	0	0	0	0	0	0	0	0	0
OTU_315	1	0	0	0	0	0	0	0	0	0	0	0	1	1	0	0	0	0	2	2	0	0	0	0	1	0	0	0	0	0	0	0	0	1	0	1	1	2	4	5	0	0	0	1	4	0	4	3	6
OTU_316	1	0	0	0	1	0	0	0	0	0	0	0	1	0	1	1	0	0	1	3	0	1	2	0	1	0	1	0	0	1	1	1	0	1	2	1	0	2	1	2	0	1	0	2	1	0	2	1	3
OTU_317	0	0	0	0	1	1	1	1	1	2	2	0	0	1	0	1	0	0	1	0	0	1	0	0	0	0	1	0	1	0	0	0	0	0	0	0	1	1	0	1	0	0	1	0	0	0	1	1	3
OTU_318	0	0	0	2	2	0	1	0	1	0	0	0	1	0	0	2	1	0	2	1	1	0	0	1	3	1	2	1	1	7	0	0	0	0	2	2	3	1	1	2	0	0	3	2	0	1	1	0	3
OTU_319	2	0	0	0	1	0	0	1	1	1	1	1	0	1	0	0	1	0	2	0	0	0	0	0	1	0	0	0	1	0	1	2	0	0	1	0	1	2	1	0	0	1	1	1	1	0	0	0	0
OTU_320	7	2	2	10	10	3	5	11	8	5	7	5	6	6	14	15	12	12	11	9	2	7	4	5	8	8	7	16	13	17	6	2	1	2	8	4	5	2	4	6	0	8	9	10	13	7	5	3	6
OTU_321	3	1	6	16	24	22	24	25	8	15	5	5	15	30	30	34	64	21	13	14	3	12	8	24	32	31	31	37	21	22	5	5	3	5	8	2	5	4	5	4	2	2	5	3	11	4	11	3	7
OTU_322	0	0	0	0	0	0	1	0	0	0	0	0	0	0	0	0	0	0	0	0	0	0	0	0	0	0	0	0	0	0	0	0	0	0	0	0	0	0	0	0	0	0	0	0	0	0	0	0	0
OTU_323	2	1	0	2	0	3	2	0	1	2	0	0	0	0	2	0	2	1	1	0	1	1	0	0	0	1	2	0	2	0	0	0	0	0	0	0	1	2	0	1	0	1	1	0	0	0	1	0	0
OTU_325	0	0	1	0	0	0	1	1	0	2	0	1	0	0	0	0	0	0	0	0	0	0	0	0	0	0	0	0	0	1	0	0	0	0	0	0	1	0	1	0	0	1	0	1	0	0	0	1	1
OTU_328	0	0	0	0	1	1	1	0	1	0	0	0	0	0	1	1	1	0	0	1	0	0	0	1	0	0	0	0	1	2	0	1	0	1	0	0	0	2	1	1	0	0	1	0	2	1	1	2	2
OTU_329	1	0	0	1	0	1	1	1	1	0	1	0	3	1	0	0	1	1	0	1	0	1	2	2	2	4	1	0	0	2	1	1	0	0	1	0	2	2	0	1	1	1	3	1	0	2	1	2	2
OTU_331	0	0	0	0	0	2	0	0	1	1	1	0	1	1	0	1	2	0	2	1	0	0	1	0	0	2	1	1	0	0	0	0	0	0	1	0	1	1	0	0	1	1	0	1	0	0	1	1	1
OTU_332	0	0	2	0	2	0	2	3	1	1	1	1	0	0	3	2	2	2	3	1	0	2	2	2	1	3	3	1	0	2	3	2	2	1	1	5	2	2	0	0	0	0	5	0	1	3	1	3	5
OTU_333	0	0	0	1	1	1	0	2	0	0	1	0	1	3	1	0	0	0	0	0	1	1	1	0	1	0	0	0	0	0	0	0	1	1	1	2	0	0	1	2	0	0	1	0	0	0	1	0	3
OTU_334	1	0	0	0	0	1	0	0	1	0	0	0	0	2	1	1	0	1	0	0	2	1	0	0	4	0	1	1	0	1	1	1	0	1	1	2	3	0	1	0	0	0	2	0	0	0	4	0	3
OTU_336	1	0	0	0	0	1	2	1	1	3	1	0	1	1	3	0	1	1	2	2	1	1	0	0	0	0	0	1	3	1	0	1	2	0	0	0	0	0	1	0	0	0	1	1	1	1	1	0	1
OTU_337	0	0	0	2	2	1	1	1	0	1	1	0	1	1	0	2	0	0	0	1	0	2	0	0	0	0	2	0	0	0	0	1	0	0	0	0	0	3	1	1	0	1	0	0	1	1	0	1	0
OTU_338	58	33	38	53	74	67	57	67	45	64	92	43	53	83	66	66	93	47	66	57	28	83	34	59	70	54	67	69	75	100	78	65	18	31	85	44	107	98	73	152	58	69	86	88	99	52	91	53	125
OTU_339	1	0	0	0	0	0	0	0	0	0	1	0	0	0	0	1	0	0	1	0	0	0	0	0	0	0	0	0	0	2	0	1	0	0	0	0	0	0	0	0	0	0	1	0	0	0	0	0	0
OTU_340	7	6	5	6	13	8	11	13	7	0	12	14	14	14	11	8	13	12	8	11	1	11	5	11	10	15	16	19	12	19	10	17	3	9	15	12	14	19	15	19	13	16	14	8	24	12	12	9	20
OTU_341	0	1	1	1	1	0	0	0	1	2	3	0	0	0	0	0	1	0	0	0	2	3	0	1	1	2	0	1	0	3	1	1	1	0	0	0	0	3	1	1	0	0	2	0	1	1	1	2	0
OTU_342	2	0	0	0	0	0	0	1	1	0	0	0	1	0	0	3	2	1	0	0	0	0	0	0	2	1	0	1	1	0	0	0	1	1	4	2	1	2	1	2	0	0	1	1	0	2	2	0	0
OTU_344	0	0	0	0	0	3	0	0	0	0	1	0	0	3	0	0	1	1	0	1	0	0	0	0	0	1	1	0	2	3	0	0	0	0	0	0	0	3	0	0	0	0	2	1	1	0	2	0	0
OTU_346	0	0	0	0	0	0	0	1	0	0	0	0	0	1	0	0	0	0	0	1	0	0	0	0	0	0	0	0	1	0	0	0	0	0	2	0	0	0	0	0	0	0	0	0	1	0	1	0	0
OTU_347	0	0	0	1	0	1	0	2	0	1	0	0	1	0	0	0	1	0	1	0	1	0	0	0	2	0	1	1	2	0	0	1	0	2	0	0	2	2	2	3	1	3	2	1	0	1	2	2	1
OTU_348	0	2	0	0	0	0	0	0	1	2	0	1	0	0	0	1	1	1	1	0	0	2	0	0	0	0	0	0	0	1	0	0	0	0	1	0	1	0	1	0	0	0	1	0	0	0	1	0	1
OTU_349	8	13	7	8	16	9	14	33	14	16	21	11	15	18	19	14	26	19	12	9	1	24	8	14	22	27	19	18	19	29	10	10	7	9	18	16	17	19	17	29	15	18	24	18	26	13	21	16	23
OTU_350	0	1	1	1	0	0	0	1	0	2	0	0	0	0	1	0	0	0	0	2	0	2	0	1	0	1	0	0	0	0	1	1	1	0	0	0	1	0	0	1	0	0	1	0	1	0	0	0	0
OTU_351	0	0	1	1	1	0	0	1	0	0	0	0	0	0	0	1	2	1	0	0	0	1	1	0	3	1	3	3	1	2	1	1	0	0	0	1	1	0	0	1	0	1	0	0	0	1	0	0	1
OTU_352	10	6	8	12	15	8	4	7	9	9	18	3	15	7	8	9	20	9	9	7	2	13	4	13	8	8	7	8	3	17	10	6	0	5	16	9	4	6	5	2	6	8	8	10	17	10	2	2	10
OTU_353	0	0	0	0	0	0	0	0	0	0	0	1	1	1	0	0	0	0	0	0	0	0	0	0	0	0	1	0	0	0	0	0	0	0	1	0	1	0	1	1	0	0	0	0	3	2	0	1	0
OTU_354	0	0	0	0	0	0	0	0	0	0	0	0	0	0	0	0	0	0	0	0	0	1	0	0	0	0	1	0	0	0	0	0	0	0	0	1	0	0	0	0	0	0	1	0	0	0	0	0	0
OTU_356	1	0	1	4	4	7	1	10	5	4	1	0	4	6	11	6	2	2	6	2	1	3	2	2	1	4	2	1	2	2	2	4	0	2	0	1	7	1	2	3	3	2	0	5	5	2	5	2	0
OTU_357	16	13	7	29	40	38	34	43	22	16	26	19	25	37	25	45	36	26	20	20	14	27	15	24	37	25	33	42	23	33	18	12	3	6	23	17	30	13	11	12	22	26	21	22	28	19	14	9	11
OTU_358	0	0	0	2	2	0	1	5	1	2	0	0	0	1	2	1	0	1	1	4	0	1	1	0	1	0	1	1	0	0	0	1	1	0	2	0	1	0	0	0	0	2	0	1	0	0	1	0	2
OTU_359	0	0	0	0	1	0	1	0	0	0	2	0	1	0	0	0	1	0	0	1	0	1	0	1	0	0	0	0	0	1	1	0	0	0	0	0	0	1	0	0	0	0	3	3	0	1	1	0	1
OTU_361	0	0	0	0	0	0	0	0	0	0	0	0	0	0	0	1	0	0	1	0	0	0	0	0	1	0	0	0	0	0	0	0	0	0	0	0	1	0	0	0	0	0	0	1	1	0	0	0	0
OTU_362	0	0	0	0	0	0	0	0	1	0	0	0	1	0	0	0	0	0	0	0	0	0	0	0	0	0	0	0	0	0	0	0	0	0	0	0	0	0	0	0	0	0	0	0	0	0	0	0	0
OTU_363	180	221	208	333	389	333	257	311	308	279	314	229	350	476	364	385	470	282	345	396	62	536	253	454	409	323	326	431	365	600	214	292	135	210	432	199	354	260	239	375	198	338	528	395	534	246	547	284	493
OTU_364	2	3	1	0	3	1	3	1	2	7	3	0	4	3	5	5	4	1	4	3	0	6	2	0	1	6	2	2	7	5	2	1	1	1	5	0	1	2	1	3	0	3	2	1	4	2	6	5	5
OTU_366	0	0	0	0	1	1	0	1	0	0	1	0	0	2	2	1	1	0	0	0	0	1	0	1	1	2	0	0	0	0	2	0	0	0	0	0	1	1	0	0	1	1	0	0	0	1	2	0	2
OTU_367	1	0	0	2	0	1	2	1	0	0	3	0	1	2	1	0	2	0	0	0	0	1	1	0	0	2	0	0	0	1	1	0	0	0	3	0	1	0	0	0	0	2	2	1	2	3	3	0	0
OTU_368	1	2	0	0	1	1	0	2	1	1	5	0	1	1	0	0	3	3	0	1	1	2	1	0	2	0	1	1	0	1	1	2	1	0	3	0	1	1	2	3	1	1	2	2	1	0	0	0	0
OTU_369	1	1	2	3	5	4	4	5	2	6	2	1	3	5	2	7	9	7	3	2	0	4	0	8	4	4	4	1	3	6	1	0	1	3	0	0	2	2	0	0	0	3	4	2	2	1	6	3	0
OTU_370	1	0	0	1	0	0	0	0	0	0	3	0	0	1	0	0	0	0	2	1	2	0	0	0	0	0	0	0	0	1	0	2	0	1	1	4	1	1	1	2	1	0	0	0	0	2	0	1	3
OTU_371	0	1	1	0	0	0	1	0	0	0	0	0	0	0	0	0	0	0	1	0	0	1	1	0	0	0	0	0	0	0	0	0	0	0	0	0	0	0	0	0	0	0	0	1	0	0	0	0	0
OTU_372	1	0	1	0	0	0	1	0	2	0	2	1	0	1	1	1	0	1	2	0	1	0	0	0	0	1	0	1	0	1	3	0	0	0	0	0	2	1	0	0	0	1	1	0	0	1	1	0	2
OTU_373	1	0	0	0	0	0	0	0	0	0	0	0	0	0	0	0	0	0	0	0	0	0	0	0	0	0	0	0	0	0	0	0	0	0	3	0	3	3	1	0	0	1	1	1	2	0	2	2	1
OTU_374	0	0	1	1	0	2	2	1	1	1	1	1	1	0	0	1	3	0	0	0	0	0	0	0	0	1	0	1	0	0	0	0	0	0	1	0	1	0	4	4	0	1	1	0	0	0	1	0	2
OTU_375	1	1	0	1	0	1	0	4	0	4	1	0	1	0	3	5	1	0	3	2	1	0	0	4	3	3	3	1	0	2	2	0	1	0	0	0	0	0	0	1	1	0	1	0	0	2	1	1	0
OTU_376	0	1	1	3	4	0	0	4	2	0	2	0	0	3	2	3	5	1	4	1	0	2	1	1	1	4	5	3	3	3	1	0	0	2	2	1	0	0	0	2	0	1	0	2	2	0	2	2	4
OTU_378	1	0	1	0	3	2	1	5	0	2	1	0	1	2	0	2	3	3	4	1	0	2	0	2	2	2	0	2	2	2	0	0	2	1	0	0	1	2	0	0	1	1	1	0	0	0	1	0	1
OTU_380	0	0	0	0	0	0	1	1	0	0	0	0	0	0	0	0	0	0	0	1	0	0	0	0	0	0	0	1	1	1	0	0	0	2	1	0	0	2	0	1	0	0	1	1	1	0	1	1	1
OTU_381	0	0	0	0	0	0	1	0	0	0	0	0	0	1	0	0	0	0	0	0	0	1	0	0	0	0	0	0	0	0	0	0	0	1	0	0	0	0	0	0	0	0	1	0	0	0	0	0	0
OTU_382	0	0	0	0	0	0	0	1	0	0	0	0	0	0	0	1	0	0	0	0	0	0	0	0	0	0	0	0	0	0	0	0	0	0	1	0	0	1	1	1	0	0	0	0	0	0	0	0	1
OTU_383	0	1	0	1	1	1	1	0	1	0	1	0	0	0	0	1	1	0	1	0	0	0	1	1	0	0	0	0	1	1	0	0	0	2	1	0	4	0	1	0	0	1	1	0	0	1	2	0	0
OTU_384	0	0	0	0	0	0	0	0	1	0	0	0	0	0	0	0	0	0	0	0	0	0	0	0	0	0	0	0	0	0	0	0	0	0	0	0	0	0	0	0	0	0	0	0	0	0	0	0	0
OTU_386	0	1	0	0	0	0	0	0	1	1	1	0	0	0	0	0	1	0	0	0	0	0	1	0	1	0	0	0	0	0	0	0	0	1	1	1	0	0	1	1	1	1	1	1	0	0	0	1	0
OTU_387	1	0	0	2	0	0	2	0	1	1	1	0	2	0	0	1	1	2	1	1	0	0	0	0	1	0	0	0	2	1	1	0	1	0	1	0	1	2	1	0	0	0	0	0	0	1	2	0	0
OTU_389	34	15	32	62	45	36	41	35	28	26	54	33	49	57	37	61	44	41	18	22	13	58	35	59	44	37	41	32	34	46	41	39	23	46	85	53	102	95	52	127	52	55	86	73	74	71	114	78	141
OTU_390	0	1	0	0	0	0	0	3	0	0	1	0	1	1	0	0	0	0	1	1	1	0	0	0	0	0	2	0	1	3	2	0	0	0	0	0	0	0	0	1	0	0	0	0	0	1	1	4	0
OTU_391	0	0	0	0	2	0	0	0	0	0	0	1	0	0	0	1	1	1	0	0	0	0	0	0	1	0	0	1	0	0	0	0	0	0	1	0	0	0	0	0	0	0	0	0	0	0	0	0	0
OTU_392	0	0	0	0	0	0	0	2	0	0	0	0	0	0	0	0	0	0	0	0	0	0	0	0	2	0	1	0	0	0	0	0	0	0	0	0	0	0	0	0	0	0	0	0	1	0	0	0	0
OTU_393	1	0	0	0	0	0	1	0	1	2	2	0	0	1	1	1	1	0	0	0	1	0	0	0	1	1	1	0	1	1	0	0	0	0	1	0	0	1	1	2	0	1	0	0	0	0	1	0	0
OTU_394	1	0	0	0	0	1	0	1	1	0	0	0	0	0	0	1	0	0	0	0	0	1	0	0	0	0	0	0	0	1	0	0	0	1	2	1	0	1	0	0	0	1	0	0	0	1	0	2	0
OTU_395	0	0	0	0	0	0	0	0	0	0	0	1	0	0	0	0	0	0	0	0	0	0	1	0	0	0	0	0	0	0	0	0	0	0	0	0	0	0	0	0	0	0	0	0	0	0	0	0	0
OTU_396	0	0	0	0	1	0	0	2	0	1	0	0	1	0	0	0	0	0	0	1	0	0	0	0	1	0	2	0	2	2	1	0	0	0	1	0	0	0	3	4	0	0	0	0	0	1	1	1	0
OTU_398	1	0	0	0	0	2	2	3	2	2	2	0	1	1	1	0	3	1	2	3	0	0	0	0	0	3	2	2	4	6	1	1	0	0	0	0	3	2	1	0	0	1	0	0	0	2	0	1	2
OTU_399	0	0	0	0	0	0	0	0	0	0	0	0	0	0	1	0	0	0	0	0	0	0	0	0	0	0	0	0	0	0	0	0	0	0	0	0	0	0	0	1	1	0	0	0	0	0	0	0	1
OTU_400	0	0	0	0	0	0	0	0	0	0	0	0	0	0	0	0	0	0	1	2	0	0	0	1	0	0	0	0	0	0	1	0	0	0	0	0	0	1	0	0	0	0	0	2	0	2	0	0	0
OTU_401	24	19	9	15	14	28	18	27	25	22	26	20	21	43	25	35	42	22	28	46	4	35	16	38	28	21	32	33	42	53	14	32	17	16	55	36	81	84	43	124	14	24	52	57	55	45	86	75	135
OTU_402	2	0	0	0	1	0	0	0	0	0	1	0	0	1	0	0	0	0	0	0	0	1	0	1	0	0	2	0	2	1	0	0	1	0	0	0	2	2	0	1	0	0	1	0	0	1	0	0	2
OTU_404	3	0	1	0	1	0	0	0	1	0	1	0	2	0	0	1	1	0	0	0	0	0	1	0	0	0	2	0	0	1	0	0	1	0	1	0	1	0	0	0	0	0	0	1	2	0	0	1	2
OTU_405	1	0	0	0	1	0	0	0	1	0	0	0	0	0	0	0	0	0	0	1	0	0	1	0	0	0	1	0	1	1	1	0	0	0	1	0	0	2	2	1	0	0	0	0	1	1	0	0	1
OTU_406	1	0	0	1	0	1	1	1	0	1	2	2	0	0	2	3	2	1	2	3	0	1	1	0	0	2	2	4	1	2	0	2	0	0	0	2	2	1	1	4	1	0	1	3	0	0	4	2	2
OTU_407	1	0	1	1	0	0	1	1	1	1	1	1	0	2	2	1	3	1	1	1	0	1	0	0	2	0	2	3	2	2	0	0	0	1	0	0	0	1	1	3	1	0	1	0	1	1	1	1	5
OTU_408	3	0	0	0	0	1	0	0	0	0	1	2	1	0	0	0	2	1	1	0	0	1	0	0	1	0	0	0	0	0	2	0	1	0	0	0	0	0	0	1	2	0	0	0	0	0	0	0	1
OTU_410	3	1	0	2	1	1	2	0	0	2	1	3	0	0	2	2	3	1	2	0	1	1	0	0	2	1	3	2	0	2	0	1	2	1	1	0	0	2	0	2	1	1	2	1	2	1	1	0	2
OTU_412	3	0	0	1	3	1	0	1	0	1	0	1	3	0	2	0	1	1	2	0	1	2	0	1	1	1	1	1	1	1	1	1	0	0	1	0	0	1	1	2	1	1	0	1	1	1	0	2	1
OTU_413	37	17	17	26	39	47	29	58	47	26	79	22	23	31	39	60	61	41	22	27	22	50	16	30	33	37	29	27	19	20	27	18	6	11	16	9	20	10	5	7	38	36	28	9	32	6	9	14	18
OTU_414	0	0	0	2	0	2	2	3	0	0	0	2	5	1	1	2	0	1	0	3	0	5	0	2	1	1	0	3	2	3	0	0	0	0	0	0	0	1	0	0	0	0	2	1	0	0	0	2	0
OTU_415	1	1	0	1	0	0	0	0	1	0	0	0	1	0	0	1	1	0	0	0	0	1	0	0	0	1	0	1	2	0	0	2	0	1	2	0	0	2	0	1	1	0	0	0	0	0	0	0	1
OTU_416	0	0	0	0	0	0	1	0	0	0	0	0	0	0	0	0	0	1	0	0	0	0	0	0	0	0	0	0	0	0	0	0	0	0	1	0	0	2	0	3	0	0	0	0	0	0	0	1	2
OTU_419	0	0	0	0	0	0	0	0	1	0	0	0	1	0	0	0	1	0	0	0	0	0	0	0	0	0	0	0	0	0	0	0	0	0	0	0	0	0	0	0	0	0	1	1	0	0	0	1	0
OTU_420	21	10	11	24	23	22	17	16	14	19	33	21	17	31	30	19	25	19	11	14	9	34	20	18	18	26	25	24	15	28	39	21	9	23	43	23	51	38	25	35	25	47	47	57	58	41	43	34	53
OTU_421	1	0	0	0	0	0	1	2	1	0	0	1	2	1	1	1	1	0	0	0	0	0	0	1	0	1	1	0	2	0	0	0	0	0	1	0	0	0	0	0	0	0	0	0	0	0	1	0	0
OTU_422	0	0	0	1	0	0	0	2	0	0	2	0	0	0	0	1	2	0	0	0	0	0	0	0	2	1	0	2	0	1	1	0	0	0	0	0	0	0	0	1	0	0	0	1	1	0	0	0	0
OTU_424	0	0	0	2	1	0	0	0	0	0	0	0	0	1	0	0	0	0	0	1	0	1	0	0	0	1	0	2	0	0	1	0	0	0	3	0	1	0	0	0	0	0	0	0	0	0	0	1	1
OTU_425	0	1	0	1	0	0	0	1	0	0	0	0	0	0	1	0	0	0	0	0	1	0	0	1	1	0	1	0	0	0	0	1	0	0	1	0	0	0	0	0	0	1	0	0	0	0	0	1	0
OTU_426	0	0	0	0	0	0	0	0	0	0	0	0	0	0	0	0	0	0	0	0	0	0	0	0	0	0	0	0	0	0	0	0	0	0	0	0	0	0	0	0	1	0	0	0	0	0	0	0	0
OTU_427	0	1	0	0	1	0	0	1	1	1	2	0	1	2	0	0	2	0	2	1	0	0	0	3	1	0	1	1	1	0	0	1	0	0	0	1	1	2	0	0	1	0	0	0	1	0	1	0	4
OTU_428	0	0	0	0	0	0	1	0	0	0	0	0	0	0	1	1	0	0	0	0	0	0	0	0	0	0	0	0	0	1	1	2	0	0	1	0	1	0	0	1	0	0	0	0	0	0	0	0	0
OTU_429	0	0	0	0	0	0	0	0	0	0	1	0	0	0	1	0	0	0	0	0	0	1	0	0	0	0	0	0	0	0	0	0	0	0	1	0	0	1	1	1	0	0	1	1	1	1	1	1	0
OTU_430	1	1	0	0	2	1	0	2	1	3	1	0	0	0	3	1	3	4	3	3	0	2	0	0	3	1	1	1	2	1	0	0	0	1	1	0	2	0	2	4	1	0	1	1	2	1	1	2	4
OTU_431	2	1	1	2	1	1	6	4	5	3	3	2	2	1	2	1	4	4	2	3	0	2	0	4	2	1	2	3	4	3	1	2	1	2	3	1	0	1	0	1	8	1	1	1	3	0	4	0	3
OTU_435	0	0	0	0	0	0	1	0	0	0	0	0	0	0	0	0	0	0	1	0	0	0	0	0	0	0	0	0	0	0	0	0	0	0	0	0	0	0	0	0	0	0	0	0	1	0	0	0	0
OTU_436	0	0	0	0	2	2	0	1	0	0	1	1	0	0	0	0	0	2	1	0	0	1	0	2	0	0	1	0	0	0	0	0	0	0	0	0	0	2	1	0	1	0	0	1	0	1	1	0	1
OTU_438	0	0	0	0	0	0	0	0	0	0	1	0	0	0	0	0	0	1	0	0	0	0	0	0	0	0	0	0	0	0	0	0	0	0	0	0	0	0	0	0	0	0	0	0	0	0	0	0	1
OTU_439	25	13	10	20	26	27	24	26	16	25	43	16	18	30	19	33	39	22	22	25	10	25	12	15	20	30	31	29	24	33	23	13	2	4	11	5	7	3	1	6	25	20	16	9	12	9	8	5	8
OTU_440	0	0	0	0	0	0	0	0	0	0	2	0	0	0	0	0	0	0	0	0	0	0	0	0	0	1	0	0	0	0	0	0	0	0	1	0	0	0	0	1	0	0	0	0	0	0	0	0	1
OTU_441	7	7	8	7	18	13	16	16	18	14	14	9	17	27	12	20	16	10	8	13	2	21	9	13	23	16	15	15	13	24	16	15	5	10	20	9	37	31	24	46	9	11	26	17	30	17	43	30	37
OTU_442	0	0	0	0	0	2	1	1	0	0	0	0	1	1	3	0	1	1	2	0	0	0	1	0	1	1	1	1	0	0	0	0	0	1	0	0	0	1	1	1	0	0	0	1	4	1	1	2	1
OTU_443	2	2	3	6	10	10	15	14	5	9	2	1	7	12	4	14	15	11	4	5	0	4	4	9	8	10	12	11	5	4	6	3	1	1	3	4	11	6	7	5	5	4	2	1	2	6	7	6	11
OTU_446	0	0	0	0	1	1	0	0	1	0	0	0	1	0	0	0	2	0	2	0	1	1	0	0	1	1	0	0	1	0	0	0	0	1	0	0	0	0	0	0	0	0	0	1	0	1	0	0	0
OTU_447	0	0	0	0	0	0	0	0	0	0	0	0	0	0	0	0	0	0	0	0	0	0	0	0	0	0	0	0	0	0	0	0	0	0	0	0	0	0	0	0	0	0	0	0	0	0	0	0	0
OTU_448	0	0	0	1	0	0	0	0	0	0	0	1	0	0	0	1	0	0	0	1	0	1	0	0	0	0	2	0	0	2	0	0	0	0	0	0	1	0	1	2	0	0	1	0	0	1	2	0	0
OTU_450	8	0	1	8	8	8	5	14	7	12	15	7	5	10	3	6	17	13	14	9	2	11	2	2	5	5	15	8	9	13	5	9	0	1	6	5	5	1	4	3	6	12	10	5	5	5	3	1	3
OTU_451	0	0	0	0	0	0	0	0	0	1	0	0	0	0	0	0	1	0	2	0	1	0	0	1	0	0	0	0	1	1	1	0	1	1	1	1	3	0	1	1	0	0	1	0	0	0	3	0	0
OTU_452	0	0	0	0	0	0	0	0	0	0	0	0	0	0	0	0	0	0	0	0	0	0	0	1	0	0	0	1	0	0	0	0	0	0	0	1	1	0	0	1	0	0	0	0	1	1	0	0	0
OTU_453	0	0	0	0	0	0	0	0	0	0	0	0	1	0	0	0	0	0	0	0	0	0	0	0	0	0	0	0	0	0	0	0	0	0	0	0	0	0	0	0	0	0	0	0	0	0	0	0	0
OTU_454	1	0	0	0	0	0	0	0	0	0	0	0	0	0	0	1	0	1	0	0	0	0	0	0	0	0	0	0	0	0	0	0	0	0	0	0	2	0	1	0	0	0	0	0	0	0	0	0	0
OTU_455	1	0	0	1	0	1	0	0	2	0	1	0	0	0	2	1	1	1	1	1	0	2	0	0	0	1	1	0	0	1	2	1	0	0	0	0	0	1	0	2	1	3	2	0	0	1	0	2	1
OTU_456	0	0	0	0	0	0	0	0	0	0	0	2	0	0	0	0	0	0	1	0	0	2	0	1	0	1	0	0	0	0	0	0	0	0	0	0	0	1	0	1	0	0	1	0	0	0	0	0	0
OTU_457	25	17	20	44	67	59	65	64	52	47	33	25	30	59	80	74	117	49	54	55	13	38	21	46	70	55	49	66	48	60	29	29	13	9	22	22	20	12	2	10	35	33	37	15	36	15	29	5	18
OTU_459	0	1	0	0	0	0	0	0	0	2	0	1	0	0	0	0	0	0	0	1	0	1	0	0	0	1	1	0	1	1	0	0	0	0	1	0	0	0	0	0	0	0	1	0	0	0	1	1	0
OTU_461	0	1	0	2	1	0	0	0	0	0	0	0	0	0	0	0	1	0	0	0	1	1	1	0	0	0	1	0	1	1	0	0	0	0	1	0	2	0	0	0	0	0	1	1	0	0	0	0	0
OTU_463	0	0	0	0	0	0	0	0	0	0	0	0	1	1	0	0	1	0	0	0	0	0	1	0	1	0	1	1	0	2	0	2	1	0	0	0	0	0	0	0	0	0	0	0	0	0	1	0	0
OTU_464	0	0	0	0	0	0	0	0	0	0	1	1	0	0	0	0	1	0	0	0	0	0	0	0	2	0	0	0	0	0	0	0	0	0	0	0	0	0	0	0	0	0	0	0	0	0	0	0	0
OTU_465	0	0	0	0	0	1	0	0	0	1	0	0	0	0	0	0	0	0	0	0	0	0	0	0	0	0	0	0	0	0	0	0	0	0	0	1	0	0	0	0	0	0	0	0	0	0	0	0	0
OTU_466	1	0	0	2	0	0	0	0	0	0	0	0	0	0	0	0	0	0	1	0	0	0	0	0	0	0	1	1	0	0	1	0	0	1	0	0	0	0	0	1	0	0	0	0	0	0	0	0	1
OTU_467	0	0	0	0	0	0	0	0	1	0	2	0	0	0	0	0	0	0	0	0	0	1	0	0	0	0	0	0	0	0	0	0	0	0	1	0	0	0	0	0	0	0	0	0	0	1	0	1	0
OTU_468	0	0	0	0	0	0	0	0	0	0	0	0	0	0	1	1	0	0	0	0	0	0	0	0	0	0	0	0	0	0	0	0	0	0	1	1	0	0	0	0	0	0	1	1	2	1	0	0	1
OTU_469	1	0	0	0	1	0	0	0	0	0	0	0	0	0	1	0	0	0	1	0	0	2	0	0	0	0	1	0	0	0	0	0	0	0	0	0	0	1	0	0	0	0	0	0	0	0	0	0	0
OTU_470	0	0	1	0	0	0	0	0	0	0	0	0	0	0	0	0	1	0	0	0	0	0	0	0	1	0	0	0	1	0	0	0	0	0	0	0	0	0	1	0	0	0	1	0	0	0	0	0	0
OTU_471	19	10	15	39	41	33	49	54	32	39	32	17	17	49	45	51	58	36	43	41	6	24	21	49	33	57	41	47	37	54	17	15	8	10	22	11	15	6	7	11	19	26	27	29	30	19	24	14	21
OTU_472	0	1	1	0	0	0	0	0	0	1	0	0	0	0	1	0	0	0	0	0	0	0	0	0	0	0	0	0	0	0	0	0	0	0	0	0	0	1	1	1	0	0	1	0	0	0	1	1	1
OTU_477	0	1	0	0	0	0	0	0	0	0	0	0	1	0	0	0	0	0	0	0	0	0	0	0	0	0	0	0	0	0	0	0	0	0	0	0	2	0	0	0	0	0	1	0	1	0	0	0	1
OTU_478	0	0	0	0	0	0	0	1	1	1	0	0	0	0	0	0	1	0	0	0	0	0	0	0	0	0	0	1	2	1	0	0	0	0	0	1	1	1	0	1	0	0	1	0	0	0	0	0	0
OTU_479	0	0	0	0	0	0	0	0	0	0	0	0	0	0	0	0	0	0	0	0	0	0	0	0	0	0	0	0	0	0	0	0	0	0	0	0	0	0	0	0	0	0	0	0	0	0	0	0	0
OTU_481	0	0	0	1	0	1	0	0	0	0	0	0	0	1	0	0	1	0	1	0	1	1	0	0	0	0	1	0	1	1	0	0	0	0	0	0	0	1	0	0	0	0	0	0	0	0	1	0	0
OTU_482	0	0	0	0	1	0	0	0	0	0	1	0	0	0	0	0	0	0	0	0	0	0	0	0	0	0	0	0	0	0	0	1	0	1	0	1	0	0	1	0	0	0	1	0	1	0	0	1	1
OTU_483	2	0	0	1	1	1	0	0	0	0	1	0	0	0	0	0	0	0	0	0	0	1	0	0	0	0	1	0	0	0	0	0	0	1	0	0	0	0	0	0	0	2	0	0	0	1	0	1	0
OTU_484	0	0	1	0	0	1	0	0	0	0	0	0	0	0	0	1	0	0	0	0	1	1	0	0	0	0	0	2	0	0	0	0	0	0	0	0	0	0	0	0	0	0	0	0	0	0	0	0	0
OTU_485	0	0	0	0	0	0	0	0	0	1	0	0	0	0	1	0	0	0	0	0	0	0	1	0	0	0	0	0	0	1	0	0	0	0	0	0	0	0	0	0	0	0	0	0	0	1	0	1	0
OTU_486	2	0	0	0	1	0	0	0	0	0	1	0	0	0	0	0	0	1	0	0	0	1	0	0	0	0	0	1	0	0	1	1	0	0	0	1	0	0	0	0	1	0	0	0	1	0	1	0	0
OTU_487	8	2	3	6	5	9	5	13	8	7	12	6	5	4	7	4	12	8	10	9	1	20	3	5	5	6	10	7	7	18	6	4	1	1	3	1	5	1	1	7	8	9	5	7	8	5	4	4	4
OTU_490	0	1	1	0	3	2	2	0	2	1	2	5	2	5	4	2	3	2	3	1	0	3	3	1	0	3	2	2	1	4	3	1	0	0	1	0	0	0	0	1	3	0	2	0	1	0	0	0	1
OTU_491	7	4	5	2	10	5	9	10	5	6	8	2	5	8	12	7	15	7	6	9	1	6	4	8	6	4	9	5	4	9	5	2	0	0	3	1	2	2	0	2	6	7	6	3	9	5	7	3	6
OTU_492	0	0	0	0	1	0	0	0	0	0	1	0	0	0	0	0	0	0	1	0	0	0	0	0	0	0	0	0	1	0	0	0	0	0	0	0	0	0	0	0	0	0	0	1	0	0	0	0	0
OTU_493	0	0	0	0	0	0	0	0	0	0	0	0	0	0	0	0	0	0	0	0	0	0	0	0	0	0	0	0	0	0	0	0	0	0	0	0	0	1	0	1	0	0	0	0	0	0	1	0	1
OTU_494	0	0	0	0	0	0	0	0	0	0	2	0	1	0	0	0	0	0	0	0	0	0	0	0	0	2	0	0	0	0	0	0	0	0	0	1	0	0	0	0	1	0	2	0	0	0	0	0	0
OTU_495	0	0	0	0	0	0	0	0	0	0	2	0	0	0	0	1	0	0	0	0	0	1	0	0	0	0	0	0	0	0	0	0	0	0	1	0	0	0	0	1	0	0	0	1	0	0	0	0	1
OTU_496	15	6	5	9	6	9	6	10	10	6	18	10	4	8	4	13	12	10	6	9	7	10	4	7	9	3	8	4	7	10	10	11	1	2	6	2	2	6	6	3	9	21	5	7	8	4	5	2	7
OTU_497	0	2	2	6	7	3	5	2	3	3	2	1	5	16	5	7	11	5	1	2	0	4	4	9	4	7	4	2	4	2	3	3	1	2	2	0	0	0	0	0	3	2	1	1	1	1	2	1	1
OTU_498	0	0	0	0	0	0	0	0	1	2	1	0	0	0	0	0	0	0	0	0	0	0	0	0	0	1	0	0	0	0	0	0	0	0	0	0	0	1	0	1	0	0	0	0	0	0	0	1	1
OTU_499	0	0	0	0	0	0	0	0	0	0	0	0	0	0	0	0	0	0	0	0	0	0	0	0	0	0	0	0	0	0	0	0	0	0	0	0	0	0	0	0	0	0	0	0	0	1	0	0	0
OTU_501	0	0	0	0	0	0	0	0	1	0	0	0	1	0	1	0	0	0	1	0	0	1	1	1	0	0	1	0	0	0	0	1	0	0	1	0	2	1	1	0	0	0	0	0	1	0	0	0	1
OTU_502	0	0	0	0	1	0	0	1	0	0	0	0	2	1	0	1	1	0	0	0	0	0	0	0	0	0	1	1	0	0	0	0	0	0	1	0	0	0	0	1	0	1	0	0	0	0	0	0	0
OTU_503	0	0	0	0	0	0	0	0	0	0	0	0	0	0	0	0	0	0	0	0	0	0	0	0	0	0	0	0	0	0	0	0	0	0	0	0	0	0	0	0	0	0	0	0	0	0	0	0	0
OTU_504	0	0	1	0	0	0	1	1	0	0	0	1	0	0	3	0	1	0	0	0	0	0	0	0	1	0	2	0	1	0	0	0	1	1	1	0	0	3	0	0	0	2	4	1	5	3	6	1	0
OTU_505	0	0	0	0	0	0	0	0	2	0	0	0	0	0	0	0	0	0	0	0	0	0	0	0	0	0	0	0	0	0	0	0	0	0	0	0	0	0	0	0	0	0	0	0	0	0	0	0	0
OTU_506	62	30	29	64	66	57	48	43	36	31	129	42	54	98	50	46	95	41	31	36	29	105	44	74	70	50	41	36	32	44	73	49	22	26	77	24	38	28	24	33	69	69	68	40	71	35	70	17	44
OTU_507	0	1	0	0	0	0	0	0	0	0	0	0	0	0	0	0	1	0	0	0	0	0	0	1	0	0	1	0	0	0	0	1	0	0	0	0	0	0	0	0	0	0	0	0	0	0	0	0	1
OTU_510	0	0	0	0	0	1	0	0	0	0	0	0	0	0	0	0	0	0	0	0	0	2	0	1	0	0	0	0	0	0	0	0	0	0	0	0	0	0	0	0	0	0	0	0	0	0	1	0	0
OTU_511	0	1	0	0	0	1	2	1	0	1	0	1	0	1	0	0	0	0	0	1	0	1	0	0	0	1	0	0	1	0	0	0	0	0	0	1	0	1	0	0	1	2	0	0	3	0	0	0	0
OTU_512	0	0	0	0	1	0	0	0	0	0	0	0	0	0	0	0	0	0	0	0	0	0	0	0	0	0	0	0	0	0	1	0	0	0	1	0	0	0	0	0	0	0	0	0	0	0	0	0	1
OTU_513	0	0	0	0	1	1	1	0	0	0	0	0	0	0	1	0	0	0	0	0	0	0	1	0	0	0	0	0	1	0	0	0	0	1	0	0	0	0	0	1	1	0	0	0	1	0	0	0	0
OTU_514	0	0	0	0	0	0	0	0	1	0	1	0	0	0	0	0	1	0	0	0	0	0	0	0	0	0	0	1	0	2	0	0	0	0	0	0	0	0	0	0	0	0	0	0	0	0	0	0	0
OTU_515	0	0	0	0	0	0	0	0	0	0	0	0	0	0	0	0	0	1	0	0	0	0	0	0	0	0	0	0	0	1	0	0	0	0	0	0	0	0	0	2	0	0	0	1	0	0	0	0	0
OTU_516	0	1	1	2	1	0	0	0	0	1	1	0	2	2	0	1	0	1	1	1	0	1	0	0	1	0	3	3	1	2	0	0	0	0	1	0	0	1	0	2	0	0	1	0	1	1	0	0	0
OTU_518	2	0	1	0	1	3	3	4	5	6	3	2	2	3	4	2	3	3	2	4	0	1	0	2	6	1	2	7	1	4	3	2	0	0	2	1	5	1	0	1	2	1	2	6	2	2	1	1	2
OTU_519	2	4	0	8	5	11	5	20	12	14	2	1	8	7	8	7	12	6	11	12	1	4	3	12	7	8	3	14	10	17	4	4	1	1	5	4	7	3	6	6	2	5	8	4	8	8	4	7	9
OTU_522	1	0	2	0	2	0	0	1	2	0	0	1	0	0	0	1	1	1	0	0	0	0	0	1	0	0	1	1	1	1	0	1	1	0	0	0	1	2	2	1	1	0	2	1	2	1	1	0	2
OTU_523	0	1	0	0	0	0	0	0	0	0	0	0	0	0	1	1	0	1	1	0	0	0	0	0	0	0	0	0	1	0	0	0	0	0	0	0	0	0	0	0	0	0	0	0	0	0	0	1	0
OTU_526	1	0	1	0	3	2	2	2	1	0	3	1	0	0	0	0	1	0	0	0	3	2	1	2	0	1	0	0	0	0	1	0	1	0	1	0	0	0	0	0	3	0	1	1	0	0	1	0	1
OTU_527	0	1	0	0	0	0	0	1	0	1	0	0	1	0	1	0	0	0	0	0	1	0	1	1	1	1	0	1	1	1	1	0	0	0	0	0	0	1	0	1	1	1	1	0	2	0	0	0	1
OTU_528	0	0	0	0	0	0	0	1	0	1	0	0	1	0	0	0	1	0	0	0	0	0	0	0	0	2	0	0	1	0	0	0	0	0	2	0	0	2	1	0	1	2	1	2	0	3	2	0	0
OTU_529	1	1	1	0	0	4	1	4	2	0	1	2	2	1	4	0	4	0	1	2	0	2	1	0	2	0	0	1	1	1	2	2	0	3	5	5	15	8	4	17	1	3	1	5	3	3	4	10	15
OTU_530	1	0	0	0	0	0	1	1	1	1	0	0	0	0	0	1	0	0	0	1	0	0	0	0	2	0	0	2	0	0	0	0	0	0	2	1	0	1	0	0	1	2	0	1	0	1	1	0	1
OTU_531	0	0	0	0	0	0	0	0	0	0	0	0	0	0	0	0	0	0	0	0	0	0	0	0	0	0	0	0	0	0	0	0	0	0	0	0	0	0	0	0	0	0	0	0	0	0	0	0	0
OTU_533	0	0	0	0	1	0	0	1	0	0	1	0	0	1	1	1	0	0	0	3	0	0	0	0	0	0	0	0	0	0	0	0	0	0	0	0	0	0	1	0	0	0	0	0	1	0	0	0	2
OTU_534	14	12	12	21	47	34	43	74	49	53	25	16	27	25	27	45	72	42	43	42	6	30	15	26	46	42	52	69	58	76	12	22	7	14	49	30	53	47	31	55	23	18	25	28	54	53	61	36	66
OTU_535	0	0	0	0	0	0	0	0	0	0	0	0	0	0	0	1	0	0	0	0	0	0	1	0	0	0	0	0	0	1	0	0	0	0	1	1	0	0	0	0	0	0	0	0	1	0	0	0	0
OTU_536	10	8	6	16	8	15	17	14	12	12	5	5	10	14	15	9	20	23	26	14	5	18	8	21	15	7	14	15	21	9	9	10	1	1	15	7	8	3	6	7	8	10	8	5	10	7	10	11	8
OTU_537	0	0	0	0	0	1	0	0	0	0	0	0	1	0	0	0	0	0	1	0	0	0	0	0	0	0	0	0	0	0	0	0	1	0	1	0	0	0	0	1	0	0	0	0	0	0	0	0	1
OTU_539	0	0	0	0	0	0	0	0	0	0	0	0	0	0	0	0	0	0	0	0	0	0	0	0	1	0	0	0	0	0	0	0	0	0	0	0	0	0	0	1	0	0	0	1	0	0	0	0	1
OTU_540	0	0	0	0	0	0	0	0	0	0	0	2	0	0	1	0	0	0	0	0	1	1	0	0	0	0	1	0	0	1	1	0	0	0	0	0	0	0	1	0	1	1	0	0	0	0	0	0	1
OTU_541	0	1	0	0	1	0	0	1	1	0	3	0	1	1	3	1	1	0	0	0	0	0	0	1	1	1	2	1	0	2	0	0	0	1	0	0	0	0	0	1	1	0	1	1	0	1	0	0	1
OTU_542	0	0	0	0	0	0	0	0	0	0	0	0	0	0	0	0	0	0	1	0	0	0	0	0	0	0	0	0	0	0	0	0	0	0	0	0	0	0	0	0	0	0	0	0	0	0	0	0	0
OTU_543	0	0	0	1	1	1	2	1	0	1	0	0	0	1	4	0	0	1	2	1	0	0	1	3	3	0	2	0	2	1	0	0	1	0	0	0	0	0	0	0	0	0	0	0	1	0	1	1	0
OTU_544	0	0	0	1	0	0	0	0	0	0	0	0	0	0	0	0	0	0	0	2	0	0	0	0	0	0	0	0	1	2	0	0	0	0	1	0	0	0	2	1	0	0	0	0	1	0	0	0	0
OTU_545	1	0	0	0	0	1	0	0	0	0	0	0	0	0	0	0	0	1	0	0	0	1	0	0	0	0	1	0	0	1	0	0	0	0	0	0	0	0	0	0	0	0	1	0	0	0	0	0	1
OTU_546	10	4	5	6	5	7	4	11	8	7	7	8	10	7	10	10	7	7	8	11	3	10	4	2	0	6	6	9	3	17	2	10	5	3	4	6	15	13	8	11	7	14	11	12	13	9	16	12	24
OTU_547	0	0	0	0	0	0	0	0	0	0	0	0	0	0	0	0	0	0	0	1	0	0	1	0	0	0	0	0	0	0	0	0	0	0	0	1	0	0	0	2	0	0	0	1	0	0	0	0	1
OTU_548	14	4	4	10	1	3	10	14	6	10	15	9	7	4	4	7	15	7	8	16	3	11	4	6	13	9	9	12	10	19	9	4	3	2	7	2	9	6	4	6	10	9	9	10	9	3	4	5	7
OTU_549	1	0	0	0	0	0	0	0	0	0	0	0	0	0	1	0	0	0	0	0	0	0	0	0	0	1	0	0	0	0	2	0	0	0	1	0	0	0	0	1	0	0	0	0	0	0	0	0	1
OTU_551	0	1	0	1	0	0	0	0	0	0	1	1	1	0	0	1	1	2	1	2	0	0	0	0	1	1	1	1	0	1	0	0	0	1	1	0	0	1	0	0	1	1	0	0	2	0	1	1	0
OTU_552	0	0	0	0	0	0	0	1	0	0	0	0	0	0	0	0	0	0	0	0	0	0	0	0	0	0	0	0	0	0	0	0	1	0	0	0	0	0	0	0	0	0	0	1	0	0	0	0	0
OTU_553	0	1	0	0	0	0	0	0	0	0	0	0	0	0	0	1	0	0	0	1	0	0	0	0	0	0	0	0	0	0	0	0	0	0	0	0	0	0	0	1	0	0	1	0	0	0	1	0	0
OTU_554	2	0	1	0	2	0	1	0	0	0	3	0	0	0	0	1	0	0	1	0	1	1	0	1	2	0	1	0	1	1	0	0	0	0	0	0	0	0	0	1	0	0	1	1	0	0	0	0	1
OTU_555	0	0	0	1	0	0	0	0	0	0	0	0	0	2	0	1	2	0	0	2	0	0	0	0	0	0	1	0	1	0	0	0	0	0	2	0	0	0	0	1	0	0	1	0	0	0	0	0	1
OTU_556	0	0	0	0	0	0	1	1	0	0	0	0	0	0	0	0	0	0	0	0	0	0	0	0	0	0	2	1	0	1	0	0	0	1	0	0	0	0	0	0	0	0	0	0	0	0	0	0	0
OTU_557	25	9	14	18	31	34	19	16	22	14	36	17	17	23	24	27	40	17	13	13	12	15	21	22	12	20	17	29	13	19	27	12	2	8	8	6	12	6	7	4	27	30	15	17	12	12	13	8	3
OTU_560	0	0	0	0	0	0	0	0	0	0	0	0	0	0	1	1	0	0	0	0	0	1	0	1	0	0	0	0	0	0	0	0	0	0	0	0	0	0	0	0	0	0	0	0	0	0	0	0	0
OTU_561	4	2	9	14	21	11	11	26	23	38	8	3	9	14	15	18	25	9	21	21	4	9	5	11	16	10	22	21	23	26	11	5	5	3	9	10	9	9	10	17	8	4	9	8	7	2	7	9	20
OTU_562	0	0	0	0	0	0	0	0	0	0	0	0	0	0	0	2	0	0	0	0	0	0	0	0	0	0	0	0	1	0	0	0	0	0	0	0	1	0	1	1	0	0	0	0	0	0	0	0	0
OTU_563	0	0	0	0	0	1	0	0	0	0	0	0	0	0	0	0	1	0	0	0	0	0	0	0	0	0	0	0	0	0	0	0	0	0	0	0	0	0	0	0	0	0	0	0	1	0	0	0	0
OTU_564	0	0	0	0	0	0	0	0	0	0	0	0	0	0	1	0	0	0	0	0	0	0	0	0	0	0	0	0	0	0	0	0	0	0	0	0	0	0	0	0	0	0	0	0	0	0	0	0	0
OTU_566	0	0	0	0	0	0	0	0	0	2	0	0	1	0	0	0	1	0	1	0	0	0	0	0	0	0	0	0	0	1	1	0	0	0	0	1	0	0	0	0	0	0	0	0	0	0	0	0	0
OTU_568	0	0	0	0	0	0	1	0	0	0	0	0	0	0	0	0	0	0	0	0	0	0	0	0	0	0	0	0	0	0	0	0	0	0	0	0	0	0	0	0	0	0	0	0	0	0	0	0	0
OTU_570	0	1	0	0	0	0	0	0	0	0	0	0	1	0	0	0	0	0	0	0	0	1	0	0	0	0	0	0	1	0	0	0	0	0	0	1	0	1	0	1	0	0	0	0	0	0	0	0	0
OTU_571	1	0	0	1	0	0	1	0	1	0	1	0	1	0	1	0	2	0	0	0	0	1	0	0	0	0	0	1	0	2	0	1	1	0	0	0	0	0	0	1	0	0	0	0	0	0	0	0	2
OTU_572	0	0	0	0	0	0	0	0	0	0	0	0	0	1	0	0	0	0	0	0	0	0	0	0	0	0	1	0	0	0	0	0	0	0	0	0	0	1	0	1	0	0	0	0	0	0	0	1	1
OTU_573	0	0	0	0	0	1	0	0	0	0	0	0	0	0	0	0	0	0	0	0	0	0	0	0	0	0	1	0	0	1	0	0	0	0	0	0	0	0	0	0	0	0	0	0	0	0	0	0	0
OTU_574	0	0	0	0	0	0	0	0	0	0	0	0	0	0	0	0	0	0	0	0	0	0	0	0	0	0	0	0	0	0	0	0	0	0	0	0	0	0	0	0	0	0	0	0	1	0	0	0	0
OTU_575	0	0	0	0	0	0	0	1	0	0	0	0	0	0	0	0	0	0	0	0	0	0	0	0	0	0	0	0	0	0	0	0	0	0	0	0	0	0	0	2	0	0	0	1	1	0	0	0	1
OTU_576	0	0	0	0	0	0	0	0	0	0	0	0	0	0	0	0	0	0	0	0	0	0	0	0	0	0	0	0	0	1	0	0	0	0	0	0	0	0	0	0	0	0	0	0	0	0	0	0	0
OTU_577	3	1	2	1	3	1	2	2	0	2	3	0	0	3	3	2	5	1	4	8	0	4	2	2	3	6	4	4	3	6	0	2	0	2	6	4	2	3	0	1	4	2	4	5	3	0	1	1	4
OTU_581	0	1	2	5	5	3	8	2	0	4	1	6	2	11	2	3	11	1	3	0	1	4	6	8	5	3	2	3	3	4	2	0	1	0	0	0	0	0	0	0	2	1	1	1	0	0	1	0	1
OTU_582	0	0	0	0	0	0	0	1	0	0	0	0	0	0	0	1	0	0	0	0	0	0	0	0	0	0	0	0	0	0	0	1	0	0	0	0	0	0	0	0	0	0	0	0	0	0	0	0	0
OTU_583	0	0	0	0	1	0	0	0	0	0	0	0	1	0	0	0	1	1	0	2	0	0	0	1	0	0	0	0	0	1	0	0	0	0	0	0	0	0	0	0	0	0	0	0	1	0	0	0	0
OTU_585	0	0	0	0	0	0	0	0	0	0	0	0	0	0	1	0	0	0	0	0	0	0	0	0	0	0	0	0	0	0	0	0	0	0	0	0	0	0	0	1	0	1	0	0	0	0	0	0	0
OTU_586	0	0	0	0	0	0	1	0	0	1	0	0	0	0	0	0	0	0	0	0	0	1	0	0	0	0	0	0	0	1	0	0	0	0	0	0	0	0	0	0	0	0	0	0	1	0	0	1	0
OTU_587	0	1	0	0	1	0	0	2	1	0	1	0	0	0	0	0	1	0	1	1	0	1	1	0	2	1	0	0	0	0	0	1	0	0	0	0	0	0	0	1	0	0	1	1	1	0	0	0	0
OTU_588	0	0	0	0	1	0	0	0	0	0	0	1	0	0	0	0	0	0	0	0	0	0	0	0	0	0	0	0	0	0	0	0	0	0	0	0	0	0	0	0	0	0	0	0	0	0	0	0	0
OTU_590	3	0	1	2	0	3	2	4	2	0	2	2	1	4	1	0	5	1	2	1	2	1	2	2	1	2	0	1	1	1	0	2	1	2	2	2	1	1	0	3	0	5	4	1	2	1	2	1	1
OTU_593	0	0	0	1	1	0	1	0	1	0	0	0	0	1	0	0	0	0	0	0	0	0	0	0	1	0	0	0	0	0	0	0	0	0	0	1	0	1	0	0	0	0	1	1	0	0	0	0	1
OTU_594	0	0	0	0	0	0	0	0	0	0	0	0	0	0	0	0	0	0	0	0	0	0	0	0	0	0	0	0	0	0	0	0	0	0	0	1	0	0	0	0	0	0	0	0	0	0	0	0	0
OTU_595	1	0	0	0	0	0	0	0	1	0	0	0	0	0	0	0	0	1	0	0	0	0	0	0	0	0	0	1	0	0	0	0	0	0	0	0	0	0	0	1	0	0	0	0	0	0	0	0	1
OTU_596	0	0	0	0	1	0	0	0	0	0	0	0	2	0	0	0	0	0	0	0	0	0	0	0	0	2	0	0	0	0	0	0	0	0	0	0	0	0	0	0	0	0	0	0	0	0	0	0	0
OTU_597	0	0	0	0	0	0	0	0	0	1	1	0	1	0	0	0	1	0	0	0	0	0	0	0	0	0	0	0	0	0	0	0	0	0	0	0	0	0	0	0	0	0	0	0	0	0	0	0	2
OTU_598	0	0	1	1	1	0	0	0	0	0	0	0	0	0	0	0	1	0	0	1	0	1	0	0	1	0	0	0	0	0	0	0	1	0	0	0	0	0	0	2	0	0	1	0	2	0	0	0	0
OTU_599	0	0	0	2	1	1	1	0	0	0	0	0	1	0	1	0	0	2	0	1	0	1	0	0	1	0	0	1	1	1	1	0	0	2	0	0	0	0	0	1	0	0	2	2	1	0	2	1	1
OTU_600	2	1	0	0	2	1	1	3	1	1	1	0	1	1	0	1	0	0	2	3	1	3	0	1	0	1	0	1	0	2	1	0	0	2	1	0	2	1	0	1	1	1	0	1	4	1	1	1	1
OTU_601	2	0	0	2	1	0	1	2	0	0	1	0	0	0	2	1	0	2	0	1	0	0	1	1	0	0	0	2	2	0	0	1	2	0	7	2	4	1	1	2	0	1	5	3	8	3	8	2	2
OTU_602	0	0	0	0	0	0	0	1	0	0	0	0	1	0	1	0	0	0	0	1	0	0	0	0	0	0	0	1	0	0	1	0	0	0	0	0	1	0	0	0	0	0	0	1	1	0	1	0	0
OTU_603	0	0	0	0	0	0	0	1	0	1	0	0	0	0	0	0	1	0	1	0	0	0	0	1	0	0	1	0	0	0	0	0	0	0	2	0	2	0	0	0	0	0	0	0	0	0	0	0	0
OTU_607	0	0	0	0	1	0	0	0	0	0	0	0	0	1	0	0	1	0	1	0	0	1	0	0	0	1	1	0	0	0	0	1	0	0	0	0	0	0	0	0	0	0	1	0	0	0	0	0	1
OTU_608	56	34	38	73	121	104	101	109	71	79	112	64	62	108	114	144	189	78	66	73	24	113	42	72	119	87	65	84	50	56	56	51	33	35	49	18	56	24	23	20	69	84	82	54	79	31	48	26	41
OTU_609	0	0	0	0	1	0	0	0	0	0	0	0	1	0	0	0	0	0	0	0	0	0	1	0	0	0	0	0	0	0	0	0	1	0	0	0	0	0	0	0	0	2	0	0	0	0	0	0	0
OTU_610	1	0	0	0	1	0	0	0	0	0	1	0	0	0	0	0	0	0	0	0	0	2	0	2	1	0	0	0	0	2	1	0	0	0	0	0	0	0	0	0	0	0	0	1	0	1	0	1	0
OTU_611	0	0	0	0	0	1	0	0	0	1	0	0	0	0	0	0	0	0	1	0	0	0	0	1	1	0	0	0	0	1	0	0	0	0	1	0	0	0	0	0	0	0	0	0	0	0	0	0	0
OTU_612	0	0	0	0	0	0	0	0	0	0	0	0	0	0	0	0	1	0	1	1	0	0	0	1	0	0	0	0	0	1	0	0	0	0	0	0	0	0	0	0	0	1	0	0	0	1	0	0	0
OTU_613	0	1	1	0	0	0	2	1	0	2	0	0	2	2	0	1	1	1	0	1	0	0	0	0	0	0	1	1	0	1	0	0	1	0	0	0	0	0	0	0	0	0	0	1	1	1	1	0	0
OTU_614	1	1	2	7	3	7	6	5	4	4	4	4	4	8	6	5	9	4	5	4	1	6	1	5	12	4	4	9	7	3	1	1	0	2	6	0	2	0	1	3	2	4	6	4	5	5	6	0	3
OTU_615	2	1	3	8	8	16	15	14	15	15	1	4	5	4	9	21	19	15	25	21	1	14	3	6	8	10	15	19	13	18	6	0	2	2	2	3	4	1	1	4	4	7	8	3	6	6	3	3	8
OTU_616	4	5	7	8	15	5	8	12	8	7	5	6	8	16	12	9	14	8	6	3	4	7	6	13	8	16	14	11	8	10	2	5	2	7	8	1	5	5	0	2	4	8	6	8	8	10	9	6	8
OTU_617	0	0	0	0	0	0	0	0	0	1	0	0	0	0	0	0	0	0	0	0	0	0	0	0	0	0	0	0	0	0	0	0	0	0	0	0	0	0	0	0	0	0	0	0	0	0	1	1	0
OTU_618	0	0	0	0	0	0	0	0	0	0	0	0	0	0	0	0	0	0	0	0	0	0	0	0	0	0	0	0	0	0	0	0	0	0	0	0	0	0	0	0	0	0	0	0	0	0	0	0	0
OTU_620	4	1	0	2	3	3	3	5	3	1	6	1	4	1	4	8	5	5	4	2	1	3	1	3	4	2	3	4	2	8	1	1	2	4	3	2	3	2	0	4	2	3	1	10	7	3	7	2	3
OTU_621	0	0	0	0	0	0	0	0	0	0	0	0	0	0	0	0	0	1	0	0	0	0	0	0	0	0	0	0	0	1	0	0	0	0	0	1	0	0	0	0	0	0	0	1	0	0	0	0	0
OTU_622	2	0	0	0	0	0	0	1	2	1	0	1	0	0	0	0	1	0	2	0	0	0	0	0	0	0	1	2	0	2	1	1	0	0	1	1	1	1	0	2	0	0	0	1	1	1	3	2	1
OTU_623	0	0	0	1	0	0	0	0	0	0	0	0	0	1	1	1	0	1	1	0	0	0	1	0	0	1	0	1	1	0	0	0	0	0	0	1	1	0	0	0	0	0	0	0	1	0	1	0	0
OTU_625	0	0	0	0	0	0	0	0	0	1	0	0	0	0	0	0	1	0	0	1	0	0	0	1	0	0	0	0	0	0	0	0	0	0	0	1	0	0	0	0	0	1	1	1	0	0	1	0	1
OTU_626	0	0	0	0	0	0	0	0	0	0	0	0	1	0	0	0	0	0	0	0	0	0	0	0	0	0	0	0	0	0	0	0	0	0	0	0	0	0	0	0	0	0	0	0	0	0	0	0	0
OTU_627	38	15	12	36	43	31	34	32	24	29	73	35	27	38	38	38	45	25	20	25	19	48	18	31	36	37	34	40	24	38	44	14	3	4	8	4	15	2	9	5	48	28	23	13	13	9	13	5	7
OTU_628	0	0	0	0	0	0	0	0	0	0	0	0	0	0	0	0	0	0	0	0	0	0	0	0	0	0	0	0	0	0	0	0	0	0	0	0	0	0	0	0	0	0	0	0	0	0	0	0	0
OTU_629	0	0	0	1	1	0	0	0	0	0	0	0	0	0	0	1	0	1	0	0	0	0	0	0	1	0	1	2	1	0	0	0	0	0	0	0	0	0	0	0	0	1	0	0	0	0	0	0	1
OTU_630	0	0	0	0	0	0	0	0	0	2	0	0	0	0	0	0	0	0	2	1	0	0	0	0	0	0	0	0	0	0	0	1	0	0	0	0	2	0	0	1	0	0	0	0	0	0	2	0	1
OTU_631	37	18	10	51	35	20	27	26	23	20	54	43	37	50	43	34	42	28	40	31	9	57	15	43	47	38	23	26	26	43	37	37	17	18	32	16	31	20	22	41	36	48	60	41	61	18	50	30	39
OTU_632	0	0	0	0	1	0	0	0	0	0	4	0	0	2	0	1	1	0	0	1	0	0	1	0	2	0	0	1	1	0	2	0	0	1	2	1	2	0	0	0	1	2	3	1	0	1	3	1	0
OTU_633	0	0	0	0	0	0	0	0	0	0	0	0	0	1	0	0	0	0	0	0	0	0	0	0	0	0	0	0	0	0	0	1	0	0	0	0	0	0	0	0	0	0	0	0	0	0	0	0	0
OTU_634	0	0	0	0	0	0	0	0	0	0	0	0	0	0	0	1	1	1	1	0	0	0	1	0	0	0	0	0	0	0	0	0	0	0	0	0	0	1	0	0	0	0	0	0	0	0	0	1	0
OTU_635	7	7	2	13	12	12	7	10	9	5	8	4	4	16	13	14	12	6	9	6	1	12	6	9	14	8	9	11	17	12	3	10	4	10	12	3	21	7	7	6	10	9	24	10	17	7	19	7	18
OTU_636	0	0	0	0	0	0	0	1	4	5	1	0	0	0	0	0	0	0	1	3	0	0	0	0	0	1	0	0	0	3	0	0	0	0	0	0	0	0	0	0	0	0	0	0	0	0	0	0	0
OTU_637	1	0	1	5	4	3	3	5	0	0	3	2	2	1	6	3	3	1	1	0	0	2	4	7	5	3	4	2	2	1	2	3	1	1	2	2	3	2	0	2	2	2	3	2	4	1	4	2	2
OTU_638	0	0	0	0	1	2	2	1	0	1	0	0	1	1	0	0	3	1	2	0	0	0	2	0	1	0	0	2	1	3	0	1	0	0	1	0	2	1	0	2	1	0	1	1	0	0	1	0	1
OTU_639	0	0	0	0	0	0	0	0	0	0	0	0	0	0	0	0	0	0	0	0	0	0	0	0	0	0	0	0	0	0	0	0	0	0	0	0	0	0	0	1	0	0	0	0	0	0	0	0	0
OTU_640	4	1	2	4	7	6	6	2	4	7	3	5	4	1	5	4	5	8	3	2	1	3	1	3	2	3	4	6	2	0	4	5	0	2	1	0	2	0	1	0	4	1	5	2	1	2	4	2	1
OTU_641	3	0	0	1	3	3	0	5	1	1	5	1	0	3	2	0	5	4	2	3	1	3	2	1	2	3	3	4	3	3	5	0	0	2	0	0	1	0	0	1	5	1	1	6	0	0	1	0	1
OTU_642	1	0	0	0	0	0	0	0	0	0	0	0	0	0	0	0	0	0	0	0	0	0	0	0	0	0	0	0	0	0	0	1	0	0	0	0	0	0	0	1	0	0	0	0	1	1	0	0	0
OTU_643	0	0	0	2	0	0	0	1	0	0	1	1	0	0	1	0	0	0	0	0	0	0	0	1	1	0	1	0	0	0	0	0	0	0	0	0	1	0	0	0	0	0	0	0	0	0	0	0	0
OTU_645	1	0	0	0	0	0	0	0	0	0	0	0	0	0	0	0	0	0	0	0	0	0	0	0	0	0	0	0	0	0	0	0	0	0	0	0	0	0	0	0	1	0	0	0	0	0	0	0	0
OTU_646	0	0	1	0	0	0	0	0	0	0	0	0	0	0	0	0	0	0	0	0	0	0	0	0	0	0	0	0	0	0	0	0	0	0	0	0	0	0	0	0	0	0	0	0	1	0	0	0	0
OTU_647	0	0	0	0	0	0	0	0	0	0	0	0	0	0	0	0	0	0	0	0	0	0	0	0	0	0	0	0	0	0	0	0	0	0	0	0	0	0	0	0	0	0	0	0	0	0	0	0	0
OTU_650	2	0	0	0	0	0	0	0	2	1	1	1	0	1	1	0	1	0	0	0	0	1	0	0	0	0	1	0	0	0	0	0	0	0	0	0	0	0	0	0	0	0	0	0	0	0	0	0	0
OTU_653	0	0	0	0	0	0	0	0	0	0	0	1	0	0	0	0	0	0	0	0	0	1	0	0	0	0	0	0	0	0	0	0	0	0	0	0	0	0	0	0	0	0	0	0	0	0	0	0	0
OTU_654	0	0	0	0	0	1	0	0	0	0	0	0	0	0	0	0	0	0	0	0	0	0	0	0	0	0	0	0	0	0	0	0	0	0	0	1	0	0	1	0	0	0	0	0	0	0	1	1	0
OTU_655	0	0	0	0	1	0	0	0	0	0	1	0	0	1	0	0	0	0	0	0	0	0	0	0	0	1	0	0	0	0	0	0	0	0	0	1	0	1	0	0	0	1	0	0	0	0	0	2	1
OTU_656	1	0	0	0	1	0	1	0	1	0	1	0	0	1	0	0	4	1	1	1	0	0	0	0	0	1	1	0	0	0	2	1	0	0	0	0	0	0	0	0	0	0	0	0	1	0	0	0	0
OTU_657	2	6	4	4	9	2	8	7	2	6	8	1	3	8	8	3	8	8	2	2	0	4	2	5	2	4	10	7	4	8	2	2	1	2	6	1	1	1	2	1	4	4	1	0	4	5	6	2	0
OTU_658	1	2	0	2	3	3	2	3	1	2	0	1	3	5	1	5	3	3	2	1	1	1	3	1	0	2	3	1	1	2	0	1	0	0	1	1	3	1	0	1	1	1	2	2	3	1	3	0	3
OTU_659	0	0	0	0	0	0	0	0	0	0	0	0	0	0	0	0	2	0	0	0	0	0	0	0	1	1	0	0	0	0	1	0	0	0	0	0	0	0	0	0	0	0	0	0	0	0	0	0	0
OTU_660	0	0	0	0	0	0	0	0	0	1	0	0	0	0	0	0	0	0	0	0	0	1	0	0	0	0	0	0	0	0	0	0	0	0	0	0	0	0	0	0	0	0	0	1	0	0	0	0	1
OTU_661	0	0	0	0	1	0	0	2	0	0	1	0	1	2	0	1	1	0	0	0	0	0	0	0	0	0	0	1	0	0	0	0	0	0	2	0	0	0	0	0	0	0	0	0	0	0	0	0	0
OTU_663	21	13	8	15	23	15	23	15	10	13	36	15	19	25	18	20	16	18	17	28	7	29	8	25	15	13	14	16	9	11	13	14	6	7	12	5	3	4	1	7	12	20	13	12	10	9	13	1	7
OTU_664	0	0	0	0	0	0	0	0	0	0	0	0	0	0	1	1	0	0	0	1	0	0	0	0	1	0	0	0	0	0	0	0	0	0	0	0	0	0	0	0	0	0	1	0	0	0	0	0	0
OTU_665	0	0	0	0	0	0	0	0	0	0	1	0	0	0	0	1	0	0	0	0	0	0	0	0	0	0	0	0	0	0	0	0	0	0	0	0	0	0	0	0	0	0	0	0	0	0	0	0	0
OTU_666	0	0	0	0	0	0	0	0	0	0	0	0	0	0	0	0	0	0	0	0	0	0	0	0	0	0	0	0	0	0	0	0	0	0	0	0	0	0	0	0	0	0	0	0	0	0	0	0	0
OTU_668	2	0	1	2	2	4	3	5	6	0	4	6	3	0	7	2	3	3	2	5	0	4	0	3	4	2	3	2	4	8	1	4	0	1	1	1	5	4	0	11	2	0	1	4	1	2	2	2	9
OTU_670	17	7	2	7	10	5	8	5	2	9	18	9	7	8	7	6	9	4	9	9	3	17	3	3	11	6	6	6	10	12	11	2	2	1	2	1	1	6	0	3	4	3	4	1	5	3	3	0	1
OTU_672	3	4	0	5	3	2	2	7	5	4	5	4	3	4	8	6	8	2	1	6	0	5	2	3	3	6	1	2	2	2	4	1	2	4	8	5	6	7	3	8	5	6	8	8	12	5	5	4	12
OTU_673	0	1	0	0	0	0	0	0	0	0	1	0	0	0	0	0	0	0	0	0	0	0	0	0	1	0	0	0	0	0	0	0	0	0	0	0	0	0	0	0	0	0	0	0	0	0	0	0	1
OTU_675	0	1	0	0	0	0	1	1	0	1	0	1	1	0	0	1	1	2	0	0	0	0	0	0	0	2	2	2	2	0	0	0	0	1	0	1	0	1	0	0	0	1	0	2	0	0	0	1	0
OTU_676	3	1	0	3	14	7	4	13	2	3	4	3	2	2	4	9	9	5	9	4	2	3	2	4	5	4	9	8	4	11	2	3	0	3	12	0	3	3	2	2	1	6	6	2	4	1	4	1	3
OTU_677	0	0	0	4	4	4	1	2	1	1	2	2	2	2	3	3	2	0	0	2	0	3	1	1	1	1	0	0	0	1	0	0	0	0	3	0	1	3	1	0	1	1	0	1	2	2	2	1	2
OTU_678	0	0	0	0	0	0	0	0	1	0	0	0	0	0	0	0	0	0	0	0	0	1	1	0	0	2	1	1	1	0	0	0	0	0	0	1	0	1	1	1	1	0	0	0	0	0	0	0	1
OTU_681	18	11	19	37	36	29	20	26	24	9	36	22	32	55	40	31	46	21	15	32	5	45	22	50	38	29	24	34	14	45	17	23	19	19	50	22	43	39	25	26	22	35	63	57	55	31	60	36	59
OTU_682	6	2	2	5	4	7	8	11	10	12	12	3	12	7	3	5	9	7	5	13	1	9	4	4	3	3	6	7	11	11	5	4	0	2	8	3	7	6	2	7	3	4	5	6	3	3	8	2	8
OTU_683	1	1	0	0	0	0	0	0	0	0	0	0	0	0	1	1	0	0	0	0	0	0	0	0	0	0	0	0	0	0	0	0	0	0	1	0	0	0	1	0	0	0	0	0	0	0	1	0	0
OTU_686	0	0	0	0	0	0	0	1	0	0	0	0	0	0	0	1	0	0	0	0	0	0	0	0	0	0	1	0	0	0	0	0	0	0	1	0	0	0	0	0	0	0	0	0	0	0	0	0	1
OTU_687	0	0	2	3	2	0	1	0	1	0	3	0	1	0	1	0	3	2	1	0	1	2	2	1	0	0	3	2	1	0	1	0	0	1	0	1	1	1	0	0	0	0	0	0	0	1	0	1	0
OTU_688	2	0	0	0	1	4	0	0	0	0	2	4	3	2	1	1	7	3	2	1	0	5	2	3	0	2	2	1	1	6	0	5	1	0	1	1	2	2	1	3	2	0	0	1	6	1	3	2	0
OTU_690	11	4	3	2	5	5	8	4	13	12	12	7	11	6	7	5	8	4	6	19	2	22	3	2	4	8	8	9	18	27	5	11	0	0	6	4	4	6	3	6	7	3	7	7	5	4	3	4	8
OTU_691	3	1	3	10	7	6	5	6	4	4	9	6	6	5	6	6	10	9	2	6	2	18	5	7	4	13	3	2	6	6	7	7	2	3	3	3	4	4	4	3	3	3	6	2	6	7	4	5	8
OTU_692	0	0	0	0	0	0	0	0	0	0	0	0	0	0	0	0	0	0	0	0	0	0	1	0	0	0	0	0	0	0	0	0	0	0	0	0	0	0	0	0	0	0	0	0	0	0	0	0	1
OTU_693	0	0	0	0	0	0	0	0	0	0	0	0	0	0	0	0	0	0	0	0	0	0	0	0	0	0	0	0	0	0	0	0	0	0	0	0	0	0	1	0	0	0	0	1	0	0	0	0	1
OTU_694	0	1	0	0	1	0	0	0	0	0	0	0	0	0	0	0	0	0	0	0	0	0	0	0	0	0	0	0	0	0	0	0	0	0	0	0	0	0	0	0	0	0	0	0	0	0	0	0	0
OTU_695	0	0	0	0	0	0	0	0	0	0	2	0	0	0	0	0	0	0	0	0	0	0	0	0	0	0	0	0	0	0	0	0	0	0	0	0	0	0	0	0	0	0	0	0	0	0	0	0	0
OTU_696	0	0	0	0	0	0	0	0	0	0	0	0	0	0	0	0	0	0	0	0	0	0	0	0	0	0	0	0	0	0	0	0	0	0	0	0	0	0	0	0	0	0	0	1	0	0	0	0	0
OTU_697	0	0	0	0	0	0	0	0	0	0	0	0	0	0	0	0	0	0	0	0	0	0	0	0	0	0	0	0	0	0	0	1	0	0	0	0	0	0	0	0	0	0	0	0	0	0	0	1	1
OTU_698	2	3	1	7	9	4	9	3	4	5	10	2	6	5	4	5	12	5	5	3	1	10	3	8	3	8	5	4	1	5	3	5	5	11	13	2	6	1	0	3	4	0	23	21	19	5	4	3	6
OTU_699	0	1	0	0	0	1	0	0	0	1	0	0	0	0	0	0	0	0	0	0	0	0	0	0	0	0	0	0	0	1	0	0	0	0	0	0	0	0	0	1	0	0	2	0	1	1	0	0	0
OTU_700	0	0	0	0	0	0	0	0	0	0	0	0	0	0	0	0	0	0	0	0	0	0	0	0	0	0	0	0	0	0	0	0	0	0	0	0	0	0	0	1	0	0	0	0	0	0	0	0	1
OTU_701	0	0	0	0	0	0	0	0	0	0	0	0	0	0	0	0	0	0	0	0	0	0	0	0	1	0	0	0	0	0	0	0	0	0	0	0	0	0	0	0	0	0	0	0	0	0	0	0	0
OTU_703	0	0	0	0	0	0	0	0	0	0	0	0	0	0	0	0	0	0	0	0	0	0	0	0	0	0	0	0	0	0	0	0	0	0	0	0	0	0	0	0	0	0	0	0	0	1	0	0	0
OTU_706	0	0	0	0	0	0	0	0	0	0	1	0	0	0	0	0	0	0	0	1	0	0	0	0	0	0	0	0	0	0	1	0	0	2	1	0	0	0	0	0	0	1	1	0	1	0	1	0	1
OTU_707	0	0	0	0	2	0	1	0	0	0	2	0	0	0	0	0	0	0	0	0	0	1	0	0	0	1	0	0	0	1	0	0	1	0	0	0	2	0	0	0	0	0	0	0	0	0	0	0	0
OTU_708	13	5	9	17	26	18	16	13	19	8	18	11	11	24	25	25	30	8	10	19	0	15	9	26	16	15	15	20	18	21	12	11	8	7	16	6	14	15	2	4	7	16	15	15	22	17	22	10	10
OTU_709	0	1	0	2	0	0	0	0	0	0	0	0	0	1	2	2	1	0	1	0	0	1	0	0	1	0	0	0	0	1	0	0	0	0	0	0	0	0	0	0	0	0	0	0	0	0	0	0	0
OTU_710	0	0	0	0	0	0	0	0	0	0	0	0	0	0	0	0	0	0	0	0	0	0	0	1	0	1	0	1	0	1	0	0	0	0	0	0	0	0	0	1	0	0	1	0	0	1	0	0	0
OTU_711	0	0	0	0	0	0	0	0	0	0	0	0	0	0	0	0	0	0	0	0	0	0	0	0	0	0	0	0	0	0	0	0	0	0	0	0	0	0	0	0	0	0	0	0	0	0	0	0	0
OTU_712	8	1	4	1	0	0	1	2	2	5	9	3	2	0	1	2	5	0	0	4	4	7	1	1	0	1	1	3	1	2	3	4	1	2	4	1	0	1	2	4	9	5	5	3	3	3	4	1	2
OTU_713	0	1	3	0	0	1	2	0	1	4	0	1	0	0	2	1	1	3	1	4	0	0	1	3	1	2	1	1	3	3	0	0	0	2	1	0	1	3	3	1	0	2	0	0	3	0	1	1	2
OTU_714	0	0	0	0	1	3	1	0	1	1	0	0	1	1	1	0	3	0	0	0	1	0	1	0	2	1	0	1	0	0	1	0	0	0	1	0	0	2	1	0	0	1	0	1	0	0	2	0	0
OTU_715	0	1	0	2	1	1	0	1	0	0	1	0	2	0	0	1	2	1	0	0	0	0	0	0	0	0	1	0	0	1	1	0	1	0	0	0	0	1	0	0	0	0	0	2	0	0	0	0	1
OTU_716	0	0	0	0	0	0	0	0	0	0	0	0	0	0	0	0	0	0	0	0	0	0	0	0	0	0	0	0	0	0	0	0	0	0	0	0	0	0	0	0	0	1	0	0	0	0	0	0	0
OTU_717	0	0	0	0	1	0	1	0	0	0	0	0	0	0	0	0	0	0	0	0	0	0	1	0	1	0	0	0	0	0	0	0	0	0	0	0	0	0	0	0	0	0	0	0	0	0	0	0	0
OTU_718	0	0	0	0	0	0	0	0	0	0	0	0	0	0	0	0	0	0	0	0	0	0	0	0	0	0	0	0	0	0	0	0	0	0	0	0	0	0	0	0	0	0	0	0	0	0	0	0	0
OTU_720	0	1	0	1	1	2	2	0	3	2	0	1	1	0	0	4	1	2	0	0	0	3	2	0	0	0	2	1	1	1	4	1	1	2	1	0	0	0	0	0	0	1	1	1	0	2	3	0	1
OTU_723	1	0	0	0	0	0	0	0	0	0	0	0	0	0	0	0	0	0	0	1	0	0	0	0	0	0	0	2	1	1	0	1	0	0	0	0	0	0	0	0	0	0	0	0	0	1	0	1	0
OTU_724	6	3	6	6	17	6	12	12	6	8	7	2	9	15	11	18	11	12	7	8	3	6	5	10	12	12	16	7	18	16	2	5	2	1	6	2	9	1	3	3	5	8	10	3	13	6	11	3	5
OTU_725	0	0	0	0	0	0	0	1	0	0	1	0	0	1	0	2	2	1	0	0	0	0	0	0	0	0	0	0	1	0	0	0	0	0	0	2	0	0	0	0	0	1	1	0	0	0	0	0	0
OTU_726	5	2	6	5	9	6	3	18	9	8	15	3	5	13	13	12	19	8	7	14	0	12	6	9	12	13	9	8	7	15	6	9	3	10	17	7	11	12	18	20	8	6	16	10	15	9	30	18	39
OTU_727	1	3	1	2	0	0	1	0	3	1	4	2	1	3	4	2	2	1	3	2	0	6	0	1	2	1	6	3	0	1	2	3	1	3	4	3	2	3	0	5	1	2	1	5	0	2	3	6	2
OTU_728	0	0	0	0	0	0	0	0	0	0	0	0	0	1	0	1	0	0	0	0	0	0	0	0	0	1	0	0	0	0	0	0	0	0	1	0	1	0	0	1	0	0	0	0	0	0	0	0	0
OTU_732	0	0	0	0	0	1	0	0	0	0	0	0	0	0	0	1	0	0	0	0	0	0	0	0	0	0	0	0	0	0	0	0	0	0	0	0	0	0	0	0	0	0	0	0	0	0	1	0	0
OTU_733	0	0	0	0	0	0	0	0	0	0	0	0	0	0	0	0	0	0	0	0	0	0	0	0	0	0	0	0	0	0	0	0	0	0	1	0	0	0	0	0	0	0	1	0	1	0	1	0	0
OTU_737	0	0	0	0	0	0	2	0	1	0	0	0	0	0	1	0	0	0	0	0	0	0	0	0	0	0	0	0	0	0	0	0	0	0	0	0	0	0	0	0	0	1	0	0	0	0	0	0	0
OTU_738	0	0	0	0	0	0	0	0	0	0	0	0	0	0	0	0	0	0	0	0	0	0	0	0	0	0	0	0	0	0	0	0	0	0	0	0	0	0	0	0	0	0	0	0	0	0	0	0	0
OTU_740	0	0	0	0	0	0	1	0	0	0	0	0	1	0	0	0	0	0	0	0	0	0	0	0	0	0	1	0	1	1	0	1	0	0	0	0	0	0	0	0	0	1	0	0	0	0	0	0	0
OTU_741	4	2	3	7	9	2	6	7	29	14	11	0	3	3	5	6	10	9	8	20	0	2	1	6	3	4	5	6	8	15	5	4	2	8	6	8	11	13	11	17	3	3	6	3	2	8	5	7	12
OTU_742	3	4	1	5	13	6	2	2	3	4	1	4	6	10	4	4	9	1	1	5	1	5	4	6	3	1	4	8	2	0	1	3	2	4	4	2	11	5	3	3	2	7	7	4	7	1	3	2	2
OTU_743	0	0	0	0	0	0	0	0	0	0	0	0	0	0	0	0	0	0	0	0	0	0	0	0	0	0	0	0	0	0	0	0	0	0	0	1	0	0	0	1	0	0	0	1	0	0	0	0	0
OTU_744	0	0	0	0	0	0	1	3	0	0	1	0	0	0	0	0	1	0	0	2	0	1	1	0	2	2	0	0	2	0	0	0	0	1	1	1	2	0	0	0	0	1	0	3	4	3	3	0	3
OTU_745	0	0	0	0	0	0	0	0	0	1	0	0	0	0	0	0	0	0	0	0	0	0	0	0	0	0	0	0	0	0	0	0	0	0	0	0	0	0	0	0	0	0	0	0	0	0	0	0	0
OTU_746	1	0	0	1	0	0	0	0	1	0	0	0	1	1	3	0	0	1	2	1	0	0	0	0	0	0	0	0	0	0	0	0	1	0	0	0	0	2	0	2	0	0	0	2	1	0	1	0	0
OTU_747	0	0	0	0	0	0	0	0	0	0	0	0	0	0	0	0	0	0	0	0	0	2	0	0	0	0	0	1	0	1	2	0	0	0	0	1	0	0	0	0	1	0	0	0	0	0	0	0	0
OTU_748	27	29	22	40	59	33	31	41	34	16	45	35	47	54	59	61	58	39	47	25	11	64	29	42	56	42	27	49	31	67	35	34	18	28	64	21	46	30	24	31	23	49	76	47	82	29	89	35	59
OTU_750	0	0	0	1	2	1	2	1	0	1	0	2	2	1	1	2	1	0	0	0	0	1	0	2	1	1	0	0	0	0	0	1	0	0	1	1	0	0	0	0	1	3	0	0	2	0	1	1	2
OTU_751	4	4	3	3	1	1	1	3	3	6	8	3	0	5	2	6	0	2	2	4	1	7	3	6	2	1	3	6	2	7	0	6	2	0	3	1	1	1	2	6	0	4	5	5	4	4	7	3	2
OTU_752	0	0	0	0	0	0	0	0	0	0	1	0	0	0	0	0	1	0	0	0	0	0	0	0	0	0	0	0	0	0	0	0	0	0	0	0	0	0	0	0	0	0	0	0	0	0	0	0	0
OTU_753	0	0	0	0	0	0	0	0	0	1	0	0	0	0	1	0	0	1	0	1	0	0	0	0	0	0	0	1	0	0	0	1	0	0	0	0	0	1	0	0	0	0	0	0	0	0	0	0	0
OTU_754	0	0	0	0	0	0	0	0	0	0	0	0	0	0	0	0	0	0	1	0	0	0	0	0	0	0	0	0	0	1	0	0	0	0	0	0	0	0	0	0	0	0	0	0	0	0	0	0	0
OTU_755	3	5	1	1	3	1	4	1	2	7	5	5	2	7	4	3	5	3	5	4	1	6	2	2	2	3	7	3	2	3	6	1	1	0	5	5	1	0	1	0	1	2	3	4	4	0	4	2	3
OTU_756	0	0	0	0	0	0	0	0	0	0	0	0	0	0	0	0	0	0	0	1	0	0	0	0	0	0	0	0	0	0	0	0	0	0	2	0	0	0	0	0	0	0	0	0	0	0	0	0	0
OTU_757	3	4	3	8	11	10	10	6	5	3	4	3	8	5	15	8	12	7	3	3	2	15	5	3	14	13	3	2	2	3	2	2	1	2	2	1	3	0	0	1	0	2	3	2	3	3	2	3	1
OTU_758	0	0	0	0	0	0	0	0	0	0	0	0	0	0	0	0	0	0	1	0	0	0	0	0	0	0	0	1	0	0	1	0	0	0	0	0	0	0	1	0	0	1	0	0	0	0	0	0	0
OTU_759	0	0	0	0	1	0	0	0	0	0	0	0	0	0	0	0	0	0	0	0	0	0	0	0	0	0	0	0	0	0	0	0	1	0	0	0	0	0	0	0	0	0	0	0	0	0	0	1	0
OTU_760	0	0	0	0	0	0	1	0	0	1	0	0	0	1	0	0	0	0	0	0	0	0	0	0	0	0	0	0	0	0	1	0	0	0	0	0	0	0	0	0	0	0	0	0	0	0	0	0	1
OTU_761	0	0	0	0	2	1	0	2	1	4	1	1	1	1	2	2	5	5	4	0	0	2	0	1	0	2	3	6	2	4	0	0	0	1	0	0	0	0	0	1	2	1	0	1	2	0	2	1	1
OTU_765	0	0	0	0	0	0	0	1	0	0	0	0	0	0	0	0	0	0	0	0	0	0	0	0	0	0	0	0	0	0	0	0	0	0	0	0	1	0	0	0	1	0	0	1	0	0	0	0	0
OTU_766	0	0	0	0	0	0	0	0	0	0	0	1	0	0	0	0	0	0	0	0	0	0	0	0	0	0	0	0	0	0	0	0	0	0	0	0	0	0	0	1	0	0	0	0	0	0	0	0	0
OTU_768	0	0	0	0	0	0	0	0	0	0	0	0	0	0	0	0	0	0	0	0	0	0	0	0	0	0	0	0	0	0	0	0	0	0	0	1	1	1	0	0	0	0	0	0	0	0	1	0	0
OTU_769	0	0	0	0	0	0	0	0	0	0	0	0	0	0	1	1	0	0	0	0	0	0	0	0	0	0	0	0	0	0	0	0	0	0	0	0	1	0	0	0	0	0	1	0	0	0	1	0	0
OTU_770	8	9	3	21	15	8	10	11	15	12	15	14	16	28	24	14	26	14	18	15	3	23	11	19	20	17	10	14	14	18	16	17	14	17	29	15	52	21	19	24	5	18	42	26	50	14	67	25	45
OTU_771	0	0	0	0	0	0	0	0	0	0	0	0	1	1	0	0	0	0	0	1	0	0	0	0	0	0	0	0	0	1	0	1	0	0	0	0	0	1	0	1	0	0	0	0	1	0	1	0	0
OTU_772	5	13	9	20	9	7	7	7	8	6	17	9	16	37	17	18	15	11	5	17	2	18	9	21	19	16	5	13	7	21	11	11	4	14	19	7	14	9	8	11	8	12	26	25	21	11	31	12	17
OTU_773	0	0	0	0	0	0	0	1	0	0	0	0	0	0	0	1	0	0	0	0	0	0	0	0	0	0	0	0	0	0	0	0	0	0	0	0	0	0	0	0	0	0	0	0	0	0	0	0	0
OTU_774	0	0	0	0	0	0	0	0	0	0	0	0	0	0	0	0	0	0	0	0	0	0	0	0	0	0	0	0	0	0	0	0	0	0	0	0	0	0	0	0	0	0	0	0	0	0	0	0	0
OTU_775	1	0	0	0	2	2	3	3	1	1	1	2	3	1	4	3	3	2	2	3	0	0	0	5	3	0	0	3	0	2	1	0	1	0	0	1	1	1	0	0	2	0	1	0	1	0	1	1	0
OTU_776	3	1	1	2	3	2	0	2	0	1	1	0	0	4	1	1	1	2	0	0	1	1	1	0	1	2	2	0	3	2	2	0	0	2	1	1	1	0	0	1	0	0	1	0	2	1	5	0	1
OTU_777	0	0	0	0	0	0	0	0	0	0	0	0	0	0	0	0	0	0	0	0	0	0	0	0	0	0	0	0	0	0	0	0	0	0	0	0	0	0	0	0	0	0	0	0	0	0	0	0	0
OTU_778	0	0	0	0	0	0	0	0	0	0	0	0	0	0	0	0	0	0	0	0	0	1	1	0	0	0	0	0	0	0	0	0	0	0	0	0	0	0	0	0	0	0	0	0	0	0	0	0	0
OTU_779	2	3	0	1	0	1	4	0	0	1	1	5	4	3	1	0	1	0	1	2	0	3	1	1	2	0	1	2	1	0	4	2	0	1	0	0	0	2	4	2	4	3	2	1	4	4	1	0	0
OTU_780	0	0	0	1	1	0	0	1	0	2	0	0	1	0	0	1	1	1	3	5	0	0	0	0	0	0	4	1	0	2	1	0	1	0	1	1	2	0	0	0	0	1	1	0	0	1	0	0	2
OTU_781	2	0	2	4	2	2	2	5	6	4	1	4	1	0	2	1	1	2	6	4	1	0	2	1	2	3	0	5	7	5	1	0	0	1	2	1	5	6	5	9	1	2	3	3	3	1	8	4	1
OTU_782	1	1	2	0	2	3	3	2	5	5	1	0	3	0	2	2	3	2	0	1	0	2	0	2	0	1	0	2	4	5	1	2	0	0	0	1	0	1	1	0	0	1	0	2	0	0	0	0	0
OTU_783	0	0	0	0	1	0	0	0	0	0	0	0	0	0	0	0	0	0	0	0	0	0	0	0	0	0	0	0	0	0	0	1	0	0	0	0	0	0	0	0	0	0	0	0	0	0	0	0	0
OTU_784	1	2	0	2	8	2	7	10	10	9	5	4	7	1	5	4	4	6	4	6	2	0	1	1	5	5	0	5	12	10	2	1	1	1	2	2	5	7	3	5	2	2	4	2	2	3	6	12	6
OTU_785	3	1	2	9	2	3	2	3	6	4	9	4	4	5	4	3	11	5	3	2	2	8	4	6	5	3	12	7	4	2	5	4	0	2	3	1	1	2	3	2	1	3	5	6	5	5	4	2	3
OTU_786	0	0	0	0	0	0	0	0	0	0	1	1	0	1	0	0	0	0	0	0	0	0	0	0	1	0	0	0	1	0	0	0	0	0	1	1	0	0	0	0	0	0	0	0	0	1	0	0	0
OTU_787	0	1	0	2	2	0	1	2	1	1	0	0	1	1	0	0	4	2	0	2	1	1	0	0	0	1	1	2	6	3	0	1	1	0	1	1	3	1	0	1	0	1	0	0	2	1	3	1	7
OTU_788	0	0	0	0	0	0	0	0	0	0	0	0	0	0	0	0	0	0	0	0	0	0	0	0	0	0	0	0	0	0	0	1	0	0	0	0	0	0	0	0	0	0	0	0	0	0	0	0	1
OTU_789	0	0	0	0	0	0	0	0	0	0	0	0	0	0	1	0	0	0	0	0	0	0	0	0	0	0	0	0	0	0	0	0	0	0	0	0	0	1	0	0	0	0	0	0	0	0	0	0	0
OTU_790	0	0	0	0	0	0	0	0	0	0	0	0	0	0	0	0	0	0	0	0	0	0	0	0	0	0	0	0	0	0	0	0	0	0	0	0	0	0	0	0	0	0	0	0	1	0	0	0	0
OTU_791	0	0	0	0	0	0	0	0	0	0	0	0	0	2	0	1	0	0	0	0	0	0	0	1	0	0	0	0	0	0	0	0	0	0	0	0	0	0	0	0	0	0	0	0	0	0	0	0	1
OTU_795	1	0	0	1	2	4	2	0	2	1	0	1	3	2	3	3	3	0	1	0	0	1	1	1	3	4	1	2	0	1	0	1	0	0	2	1	0	0	0	1	0	1	1	2	2	2	0	1	0
OTU_796	0	0	0	0	1	0	0	0	0	0	0	0	0	0	0	0	0	0	0	0	0	0	0	0	0	0	0	0	1	2	0	0	0	0	0	0	1	0	0	0	0	0	0	0	0	0	0	0	0
OTU_797	32	23	25	46	63	63	45	49	27	31	69	49	46	80	65	45	79	48	37	36	12	78	35	71	63	45	40	50	42	50	44	40	19	21	35	24	31	24	15	31	25	46	42	42	55	20	49	26	32
OTU_798	4	1	2	2	1	1	2	0	2	1	1	1	0	1	2	2	2	0	3	1	1	1	1	0	2	1	0	2	2	1	1	0	0	0	1	0	1	1	1	1	2	1	1	2	1	0	1	1	1
OTU_799	21	9	6	5	13	23	46	57	49	48	17	10	18	13	15	26	65	51	39	43	8	18	11	14	15	23	43	76	43	66	11	11	3	5	12	1	11	8	4	9	15	10	16	6	8	5	8	0	8
OTU_800	2	0	0	0	0	3	0	4	1	1	3	1	1	1	3	1	5	2	2	1	1	2	4	3	3	3	2	4	2	4	0	2	0	0	0	0	2	1	0	1	0	3	1	1	1	2	4	0	1
OTU_801	3	2	0	3	3	5	5	8	0	3	4	2	3	5	3	9	9	5	8	7	1	2	3	8	5	8	3	7	3	7	2	0	3	2	3	1	2	1	0	3	0	3	6	4	10	4	3	2	4
OTU_802	2	4	3	18	8	9	14	5	5	10	9	9	8	12	18	15	15	7	8	11	5	13	6	10	13	20	10	16	14	11	0	7	3	2	8	2	3	4	4	2	1	8	7	6	7	3	11	3	8
OTU_803	0	0	0	0	0	0	0	0	0	0	0	0	0	0	0	0	0	0	0	0	0	0	0	0	0	0	0	0	0	0	0	0	0	0	0	0	0	0	0	0	0	0	0	0	0	0	0	0	0
OTU_804	0	0	0	0	0	0	0	1	0	0	0	1	0	1	0	0	0	0	0	0	1	0	0	1	0	0	0	0	0	0	0	0	0	0	0	0	0	0	0	0	0	0	0	0	0	1	0	0	0
OTU_805	0	0	0	0	0	0	0	0	0	0	0	0	0	0	0	0	0	0	0	0	0	0	0	0	0	0	0	0	0	0	0	0	0	0	1	0	0	0	0	0	0	0	0	0	0	0	0	0	0
OTU_806	1	0	0	0	1	0	0	0	0	0	1	0	0	1	1	0	1	0	0	1	0	0	1	0	0	0	1	1	0	0	0	0	1	1	0	0	0	0	0	0	1	2	2	0	0	0	2	0	0
OTU_807	0	0	0	0	0	0	0	0	0	0	0	0	0	0	0	0	0	0	0	0	0	0	0	0	0	0	0	0	0	0	0	0	0	0	0	0	0	0	0	0	0	0	0	0	0	0	0	0	0
OTU_808	0	0	0	0	0	0	0	0	0	0	0	0	0	0	0	0	0	0	0	0	0	0	0	0	0	0	0	0	0	0	0	0	0	0	0	0	0	0	0	0	0	0	0	0	0	0	0	0	0
OTU_809	0	0	0	0	0	0	0	0	0	0	0	0	0	0	0	0	0	0	0	1	0	0	0	0	0	0	0	0	0	0	0	0	0	1	0	0	0	0	0	0	0	0	0	0	1	0	0	0	0
OTU_810	2	0	5	5	0	4	0	0	3	1	2	0	6	1	3	1	3	1	2	3	0	2	3	5	5	5	2	0	0	2	1	0	0	0	1	0	2	0	0	0	1	1	0	4	0	0	2	0	0
OTU_811	0	0	0	0	1	0	0	0	0	0	0	0	0	0	0	0	0	0	0	0	0	1	0	0	0	0	0	0	0	1	2	0	0	0	1	1	0	0	0	0	0	0	0	0	0	0	0	1	0
OTU_812	0	0	0	0	1	0	0	0	0	0	0	1	0	1	0	0	0	0	0	0	0	1	0	0	1	0	0	1	0	1	0	0	0	0	1	0	2	0	1	1	0	2	0	1	1	0	0	0	2
OTU_813	1	0	4	4	2	4	4	0	3	0	3	4	3	3	2	2	1	1	2	1	0	3	1	1	2	4	1	1	2	1	2	0	1	1	2	0	0	0	0	0	0	1	3	2	1	0	4	0	0
OTU_814	0	0	0	1	1	0	0	0	0	0	0	0	0	0	1	0	0	0	1	0	0	2	1	1	0	0	0	0	0	0	0	0	0	0	2	2	3	4	0	3	1	0	1	2	2	3	2	2	2
OTU_816	0	0	0	0	0	0	0	0	0	0	0	0	0	0	0	0	0	0	0	0	0	0	0	0	0	0	0	0	0	0	0	0	0	0	0	0	0	0	0	0	0	0	0	0	0	0	0	0	0
OTU_822	7	2	5	6	18	8	8	4	5	5	9	4	8	9	12	13	14	9	2	3	3	14	3	6	15	12	4	10	6	8	11	3	0	2	6	4	4	2	2	2	8	7	11	5	9	5	6	2	4
OTU_823	0	0	1	0	1	0	0	1	1	1	0	0	1	1	0	1	1	1	0	0	0	0	0	2	0	0	0	0	0	1	0	1	0	0	0	0	2	0	1	1	3	0	0	0	0	0	2	0	0
OTU_824	0	0	1	2	0	1	0	0	0	0	1	0	1	0	2	0	3	0	0	0	0	1	0	1	1	0	1	1	0	1	0	3	0	1	1	1	2	1	0	4	0	3	2	3	1	1	3	4	1
OTU_825	5	1	2	3	2	8	6	3	3	3	3	2	7	3	5	5	8	7	5	7	1	5	5	6	3	6	6	7	5	9	4	2	0	4	6	7	6	7	2	0	3	5	9	18	14	10	13	3	6
OTU_826	31	33	25	55	54	35	35	51	55	49	48	45	46	65	56	55	64	41	56	49	14	107	31	58	72	51	39	63	46	72	28	61	30	72	156	42	112	62	60	128	25	59	118	96	152	72	180	65	148
OTU_827	1	1	0	1	0	1	2	0	0	2	1	1	1	0	0	1	3	2	0	0	0	0	1	1	0	0	1	1	1	0	2	0	1	0	0	0	0	0	1	1	1	0	4	1	3	0	2	0	0
OTU_828	4	0	1	6	5	5	2	5	1	2	6	6	2	11	2	3	4	1	1	1	3	9	2	4	7	6	2	4	4	3	5	4	1	3	1	1	1	1	0	0	2	2	1	0	4	0	5	3	2
OTU_829	0	0	0	0	0	0	0	0	0	0	0	0	0	0	0	0	0	0	0	0	0	0	0	0	0	0	0	0	0	0	0	0	0	0	0	0	0	0	0	0	0	0	0	0	0	0	0	1	0
OTU_830	0	0	0	0	0	0	0	0	0	1	0	0	0	0	0	0	0	0	0	0	0	0	0	0	0	0	0	0	0	0	0	0	0	0	0	0	0	0	0	0	0	0	1	0	0	0	0	0	1
OTU_831	0	0	0	0	0	0	0	0	0	0	0	0	0	0	0	0	0	0	0	0	0	0	0	0	0	0	0	0	0	0	0	0	0	0	0	0	0	0	0	0	0	0	0	0	0	0	0	0	1
OTU_832	0	0	0	0	0	0	0	0	0	0	0	0	0	0	0	0	0	0	0	0	0	0	0	0	0	0	0	0	0	0	0	0	0	0	0	0	1	0	0	0	0	0	0	0	0	0	1	0	0
OTU_833	0	0	0	0	0	0	0	0	0	0	0	0	0	0	0	0	0	0	0	0	0	0	0	0	0	0	0	0	0	0	0	0	0	0	0	0	0	0	0	0	0	0	2	0	1	0	0	0	0
OTU_834	0	0	0	0	0	0	0	0	0	0	0	0	0	0	0	0	0	0	0	0	0	0	0	0	0	0	1	0	0	0	0	0	0	0	0	0	0	0	0	0	0	0	0	0	0	0	0	0	0
OTU_835	25	16	10	23	21	22	22	23	12	12	42	27	28	30	21	19	31	22	14	16	9	55	12	26	23	25	16	23	12	46	32	29	15	24	51	19	30	29	21	51	26	43	43	37	59	28	67	37	42
OTU_836	1	2	0	3	7	4	5	4	5	3	3	3	2	4	2	5	6	4	5	1	1	5	2	3	6	5	3	6	4	7	1	4	3	5	13	4	9	10	10	11	4	11	13	13	17	4	14	10	15
OTU_837	0	0	0	0	0	0	0	0	0	0	0	0	0	0	0	0	0	0	0	0	0	0	0	0	0	0	0	0	0	0	0	0	0	0	0	0	1	0	0	0	0	0	0	0	0	0	0	0	0
OTU_838	0	0	0	0	0	0	0	0	0	0	0	0	0	0	0	0	0	0	0	0	0	0	0	0	0	0	0	0	0	0	0	0	0	0	0	0	0	0	0	0	0	0	0	0	0	0	0	0	0
OTU_839	0	0	0	0	0	0	0	0	0	0	0	0	0	1	0	0	0	0	0	0	0	0	0	0	0	0	0	0	0	0	0	0	0	0	0	0	0	0	0	0	0	0	0	0	0	0	0	0	0
OTU_840	5	3	4	7	4	3	4	5	4	5	1	3	4	5	5	1	6	3	2	3	0	3	1	2	6	5	3	4	9	6	6	5	2	6	8	8	18	11	26	51	4	10	5	4	8	9	12	13	44
OTU_841	1	0	4	2	5	2	1	3	2	3	1	4	2	2	2	1	2	3	4	1	1	2	2	3	4	0	0	3	6	5	0	0	0	1	0	0	3	2	0	2	3	0	1	3	1	0	1	2	1
OTU_842	0	0	1	1	0	0	0	2	1	0	0	0	1	1	0	0	0	0	0	0	1	1	0	1	0	0	0	0	0	2	0	0	0	1	2	3	1	6	1	2	1	0	0	1	1	0	0	4	0
OTU_843	0	0	0	0	0	0	0	0	0	0	0	0	0	0	0	0	0	1	0	0	0	0	0	0	0	0	0	0	0	0	0	0	0	0	2	0	1	0	0	1	0	0	0	1	2	0	0	0	0
OTU_844	23	14	15	26	30	22	29	35	22	35	38	23	25	25	29	40	45	29	29	31	10	43	17	19	24	28	28	28	30	30	13	14	7	12	24	12	16	12	3	7	27	23	29	16	23	15	26	12	16
OTU_845	18	11	9	18	16	15	14	12	11	10	23	19	21	33	19	20	23	10	10	11	3	34	18	23	19	9	14	16	11	27	15	14	9	13	30	17	33	22	22	36	18	19	27	21	37	16	44	26	37
OTU_846	1	0	0	0	0	1	4	3	0	2	1	0	0	0	2	2	2	3	0	1	0	3	1	1	3	0	1	1	3	2	0	1	0	0	3	1	0	1	1	3	1	1	3	1	4	2	4	2	0
OTU_847	12	12	9	22	24	19	15	24	22	13	20	15	26	32	22	20	16	9	14	12	0	31	18	25	12	18	15	14	19	23	14	11	4	14	25	5	19	14	16	30	15	16	27	22	37	14	33	15	32
OTU_848	0	0	0	0	0	2	0	2	0	0	0	0	1	0	0	1	1	0	1	1	0	1	0	1	0	1	2	2	0	1	0	0	0	0	1	0	0	0	0	0	0	0	0	0	0	0	0	0	1
OTU_849	0	0	0	0	0	0	0	0	0	0	1	0	0	0	0	2	0	0	0	0	0	0	0	0	0	0	0	0	0	0	0	0	0	0	0	0	0	0	0	0	0	0	0	0	0	0	0	0	0
OTU_850	0	0	0	0	0	0	0	0	0	0	0	0	0	0	0	1	0	0	0	1	0	0	0	0	0	0	0	0	0	0	0	0	0	0	0	0	0	0	1	0	0	0	0	0	0	1	0	0	0
OTU_851	0	0	0	0	0	0	0	0	0	0	0	0	0	0	0	0	0	0	0	0	0	0	0	0	0	0	0	0	0	0	0	0	0	0	0	0	0	1	0	0	0	0	0	0	0	0	0	0	0
OTU_852	1	3	1	2	2	1	3	2	2	7	1	0	0	2	4	2	1	1	3	3	0	6	1	1	3	2	1	1	2	2	0	1	0	1	3	3	5	2	1	3	0	0	2	3	0	0	3	3	3
OTU_853	1	0	0	1	0	0	0	1	1	1	1	0	0	2	1	1	5	1	0	0	0	0	0	1	0	2	3	1	2	2	1	0	0	2	3	1	1	1	0	0	0	1	0	2	0	0	0	0	1
OTU_854	0	0	0	0	0	0	0	0	0	0	0	0	0	0	0	0	1	0	0	0	0	0	0	1	0	0	0	0	0	0	0	0	0	0	0	0	0	0	0	0	0	0	0	0	0	0	0	0	0
OTU_855	0	0	0	0	0	0	0	0	0	0	0	0	0	0	0	0	0	1	0	1	0	0	0	0	0	0	0	0	0	0	0	0	0	0	0	0	0	0	0	0	0	0	0	0	0	0	0	0	0
OTU_856	2	0	0	0	2	1	0	1	12	17	0	0	0	0	1	1	3	12	18	58	0	0	0	0	0	0	2	17	17	35	0	0	0	1	0	1	2	1	0	1	0	0	1	1	4	1	1	2	0
OTU_857	1	0	0	0	4	0	1	1	1	0	5	1	3	0	2	2	4	1	2	1	0	4	0	0	2	1	2	1	3	1	3	1	1	1	3	2	4	1	0	2	1	2	2	1	1	0	1	0	0
OTU_858	0	0	0	1	1	0	0	1	1	1	0	0	0	0	1	1	2	2	3	1	0	1	0	1	0	1	0	0	0	0	2	0	0	0	0	0	0	1	0	2	0	1	0	1	1	0	0	0	1
OTU_859	0	0	0	0	1	0	0	0	0	0	1	0	0	1	0	1	0	0	1	0	0	0	0	0	0	0	0	0	0	0	0	0	0	0	1	0	0	0	0	0	0	0	0	0	0	1	0	1	0
OTU_860	35	33	37	70	61	54	39	45	31	37	60	49	71	103	68	70	67	41	36	39	15	106	52	90	83	50	46	50	42	72	41	45	28	47	104	58	101	70	54	87	34	63	113	92	100	61	146	61	115
OTU_861	0	0	0	0	0	0	0	0	0	0	0	0	0	0	0	0	0	0	0	0	0	0	0	0	0	0	0	0	0	0	0	0	0	0	0	0	0	0	0	0	0	0	0	0	0	0	0	0	0
OTU_862	0	0	0	0	0	0	0	0	0	0	2	0	0	0	0	0	1	0	0	0	2	0	0	1	0	0	0	1	0	0	1	1	0	1	1	1	2	0	0	1	0	1	2	0	0	0	1	1	0
OTU_863	1	2	1	4	7	4	5	9	6	6	5	1	3	8	11	10	8	9	3	5	1	2	2	3	6	2	3	7	4	10	2	2	2	1	8	2	1	5	1	4	2	3	6	2	4	5	2	4	4
OTU_864	0	0	0	0	0	0	0	0	0	0	0	0	0	0	0	0	0	0	0	0	0	0	0	0	0	0	0	0	0	0	0	0	0	0	0	0	0	0	0	0	0	0	0	0	1	0	0	0	0
OTU_865	3	4	2	0	3	2	2	8	1	2	3	6	3	4	1	2	1	1	3	4	1	7	2	4	4	3	8	1	2	2	4	5	2	1	3	1	7	5	3	6	1	3	5	5	5	2	3	5	4
OTU_866	2	5	2	6	7	5	2	2	2	2	7	6	6	10	2	5	7	2	8	10	1	8	7	5	5	3	1	6	3	11	4	5	6	10	13	3	5	2	5	13	1	5	20	8	8	7	17	8	7
OTU_867	0	0	0	0	1	0	0	0	0	1	0	0	0	0	0	0	0	0	0	0	0	0	0	0	0	0	0	0	0	0	1	0	0	0	1	0	0	0	0	0	1	0	0	0	0	0	0	0	0
OTU_868	0	0	0	0	0	0	0	0	0	0	0	0	0	0	0	0	0	0	0	0	0	0	0	0	0	0	0	0	0	0	0	0	0	0	0	0	0	0	0	0	0	0	0	0	0	0	0	0	0
OTU_869	0	0	0	1	0	0	0	0	0	0	0	0	0	0	0	0	0	0	0	0	0	0	0	0	0	0	1	0	0	0	0	0	0	0	0	0	0	0	0	0	0	1	0	0	0	0	0	0	0
OTU_870	0	0	0	0	1	0	0	0	0	0	0	0	0	0	0	0	1	0	0	0	0	0	0	0	1	0	0	0	0	0	0	0	0	0	0	0	0	0	0	0	0	0	0	0	0	0	0	0	0
OTU_871	0	1	0	0	0	1	0	0	0	0	0	0	0	0	0	0	0	0	0	0	0	0	0	0	1	0	0	0	0	1	0	0	0	0	0	0	0	0	0	0	1	0	0	0	0	0	0	0	0
OTU_872	0	0	0	0	0	0	0	0	1	0	1	0	0	0	0	1	0	0	0	0	0	0	0	0	0	0	0	0	1	0	0	0	0	0	0	0	0	0	0	0	0	0	0	0	0	0	0	0	0
OTU_873	2	3	3	1	4	3	3	3	5	4	5	1	5	6	2	2	6	2	1	3	0	6	3	7	2	6	2	2	1	6	1	5	1	4	18	7	9	12	10	22	2	5	9	6	17	7	24	18	26
OTU_874	0	0	0	0	0	0	3	0	1	0	1	0	0	1	0	1	0	1	3	2	0	0	0	0	0	0	1	1	0	0	1	1	0	0	0	1	1	0	1	0	0	0	1	1	0	2	1	1	2
OTU_875	0	0	0	0	0	0	0	0	0	0	0	0	0	0	0	0	0	0	0	0	0	0	0	0	0	0	0	0	0	0	0	0	0	0	0	0	0	0	0	1	0	0	0	0	0	0	0	0	0
OTU_876	0	0	0	0	0	0	0	0	0	0	0	0	0	0	0	1	1	0	0	0	0	0	0	0	0	0	0	0	0	0	0	0	0	0	0	0	0	0	0	2	0	0	0	0	0	0	0	0	0
OTU_877	1	0	0	0	0	0	0	0	0	0	0	0	0	0	0	0	0	0	0	0	0	0	0	0	0	0	0	0	0	0	0	0	0	0	0	0	0	0	0	0	0	0	0	0	0	0	0	0	0
OTU_878	0	0	0	0	0	0	0	0	0	0	0	0	0	0	0	0	0	0	0	0	0	0	0	0	0	0	0	0	0	0	0	0	0	0	0	0	0	0	0	0	0	0	0	0	0	0	0	0	0
OTU_879	0	0	0	0	0	0	0	0	0	0	0	0	0	0	0	0	0	0	0	0	0	0	0	0	0	0	0	0	0	0	0	0	0	0	0	0	0	0	0	0	0	0	0	0	0	0	0	0	0
OTU_880	2	1	2	0	2	6	4	3	2	1	4	2	5	1	4	5	5	1	1	6	1	3	1	1	6	5	5	2	2	7	0	4	0	0	0	1	1	6	1	3	3	4	4	1	2	4	1	0	4
OTU_882	1	0	1	6	3	5	3	10	5	23	1	0	7	5	3	5	8	5	5	10	1	1	6	2	6	5	3	10	9	10	2	3	2	3	5	3	4	9	8	12	5	5	7	3	4	7	6	8	16
OTU_883	0	0	0	1	1	0	2	0	1	0	0	0	1	1	0	1	0	0	0	0	0	0	0	0	1	1	1	1	1	0	0	1	0	0	1	0	1	2	3	2	0	1	0	0	0	0	0	0	2
OTU_884	4	5	3	5	6	6	6	2	8	8	3	0	1	7	6	6	10	3	3	5	1	17	8	8	4	4	4	4	10	13	4	7	5	3	8	2	6	3	5	4	4	7	10	5	1	4	9	1	5
OTU_885	0	0	0	0	0	0	0	0	0	0	0	0	0	0	0	0	0	0	0	0	0	0	0	0	0	0	0	0	0	0	0	0	0	0	0	0	0	0	0	0	0	0	0	0	0	0	0	0	0
OTU_886	3	1	0	1	6	5	3	7	3	2	8	1	2	6	10	2	5	8	2	1	2	3	5	7	5	6	3	4	4	7	3	3	1	3	10	6	9	7	9	5	2	4	5	4	14	5	14	10	10
OTU_887	0	0	0	0	0	0	0	0	0	0	0	0	0	0	0	0	0	0	0	0	0	0	0	0	0	0	0	0	0	0	0	0	0	0	0	0	0	0	0	0	0	0	0	0	1	0	1	0	1
OTU_888	0	0	0	0	0	0	1	0	0	0	0	0	0	0	0	0	0	0	0	0	0	0	0	0	0	0	0	0	0	0	1	0	0	0	0	0	0	0	0	0	0	1	0	0	0	0	0	0	0
OTU_889	0	0	0	0	0	0	0	0	0	0	0	0	0	0	0	0	0	1	0	0	0	0	0	0	0	0	0	0	0	0	0	0	0	0	0	0	0	0	0	0	0	0	0	1	0	0	0	0	0
OTU_890	0	0	0	0	0	0	0	0	0	0	0	0	0	0	0	0	0	0	0	0	0	0	0	0	0	0	0	0	0	1	0	0	0	0	0	0	0	0	0	0	0	0	0	1	0	0	0	0	0
OTU_891	0	0	0	1	2	0	2	3	3	4	0	0	0	0	1	2	0	1	1	2	0	0	0	0	1	4	1	5	1	2	0	0	0	0	2	0	2	1	0	1	0	0	1	0	0	0	0	1	1
OTU_892	0	0	0	1	1	0	1	1	1	0	0	0	2	2	1	0	0	1	0	2	0	0	1	1	0	0	0	1	2	0	1	0	0	0	1	0	0	1	0	1	1	2	0	0	3	0	0	0	0
OTU_893	0	0	0	0	0	0	0	0	0	0	0	0	0	0	0	0	0	0	0	0	0	0	0	0	0	0	0	0	0	0	0	0	0	0	0	0	0	0	0	0	0	0	0	0	0	0	0	0	0
OTU_894	2	1	1	3	3	0	4	4	0	3	1	3	1	3	3	1	2	1	1	5	0	5	3	1	3	2	1	5	5	4	1	1	1	0	4	1	1	0	0	0	3	3	3	5	3	1	1	1	1
OTU_895	0	0	0	0	0	0	0	0	0	0	0	0	0	0	0	0	0	0	0	0	0	1	0	0	0	0	0	0	0	0	0	0	0	0	0	0	0	0	0	0	0	0	0	0	0	0	0	0	0
OTU_896	0	0	0	0	0	0	0	0	0	1	0	0	0	0	0	0	0	0	0	1	0	2	1	0	1	0	0	0	0	1	0	0	0	0	0	0	0	0	0	0	0	0	0	0	0	0	0	0	0
OTU_897	0	0	0	0	0	0	0	0	0	0	0	0	0	0	0	0	1	0	0	0	0	1	1	1	1	0	2	0	0	0	0	0	0	0	0	0	2	0	0	0	0	0	0	1	1	1	0	2	0
OTU_898	2	3	7	7	8	5	0	5	9	1	6	9	3	10	10	6	9	1	3	3	0	7	3	6	5	6	2	3	1	1	1	2	3	3	1	3	1	0	2	3	2	2	3	3	5	0	1	3	3
OTU_899	0	0	0	0	0	0	0	0	0	0	0	0	0	0	0	0	0	0	0	0	0	0	0	0	0	0	0	1	0	0	0	0	0	0	0	0	0	0	0	0	0	0	0	0	0	0	0	0	0
OTU_900	0	0	0	0	0	0	0	0	1	0	0	0	0	0	0	0	0	0	0	0	0	0	0	0	0	0	0	1	1	0	0	0	0	0	0	0	0	0	0	0	0	0	0	0	0	0	0	0	0
OTU_901	0	0	0	0	0	0	0	0	0	0	0	0	0	0	1	1	0	0	0	1	0	0	0	0	0	0	0	0	0	2	0	0	0	0	0	0	0	0	0	0	0	0	0	0	0	0	0	0	0
OTU_903	1	3	0	6	10	12	17	21	12	16	6	3	6	15	15	15	20	12	9	19	1	6	9	7	5	13	14	16	13	22	3	5	1	1	8	4	12	13	8	11	4	6	6	6	10	5	9	3	7
OTU_904	4	5	0	3	10	3	3	6	9	4	7	2	7	7	8	7	6	5	3	2	2	10	3	2	5	4	5	6	7	2	4	4	4	4	10	2	8	4	4	4	6	4	7	5	13	6	13	4	9
OTU_905	0	0	0	0	0	0	0	0	0	0	0	0	0	1	0	0	1	0	1	0	0	0	0	0	0	1	0	0	0	0	0	0	0	0	1	0	1	0	0	0	0	0	2	0	1	0	0	0	0
OTU_906	0	0	0	0	0	0	0	0	0	0	0	0	0	0	0	0	0	0	0	0	0	0	0	0	0	0	0	0	0	0	0	1	0	0	0	0	0	0	0	0	0	0	0	0	0	0	0	0	0
OTU_907	0	0	0	0	0	0	0	0	0	0	0	0	0	0	0	0	0	1	0	0	0	0	0	0	0	0	0	0	0	0	1	0	0	0	0	0	0	0	0	0	0	0	0	0	0	0	0	0	0
OTU_908	0	0	0	0	0	0	0	0	0	0	0	0	0	0	0	0	0	0	0	0	0	0	0	0	0	0	0	0	0	0	0	0	0	0	0	0	0	0	0	0	0	0	0	0	0	0	0	0	0
OTU_909	1	0	1	0	0	0	0	0	0	0	1	1	0	0	0	0	1	0	0	0	0	2	0	1	0	0	1	2	0	0	0	1	0	0	0	1	0	0	0	1	0	2	0	0	0	0	0	0	0
OTU_910	4	2	2	6	1	3	4	8	4	3	5	4	0	5	5	5	5	4	3	6	2	3	1	1	5	4	3	7	1	5	0	2	1	0	2	1	4	3	1	3	3	8	5	2	4	0	2	3	4
OTU_911	0	0	0	2	1	1	0	1	0	2	0	0	1	1	2	1	1	0	0	4	0	0	0	0	0	0	0	0	0	4	1	0	1	0	1	1	1	0	0	0	0	1	1	0	0	0	0	0	0
OTU_912	0	0	1	0	0	1	0	2	0	1	2	0	1	0	1	0	2	0	0	1	0	1	0	1	2	1	1	0	4	1	0	1	0	0	0	1	0	1	1	2	0	2	1	0	0	1	1	0	1
OTU_913	20	5	4	9	16	7	8	11	7	8	25	6	8	16	8	15	12	8	10	15	2	17	11	14	12	10	15	14	9	17	5	7	3	11	6	11	15	14	9	9	12	19	25	12	19	19	22	12	15
OTU_914	0	0	0	0	0	0	0	0	0	1	0	0	1	1	0	0	0	1	1	0	0	0	1	0	0	0	0	0	0	0	0	0	0	0	0	0	0	0	0	0	1	0	1	0	0	0	0	0	0
OTU_915	0	0	0	1	1	0	2	0	3	1	1	0	1	4	1	1	3	0	0	0	0	0	0	1	0	1	2	2	1	0	0	0	0	0	0	0	0	0	1	0	1	1	2	2	0	0	1	0	1
OTU_916	2	0	0	1	0	3	0	3	2	0	0	0	1	2	0	0	0	2	1	1	0	5	1	2	1	0	3	0	3	6	1	1	1	1	1	0	1	0	1	1	0	0	2	3	0	2	3	2	4
OTU_917	0	0	0	0	3	1	0	0	0	1	2	1	0	1	1	0	1	3	0	1	0	3	0	1	0	0	0	1	3	2	1	2	0	2	0	0	0	0	0	0	1	0	2	1	2	0	1	0	0
OTU_918	0	0	0	0	1	0	1	0	0	0	0	0	1	1	0	0	0	0	0	0	0	0	0	0	0	1	0	0	0	0	0	0	0	0	1	0	0	0	0	0	0	0	0	0	0	0	0	0	0
OTU_922	0	0	0	0	0	0	0	0	0	0	0	0	0	0	0	0	0	0	0	0	0	0	0	0	0	0	0	0	0	0	0	0	0	0	0	0	0	0	0	0	1	0	0	0	0	0	0	0	0
OTU_923	0	0	0	0	0	0	0	0	0	1	0	0	0	0	0	0	0	0	0	0	0	0	0	0	0	0	0	0	0	0	0	0	0	0	0	0	0	0	0	0	0	0	0	0	0	0	0	0	0
OTU_926	0	0	0	0	0	0	0	0	0	0	0	0	0	0	0	0	0	0	0	0	0	0	0	0	0	0	0	0	0	0	0	0	0	0	0	0	0	0	0	0	0	0	0	0	0	0	0	0	0
OTU_927	2	0	0	0	1	0	1	0	0	0	0	0	0	0	1	0	2	0	0	2	1	0	0	0	1	0	0	0	0	0	0	0	0	0	1	0	1	0	0	0	1	0	0	0	1	1	0	0	0
OTU_928	9	5	8	11	23	17	16	21	17	11	7	10	12	16	26	28	24	23	18	12	0	5	8	21	21	19	17	23	15	21	7	8	4	6	12	6	12	4	1	1	7	5	9	8	11	8	6	5	5
OTU_929	0	2	0	1	0	0	5	2	1	0	3	1	1	0	0	0	1	2	1	0	0	2	0	0	1	1	1	2	0	2	5	1	0	0	1	0	0	3	1	1	1	0	1	0	0	0	1	1	0
OTU_931	1	0	1	1	0	1	0	0	2	1	0	0	0	0	2	0	0	1	0	0	0	1	0	0	0	0	0	0	1	0	2	2	0	0	1	0	0	0	0	0	0	1	1	0	0	1	0	0	0
OTU_932	0	1	0	2	1	1	1	1	3	2	4	3	2	1	3	0	4	3	0	5	0	3	0	2	3	1	0	3	0	3	2	2	2	0	1	0	4	3	0	2	1	8	2	0	9	2	9	2	9
OTU_935	0	0	1	1	0	1	0	3	1	0	0	0	1	0	1	0	1	0	0	1	0	0	1	1	1	2	4	0	0	0	2	0	0	0	0	0	0	0	0	0	0	0	0	0	1	0	0	0	0
OTU_936	0	0	0	0	0	0	0	0	0	0	0	0	0	1	0	1	0	0	0	0	0	0	0	0	0	0	0	0	0	0	0	0	0	0	0	0	0	1	0	0	0	0	0	0	0	0	0	0	0
OTU_937	0	0	0	0	0	0	0	0	0	0	0	0	0	0	0	0	0	0	0	0	0	0	0	0	0	0	0	0	0	0	0	0	0	0	0	0	0	0	0	0	0	0	0	0	0	0	0	0	0
OTU_938	0	0	0	0	0	0	0	0	0	0	0	0	0	0	0	0	0	0	0	0	0	0	0	0	0	0	0	0	0	0	0	0	0	0	0	0	0	0	0	0	0	0	0	0	0	0	0	0	0
OTU_940	61	53	31	59	41	64	48	60	58	54	118	94	58	78	70	62	79	44	62	51	22	199	25	64	64	54	54	62	62	99	90	75	27	39	75	36	68	41	28	58	72	99	116	70	102	47	100	35	72
Contaminant 16S rRNA gene OTUs
OTU_4	291	149	173	323	425	362	383	561	369	376	503	239	327	542	494	510	717	378	351	458	103	442	222	495	552	493	596	715	563	707	384	277	147	313	802	496	1044	816	969	1774	284	519	697	683	1049	650	1308	981	2182
OTU_13	62	23	38	41	46	43	63	89	51	58	59	37	42	75	83	57	66	67	40	56	8	50	36	37	35	44	56	25	44	90	29	55	16	31	48	31	43	43	44	41	42	65	63	67	69	63	68	43	54
OTU_20	27	9	16	34	31	13	41	41	46	38	28	16	33	40	41	23	17	40	27	27	8	30	16	17	15	20	29	11	18	27	14	28	15	15	28	18	22	17	24	27	18	23	33	31	59	27	41	20	38
OTU_33	12	11	6	33	15	11	20	29	18	19	25	12	24	18	28	13	17	21	14	17	6	18	13	19	10	22	10	6	16	28	6	16	6	9	10	11	9	15	8	19	17	11	26	15	30	18	18	14	23
OTU_54	2	2	5	6	12	8	10	15	9	14	16	7	8	11	15	4	13	9	6	3	2	7	8	6	4	10	5	3	11	12	5	8	4	8	3	4	5	6	9	7	10	10	11	13	20	8	7	11	4
OTU_87	5	1	4	2	5	2	3	7	3	6	10	2	5	7	5	3	5	5	5	3	1	6	1	1	3	5	3	3	5	6	1	3	4	2	5	1	4	4	4	6	1	12	4	8	13	2	4	6	5
OTU_92	5	1	2	6	4	2	5	7	6	3	8	0	6	1	11	5	4	9	4	2	2	4	4	3	1	6	3	2	2	6	2	5	1	2	3	1	8	3	1	5	6	5	3	5	9	6	5	2	5
OTU_94	3	2	3	4	6	1	3	5	1	4	8	2	6	6	7	2	3	8	3	4	0	4	2	3	3	6	4	6	6	9	1	5	0	4	4	2	4	3	3	1	0	7	6	5	2	4	6	1	5
OTU_128	0	0	1	1	1	3	1	3	2	3	1	0	5	2	1	1	3	1	0	1	0	1	2	3	1	1	1	0	0	4	0	1	0	5	3	1	4	2	2	3	0	3	1	4	3	2	6	2	2
OTU_131	1	0	1	2	0	1	1	0	3	0	0	0	2	2	1	0	3	3	1	3	0	2	1	1	2	1	0	1	2	5	0	3	1	1	1	0	0	2	2	3	2	2	4	1	3	2	4	1	5
OTU_155	2	1	2	0	1	0	0	1	3	1	6	2	1	0	0	3	0	1	2	0	0	2	1	0	1	1	0	1	0	1	0	1	0	2	0	0	0	2	0	0	0	1	0	2	1	0	2	2	0
OTU_176	1	0	0	0	0	1	0	2	2	2	1	0	1	1	2	0	2	1	0	0	1	0	0	0	0	1	0	1	0	1	0	1	0	2	0	0	0	1	0	1	1	2	2	0	1	1	2	2	0
OTU_181	1	0	0	0	0	0	1	0	1	0	0	0	0	3	1	1	2	1	0	0	2	2	1	0	1	0	0	1	2	1	0	0	0	0	1	0	0	1	1	1	0	1	1	0	1	0	1	1	0
OTU_196	0	0	2	1	2	0	0	0	0	1	0	0	3	0	1	0	0	2	3	0	0	0	1	2	1	0	0	0	0	3	0	0	1	0	0	1	0	3	1	2	0	1	1	0	2	1	3	1	2
OTU_197	1	0	0	1	0	0	0	1	0	0	1	0	1	1	2	0	0	2	0	0	0	0	0	0	1	0	4	0	0	1	0	1	1	0	1	1	0	0	0	0	0	2	3	1	2	1	0	0	1
OTU_202	2	0	0	0	0	0	1	2	0	0	0	0	1	1	1	0	2	1	0	0	0	0	0	0	0	0	1	0	0	1	0	1	0	0	0	1	1	0	0	0	0	1	1	1	1	1	1	0	0
OTU_205	1	0	0	0	0	0	0	2	0	1	0	0	0	0	0	3	1	0	0	1	1	1	1	0	0	0	0	1	0	1	0	1	0	0	0	0	0	0	0	0	3	0	1	0	0	0	0	1	1
OTU_228	0	0	0	0	0	0	0	1	0	1	0	0	0	1	0	1	0	0	0	0	0	0	0	0	0	1	0	0	0	0	0	0	0	0	2	0	0	0	0	0	0	0	2	0	0	1	0	0	0
OTU_235	0	0	0	1	0	0	1	0	1	0	1	0	1	0	0	0	0	1	0	0	0	0	0	2	1	0	0	0	1	2	0	0	1	1	0	0	0	2	0	0	1	0	1	1	0	0	0	0	0
OTU_236	0	0	1	0	1	0	0	1	0	0	0	1	1	2	0	0	0	0	0	0	0	0	1	1	0	0	0	0	0	0	0	3	0	0	1	0	0	0	0	1	0	1	0	0	0	0	2	0	0
OTU_239	3	0	0	1	1	0	0	2	2	1	2	0	2	1	1	1	0	1	0	0	0	1	0	1	0	1	1	0	0	0	1	0	0	2	0	0	1	1	0	1	1	0	0	1	1	0	0	0	1
OTU_247	1	0	0	0	1	0	1	0	0	3	0	0	0	0	0	0	0	0	1	0	0	1	1	0	0	0	0	0	0	1	0	1	0	1	0	0	1	0	0	1	0	0	0	1	1	0	0	1	1
OTU_253	1	0	0	0	0	0	0	0	1	0	1	0	0	0	0	0	0	0	0	1	0	0	0	0	0	0	0	0	1	0	0	0	0	0	0	1	0	0	0	0	2	1	1	0	0	0	0	0	0
OTU_260	0	0	0	1	0	1	1	0	0	0	0	0	0	0	0	2	1	0	0	0	0	0	1	0	0	0	0	0	0	0	0	2	0	0	0	0	0	2	0	0	0	0	0	0	2	0	0	1	0
OTU_275	1	0	1	0	1	0	0	0	5	0	0	1	1	2	1	0	1	0	0	1	0	5	1	3	2	0	0	0	2	0	0	0	0	2	0	0	1	2	0	1	0	2	1	1	0	1	0	1	2
OTU_291	0	0	0	0	0	0	0	0	0	0	1	0	0	0	0	0	0	0	0	0	0	0	0	1	1	0	0	0	0	1	0	0	1	0	0	0	0	0	0	0	0	0	0	0	0	0	1	0	0
OTU_297	0	0	0	2	0	0	0	0	0	0	1	0	0	0	1	1	3	0	0	0	0	0	0	0	0	0	0	0	0	0	0	0	0	1	0	0	0	0	0	0	0	0	0	0	0	1	0	0	0
OTU_298	0	0	0	0	0	0	0	1	0	0	0	0	0	0	0	0	0	0	0	0	0	1	0	0	0	0	0	0	0	0	0	0	0	0	0	0	1	0	1	0	0	0	0	0	1	0	0	0	0
OTU_306	1	2	0	0	2	1	1	0	2	2	2	2	4	0	0	3	0	0	0	1	0	0	0	0	0	0	0	0	0	0	1	1	0	0	0	1	1	1	1	1	5	1	1	1	2	0	1	0	0
OTU_314	0	0	0	2	0	0	0	1	0	0	0	0	0	0	1	1	1	0	0	0	0	0	0	0	0	0	0	0	0	1	0	0	0	0	1	0	0	0	0	0	0	0	0	0	1	0	0	0	0
OTU_324	0	0	0	0	2	0	0	0	0	0	0	0	0	0	0	0	0	0	0	0	0	0	0	0	0	0	0	0	0	0	0	0	0	0	0	0	0	0	1	0	0	0	0	0	1	0	1	1	0
OTU_326	0	0	1	0	0	0	0	0	0	0	0	0	0	0	0	0	0	0	0	0	1	0	0	2	0	0	0	0	0	0	0	1	0	1	0	0	0	0	0	0	0	0	1	1	0	0	0	0	0
OTU_327	0	0	0	0	1	0	1	0	0	0	0	0	0	0	0	0	0	1	0	0	0	0	0	0	0	0	0	0	0	0	0	0	0	0	1	0	0	0	0	1	0	0	0	2	0	0	0	0	0
OTU_330	0	0	0	0	1	0	0	0	0	0	0	0	0	0	0	0	0	0	0	0	0	0	0	0	0	0	0	0	0	0	0	0	0	0	0	0	0	0	0	0	0	1	0	0	0	0	0	0	0
OTU_335	0	0	0	0	0	0	0	0	0	0	0	0	0	0	0	0	0	0	0	1	0	1	0	0	0	0	0	0	0	0	0	0	0	0	0	0	1	0	0	0	0	1	0	0	0	0	0	0	0
OTU_343	0	0	0	0	0	0	0	0	0	0	0	0	0	0	3	0	0	1	0	1	0	0	0	1	0	0	0	0	0	1	0	0	0	0	0	0	0	0	0	1	0	0	0	0	0	0	0	0	0
OTU_345	0	0	0	0	0	0	0	0	0	1	0	0	0	0	0	0	0	0	0	0	1	0	0	0	0	0	1	0	0	0	0	0	0	0	0	0	0	0	0	0	0	0	0	0	0	0	0	1	0
OTU_355	1	0	2	0	0	0	0	0	1	0	0	0	0	0	0	0	1	0	0	0	0	0	0	0	0	0	0	0	0	0	0	0	0	0	0	0	0	0	0	0	0	0	0	0	0	0	0	0	0
OTU_360	0	0	0	0	0	0	0	0	0	0	0	0	0	0	1	0	0	0	0	0	0	0	0	0	0	0	0	0	0	0	0	0	0	0	0	0	0	0	0	0	0	0	0	0	0	0	0	0	0
OTU_365	0	0	0	1	0	0	0	0	0	0	0	0	0	0	0	2	0	0	0	0	0	0	0	0	0	0	0	0	0	0	0	0	0	0	0	1	0	0	0	0	0	0	0	0	0	0	0	0	0
OTU_377	0	0	0	0	0	0	0	0	0	0	0	0	0	0	0	0	0	0	1	0	0	0	0	0	0	0	0	0	0	0	0	0	0	0	0	0	0	0	0	0	0	0	0	0	0	0	0	0	0
OTU_379	0	0	0	0	0	0	0	0	0	0	0	0	0	0	0	0	0	0	0	0	0	0	0	0	0	0	0	0	0	0	0	0	0	0	0	0	0	0	0	0	0	0	0	0	1	0	0	0	0
OTU_385	0	0	0	0	0	0	0	0	0	0	1	0	1	0	0	0	0	0	0	0	0	1	0	0	0	0	1	1	0	0	0	0	0	0	0	0	0	0	0	0	0	0	0	0	0	0	0	0	0
OTU_388	0	0	0	0	0	0	0	0	1	0	0	0	0	0	0	0	0	0	0	0	1	0	0	0	0	0	0	0	0	0	0	0	0	0	0	0	0	0	1	3	0	0	0	1	0	0	0	0	0
OTU_397	0	0	0	0	0	0	0	0	0	0	1	0	0	0	0	0	0	0	0	1	0	0	0	0	0	0	1	0	1	0	0	0	0	0	0	0	0	0	0	0	0	0	0	0	0	0	0	0	0
OTU_403	0	0	0	0	0	0	0	0	0	0	0	0	0	0	0	0	0	0	0	0	0	0	0	0	0	0	0	0	0	0	0	0	0	0	0	0	0	0	0	0	0	0	0	0	0	0	0	1	0
OTU_409	0	0	0	0	0	0	0	0	0	0	0	0	0	1	0	0	0	0	0	0	0	0	0	0	0	0	0	0	0	1	0	0	0	0	0	0	0	0	0	0	0	0	0	0	0	0	0	0	0
OTU_411	1	0	0	1	0	0	0	0	0	1	1	1	0	1	3	0	0	0	0	0	0	2	0	1	1	0	0	0	1	2	0	1	0	0	1	0	0	0	0	0	0	1	0	0	0	0	0	0	0
OTU_417	0	0	0	0	0	0	0	0	0	1	0	0	0	0	0	0	0	0	0	0	0	0	0	0	0	0	0	0	0	0	0	1	0	0	0	0	0	0	0	0	0	0	0	0	0	0	0	0	0
OTU_418	0	0	0	0	0	0	0	0	0	0	0	0	0	0	0	0	0	0	0	0	0	0	0	0	0	0	0	0	0	0	0	0	0	0	0	1	0	0	0	0	0	0	0	0	1	0	0	0	0
OTU_423	0	0	0	0	0	0	1	0	0	0	0	0	0	0	0	0	0	0	0	0	0	0	0	1	1	0	0	1	0	0	0	0	0	0	0	0	0	0	1	0	0	0	0	0	0	0	0	0	0
OTU_432	0	0	1	0	0	0	0	0	0	0	0	0	0	0	0	0	0	0	0	0	0	0	0	0	0	0	0	0	0	0	0	0	0	0	0	0	0	0	0	0	0	0	0	1	0	0	0	0	1
OTU_433	0	0	1	0	0	0	0	0	0	0	0	0	0	0	0	0	0	0	0	0	0	0	0	0	0	0	0	0	0	0	0	0	0	0	0	0	0	0	0	0	0	0	0	0	0	0	0	0	0
OTU_434	0	0	0	0	0	0	0	0	0	0	0	0	0	0	0	0	0	0	0	0	0	0	0	0	0	1	0	1	0	0	0	0	0	0	0	0	0	0	0	0	0	0	0	0	0	0	0	0	0
OTU_437	0	0	0	0	0	0	0	0	0	0	0	0	0	0	0	0	0	0	0	0	0	1	0	0	0	0	0	0	0	1	0	1	0	0	0	0	0	0	0	0	0	0	0	0	0	0	0	0	1
OTU_444	0	0	0	0	0	0	1	0	0	0	0	0	0	0	0	0	0	0	0	0	0	1	0	0	1	0	1	0	0	0	0	0	0	0	0	0	0	0	0	0	0	0	0	0	0	0	0	0	0
OTU_445	0	0	0	0	0	0	0	0	0	0	0	0	0	0	0	0	1	0	0	0	0	0	0	0	1	0	0	0	0	0	0	0	0	0	0	1	0	0	1	0	0	0	0	0	1	0	0	0	0
OTU_449	0	0	0	0	0	1	0	1	0	0	0	0	0	0	0	0	0	0	0	0	0	0	0	0	0	0	0	0	0	0	0	0	0	0	0	0	1	1	0	1	0	0	0	0	2	1	0	1	0
OTU_458	1	0	0	0	0	0	0	0	0	0	0	0	0	0	0	0	0	0	0	0	0	0	0	0	0	0	0	0	0	0	0	0	0	0	0	0	0	0	0	0	0	0	0	0	0	0	0	0	0
OTU_460	0	0	0	0	0	0	0	0	0	0	0	0	0	1	0	0	1	0	0	0	0	0	0	0	0	0	0	0	0	0	0	0	1	0	0	0	0	0	0	0	0	0	0	0	0	0	0	0	0
OTU_462	0	0	0	0	0	0	0	0	0	0	0	0	0	0	0	0	1	0	0	0	0	0	0	0	0	0	0	0	0	0	0	0	0	0	0	0	0	0	0	0	0	0	0	0	0	0	0	0	0
OTU_473	0	0	0	0	0	0	0	0	1	0	0	0	0	0	0	0	0	0	0	0	0	0	0	0	0	0	0	0	0	0	0	0	0	0	0	0	0	0	0	0	0	0	0	1	0	0	0	0	0
OTU_474	0	0	0	0	0	0	0	0	0	0	0	0	0	0	0	0	0	0	0	0	0	0	0	0	0	0	0	0	0	0	0	0	0	0	0	0	0	0	0	0	0	0	0	0	1	0	0	0	0
OTU_475	0	0	0	0	0	0	0	0	0	0	0	0	0	0	0	0	0	0	0	0	0	0	0	0	0	0	0	0	0	0	0	0	0	0	0	0	0	0	0	0	0	0	0	0	0	1	0	0	0
OTU_476	0	0	0	0	0	0	0	0	0	0	0	0	0	0	0	0	0	0	0	0	0	0	0	0	0	0	0	0	0	0	0	0	0	0	0	0	0	0	0	0	0	0	0	0	0	0	0	0	0
OTU_480	6	4	9	21	10	13	17	21	14	25	15	9	15	16	23	17	9	26	11	14	2	8	6	11	10	21	15	9	15	30	8	11	8	9	17	10	17	12	14	15	9	11	18	12	31	12	26	9	12
OTU_488	0	0	0	0	0	0	0	0	0	0	0	0	0	0	0	0	0	0	0	0	0	0	0	0	0	0	0	0	0	0	0	0	0	0	0	0	0	0	0	0	0	0	0	0	0	0	0	0	0
OTU_489	0	0	0	0	0	0	0	0	0	0	0	0	0	0	0	0	0	0	0	0	0	0	0	0	0	0	0	0	0	0	0	0	0	0	0	0	0	1	0	0	0	0	0	0	0	0	0	0	0
OTU_500	0	0	0	0	0	0	0	0	0	0	0	0	0	0	0	0	0	0	0	0	0	0	0	0	0	1	0	0	0	0	0	0	0	0	0	0	0	0	0	0	0	0	0	0	0	0	0	0	0
OTU_508	0	0	0	0	0	0	0	0	0	0	0	0	0	0	0	0	0	0	0	0	0	0	0	0	0	0	0	0	0	0	0	0	0	0	0	0	1	0	0	0	0	1	0	0	0	0	0	0	0
OTU_509	0	0	0	0	1	0	0	0	0	0	0	0	0	0	0	0	0	0	0	0	0	0	0	0	0	0	0	0	0	0	0	0	0	0	0	0	0	0	0	0	0	0	0	0	0	0	0	0	0
OTU_517	0	0	0	0	0	0	0	0	0	0	0	0	0	1	0	0	0	0	0	0	0	0	0	0	0	0	0	0	0	1	0	0	0	0	0	0	0	0	0	1	0	0	0	0	0	0	0	0	0
OTU_520	1	0	0	0	0	0	0	0	0	0	0	0	0	0	0	0	0	0	0	0	0	0	0	0	0	0	0	0	0	0	0	0	0	0	1	0	0	0	0	0	0	0	0	0	0	0	0	0	0
OTU_521	0	0	0	0	0	0	0	1	0	0	0	0	0	0	0	0	0	0	0	0	0	0	0	0	0	0	0	0	0	0	0	0	0	0	0	0	0	0	0	0	0	0	0	0	0	0	0	0	0
OTU_524	2	5	0	2	0	2	1	0	1	2	1	1	4	3	1	2	0	1	0	0	1	0	2	0	0	3	1	1	2	0	0	0	1	0	1	0	1	2	0	0	0	1	0	0	0	1	1	0	1
OTU_525	0	0	0	0	0	0	0	0	0	0	0	0	0	0	0	0	0	0	0	0	0	0	0	0	0	0	0	0	0	0	0	0	0	0	0	0	0	0	0	0	0	0	0	0	0	0	0	0	0
OTU_532	0	0	0	0	0	0	0	0	0	0	0	0	0	0	0	0	0	0	0	0	0	0	0	0	0	0	0	0	0	0	0	0	0	0	0	0	0	0	0	0	0	0	0	0	0	0	0	0	0
OTU_538	0	0	0	0	0	0	0	0	0	0	0	0	0	0	0	0	0	0	0	0	0	0	0	0	0	0	0	0	0	0	0	0	0	0	0	0	0	0	0	0	0	0	0	0	0	0	0	0	0
OTU_550	0	0	0	0	0	0	0	0	0	0	0	0	0	0	0	0	0	0	0	0	0	0	0	0	0	0	0	0	0	0	0	0	0	0	0	0	0	0	0	0	0	0	0	0	0	0	0	0	0
OTU_558	0	0	0	0	0	0	0	0	0	0	0	0	0	0	0	0	0	0	0	0	0	0	0	0	0	0	0	0	0	0	0	0	0	0	0	0	0	0	0	0	0	0	0	0	0	0	0	0	0
OTU_559	0	0	0	0	0	0	0	0	0	0	0	0	0	0	0	0	0	0	0	0	0	0	0	0	0	0	0	0	0	0	0	0	0	0	0	0	0	0	0	0	0	0	0	0	0	0	0	0	0
OTU_565	0	0	0	0	0	0	0	0	0	0	0	1	0	0	0	0	0	0	0	0	0	0	0	0	0	0	0	0	0	0	0	0	0	0	0	0	0	0	0	0	0	0	0	0	0	0	0	0	0
OTU_567	0	0	0	0	0	0	0	0	0	0	1	0	0	0	0	0	0	0	0	0	0	0	0	0	1	0	0	0	0	0	0	0	0	0	0	0	0	0	0	0	0	0	0	0	0	0	1	0	0
OTU_569	0	0	0	0	0	0	0	0	0	0	0	0	0	0	0	0	0	0	0	0	0	0	0	0	0	0	0	0	0	0	0	0	0	0	0	0	0	0	0	0	0	0	0	0	0	0	0	0	0
OTU_578	0	0	0	0	0	0	1	0	0	0	0	0	0	0	0	0	0	0	0	0	0	0	0	0	0	0	0	0	0	0	0	0	0	0	0	0	0	0	0	0	0	0	0	0	0	0	0	0	0
OTU_579	0	0	0	0	1	0	0	0	0	0	0	0	0	0	0	0	0	0	0	0	0	0	0	0	0	0	0	0	0	0	0	0	0	0	0	0	0	0	0	0	0	0	0	0	0	0	0	0	0
OTU_580	0	0	0	0	0	0	0	0	0	0	0	0	0	0	0	0	0	0	0	0	0	0	0	0	0	0	0	0	0	0	0	0	0	0	0	0	0	0	0	0	0	0	0	0	0	0	0	0	0
OTU_584	0	0	0	0	0	0	0	0	0	0	0	0	0	0	0	0	0	0	0	0	0	0	0	0	0	0	0	0	0	0	0	0	0	0	0	0	0	0	0	0	0	0	0	0	0	0	0	0	0
OTU_589	0	0	0	0	0	0	0	0	0	0	1	0	0	0	2	0	0	0	0	0	0	0	0	0	0	0	0	0	0	0	0	0	0	0	0	0	0	0	0	0	0	0	0	0	0	0	0	0	1
OTU_591	0	0	0	0	0	0	0	0	0	0	0	0	0	0	0	0	0	0	0	0	0	0	0	0	0	0	0	0	0	0	0	0	0	0	1	0	0	0	0	0	0	0	0	0	0	0	0	0	0
OTU_592	0	0	0	0	0	0	0	0	0	0	0	0	0	0	0	0	0	0	0	0	0	0	0	0	0	0	0	0	0	0	0	0	0	0	0	0	0	0	0	0	0	0	0	0	0	0	0	0	0
OTU_604	0	0	0	0	0	0	0	0	0	0	0	0	0	0	0	0	1	0	0	0	0	0	0	0	0	0	0	0	0	1	0	1	0	0	0	0	0	1	0	0	0	0	0	1	0	0	0	0	0
OTU_605	0	0	0	0	0	0	0	0	0	0	0	0	0	0	0	0	0	0	0	0	0	0	0	1	0	0	0	0	0	0	0	0	0	0	0	0	0	0	0	0	0	0	0	0	0	0	0	0	0
OTU_606	0	0	0	0	0	0	0	0	0	0	0	0	0	0	0	0	0	0	0	0	0	0	0	0	0	0	0	0	0	0	0	1	0	0	0	0	0	0	0	0	0	0	1	0	0	0	0	0	0
OTU_619	0	0	0	0	0	0	0	0	0	0	0	0	0	0	0	0	0	0	0	0	0	0	0	0	0	0	0	0	0	0	0	0	0	0	0	0	0	0	0	0	0	0	0	0	0	0	0	0	0
OTU_624	0	0	0	0	0	0	1	0	0	0	0	0	0	0	0	0	0	0	0	0	0	0	0	0	0	0	0	0	0	0	0	0	0	0	0	0	0	0	0	0	0	0	0	0	0	0	0	0	0
OTU_644	0	0	0	0	0	0	0	0	0	0	0	0	0	0	0	0	0	0	0	0	0	0	0	0	0	0	1	0	0	0	0	1	0	0	0	0	0	0	0	0	1	0	0	0	0	0	0	0	1
OTU_648	1	0	0	1	0	0	0	2	0	0	1	0	0	1	0	1	0	0	0	0	0	0	0	1	0	0	2	1	0	1	0	0	0	0	1	1	0	1	0	0	0	0	0	0	0	0	1	0	0
OTU_649	0	0	0	0	0	0	0	0	0	0	0	0	0	0	0	0	0	0	0	0	0	0	0	0	0	0	0	0	0	0	0	0	0	0	0	0	0	0	0	0	1	0	0	0	0	0	0	0	0
OTU_651	0	0	0	0	0	0	0	0	0	0	0	0	0	0	0	0	0	0	0	0	0	0	0	0	0	0	0	0	0	0	0	0	0	0	0	0	0	0	0	0	0	0	0	0	0	0	0	0	0
OTU_652	0	0	0	0	0	0	0	0	0	0	0	0	0	0	0	0	0	0	0	0	0	0	0	0	0	0	0	0	0	0	0	0	0	0	0	0	0	0	0	0	0	0	0	0	0	0	0	0	0
OTU_662	0	0	0	0	0	0	0	0	0	0	1	0	0	0	0	0	0	0	0	0	0	0	0	0	0	0	0	0	0	0	0	0	0	0	0	0	0	0	0	0	0	0	0	0	0	0	0	0	0
OTU_667	0	0	0	0	0	0	0	0	0	0	0	0	0	0	0	0	0	0	0	0	0	0	0	0	0	0	0	0	0	0	0	0	0	0	0	0	0	0	0	0	0	0	0	0	0	0	0	0	0
OTU_669	0	0	0	0	0	0	0	0	0	0	0	0	0	0	0	0	0	0	0	1	0	0	0	0	0	0	0	0	0	0	0	0	0	0	0	0	0	0	0	0	0	0	0	0	0	0	0	0	0
OTU_671	0	0	0	0	0	0	0	0	0	0	0	0	0	0	0	0	0	0	0	0	0	0	0	0	0	0	0	0	0	0	0	0	0	0	0	0	0	0	0	0	0	0	0	0	0	0	0	0	0
OTU_674	0	0	0	0	0	0	0	0	0	0	0	0	0	0	0	0	0	0	0	0	0	0	0	0	0	0	0	0	0	0	0	0	0	0	0	0	0	0	0	0	0	0	0	0	0	0	0	0	0
OTU_679	0	0	0	0	0	0	0	0	0	0	0	0	0	0	0	0	0	0	0	0	0	0	0	0	0	0	0	0	0	0	0	0	0	0	0	0	0	0	0	0	0	0	0	0	0	0	0	0	0
OTU_680	0	0	0	0	0	0	0	0	0	0	0	1	0	0	0	0	0	0	0	0	0	0	0	0	0	0	0	0	0	0	0	0	0	0	0	0	0	0	0	0	0	0	0	0	0	0	0	0	0
OTU_684	0	0	0	0	0	0	0	0	0	0	1	0	0	0	0	0	0	0	0	0	0	0	0	0	0	0	0	0	0	0	0	0	0	0	0	0	0	0	0	0	0	0	0	0	0	0	0	0	0
OTU_685	0	0	0	0	1	0	1	0	0	0	0	0	1	0	0	2	0	1	0	1	1	2	2	0	0	1	0	0	0	0	0	1	0	1	0	0	0	0	1	2	0	0	0	0	0	1	0	0	0
OTU_689	0	0	0	0	0	0	0	0	0	0	0	0	0	0	0	0	0	1	0	0	0	0	0	0	0	0	0	0	0	0	0	0	0	0	0	0	0	0	0	0	0	0	0	0	0	0	0	0	0
OTU_702	0	0	0	0	0	0	0	0	0	0	0	0	0	0	0	0	0	0	0	0	0	0	0	0	0	0	0	0	0	0	0	0	0	0	0	0	0	0	0	0	0	0	0	0	0	0	0	0	0
OTU_704	0	0	0	0	0	0	0	0	0	0	0	0	0	0	0	0	0	0	0	0	0	0	0	0	0	0	0	0	0	0	0	0	0	0	0	0	0	0	0	0	0	0	0	0	0	0	0	0	0
OTU_705	0	0	0	0	0	0	0	0	0	0	0	0	0	0	0	0	0	0	0	0	0	0	0	0	0	0	0	0	0	0	0	0	0	0	0	0	0	0	0	0	0	0	0	0	0	0	0	0	0
OTU_719	0	0	0	0	0	0	0	0	0	0	0	0	0	0	0	0	0	0	1	0	0	0	0	0	0	0	0	0	0	0	0	0	0	0	0	0	0	0	0	0	0	0	0	0	0	0	0	0	0
OTU_721	0	0	0	0	0	0	0	0	0	0	0	0	0	0	0	0	0	0	0	0	0	0	0	0	0	0	0	0	0	0	0	0	0	0	0	0	0	0	0	0	0	0	0	0	0	0	0	0	0
OTU_722	0	0	0	0	0	0	0	0	0	0	0	0	0	0	0	0	0	0	0	0	0	0	0	0	0	0	0	0	0	0	0	0	0	0	0	0	0	0	0	0	0	0	0	0	0	0	0	0	0
OTU_729	0	0	0	0	0	0	0	0	0	0	0	0	0	0	0	0	0	0	0	0	0	0	0	0	0	0	0	0	0	0	0	1	0	0	0	0	0	0	0	0	0	0	0	0	0	0	0	0	0
OTU_730	0	0	0	0	0	0	0	0	0	0	0	0	0	0	0	0	0	0	0	0	0	0	0	0	0	0	0	0	0	0	0	0	0	0	0	0	0	0	0	0	0	1	0	0	0	0	0	0	0
OTU_731	0	0	0	0	0	0	0	0	0	0	0	0	0	0	0	0	0	0	0	0	0	0	0	0	0	0	0	0	0	0	0	0	0	0	0	0	0	0	0	0	0	0	0	1	0	0	0	0	0
OTU_734	0	0	0	1	0	0	0	0	0	0	0	0	0	0	0	0	0	0	0	0	0	0	0	0	0	0	0	0	0	0	0	0	0	0	0	0	0	0	0	0	0	0	0	0	0	0	0	0	0
OTU_735	0	0	0	0	0	0	0	0	0	0	0	0	0	0	0	0	0	0	0	0	0	0	0	0	0	0	0	0	0	0	0	0	0	0	0	0	0	0	0	0	1	0	0	1	0	0	0	0	0
OTU_736	0	0	0	0	0	0	0	0	0	0	0	0	0	0	0	0	0	0	0	0	0	0	0	0	0	0	0	0	0	0	0	0	0	0	0	0	0	0	0	0	0	0	0	0	0	0	0	0	0
OTU_739	0	0	0	0	0	0	0	0	0	0	0	0	0	0	0	0	0	0	0	0	0	0	0	0	0	0	0	0	0	0	0	0	0	0	0	0	0	0	0	0	0	0	0	0	1	0	0	0	0
OTU_749	0	0	0	0	0	0	0	0	0	0	1	0	0	0	0	0	0	0	0	0	0	0	0	0	0	0	0	0	0	0	0	0	0	0	0	0	0	0	0	0	0	0	0	0	0	0	0	0	0
OTU_762	0	0	0	0	0	0	0	0	0	0	0	0	0	0	0	0	0	0	0	0	0	0	0	0	0	0	0	0	0	0	0	0	0	0	0	0	0	0	0	0	0	0	0	0	0	0	0	0	0
OTU_763	0	0	0	0	0	0	0	0	0	0	0	0	0	0	0	0	0	0	0	0	0	0	0	0	0	0	0	0	0	0	0	0	0	0	0	0	0	0	0	0	0	0	0	0	0	0	0	0	0
OTU_764	0	0	0	0	0	0	0	0	0	0	0	0	0	0	0	0	0	0	0	0	0	0	0	0	0	0	0	0	0	0	0	0	0	0	0	0	0	0	0	0	0	0	0	0	0	0	0	0	0
OTU_767	0	0	0	0	0	0	0	0	0	1	0	0	0	0	1	0	0	0	0	0	0	0	0	0	0	0	0	0	0	0	1	0	0	0	0	0	0	1	0	0	0	0	0	0	0	0	0	0	0
OTU_792	0	0	0	0	0	0	0	0	0	0	0	0	0	0	0	0	1	0	0	0	0	0	0	0	0	0	0	0	0	0	0	0	0	0	0	0	0	0	0	0	0	0	0	0	0	0	0	0	0
OTU_793	0	0	0	0	0	0	0	0	0	0	0	0	0	0	0	0	0	0	0	0	0	0	0	0	0	0	0	0	0	0	0	0	0	0	0	0	0	0	0	0	0	0	0	0	0	0	0	0	0
OTU_794	0	0	0	0	0	0	0	0	0	0	0	0	0	0	0	0	0	0	0	0	0	0	0	0	0	0	0	0	0	0	0	0	0	0	0	0	0	0	0	0	0	0	0	0	0	0	0	0	0
OTU_815	0	0	0	0	0	0	0	0	0	0	0	0	0	0	0	0	0	0	0	0	0	0	0	0	0	0	0	0	0	0	0	0	0	0	0	0	0	0	0	0	0	0	0	0	0	0	0	0	0
OTU_817	0	0	0	0	0	0	0	0	0	0	0	0	0	0	0	0	0	0	0	0	0	0	0	0	0	0	0	0	0	0	0	0	0	0	0	0	0	0	0	0	0	0	0	0	0	0	0	0	0
OTU_818	0	0	0	0	0	0	0	0	0	0	0	0	0	0	1	0	0	0	0	0	0	0	0	0	0	0	0	0	0	0	0	0	0	0	0	0	0	0	0	0	0	0	0	0	0	0	0	0	0
OTU_819	0	0	0	0	0	0	0	0	0	0	0	0	0	0	0	0	0	0	0	0	0	0	0	0	0	0	0	0	0	0	0	0	0	0	1	0	0	0	0	0	0	0	0	0	0	0	0	0	0
OTU_820	0	0	0	0	0	1	0	0	0	0	0	0	0	0	0	0	0	0	0	0	0	0	0	0	0	0	0	0	0	0	0	0	0	0	0	0	0	0	0	0	0	0	0	0	0	0	0	0	0
OTU_821	2	0	0	0	1	1	0	0	1	1	0	0	0	1	0	1	0	0	0	0	0	0	0	0	0	0	1	0	0	2	0	1	0	0	0	0	1	0	0	1	0	0	0	1	1	0	0	0	0
OTU_881	0	0	0	0	0	0	0	0	0	0	0	0	0	0	0	0	0	0	0	0	0	0	0	0	0	0	0	0	0	0	0	0	0	0	0	0	0	0	0	0	0	0	0	0	0	0	0	0	0
OTU_902	0	0	0	0	0	0	0	0	0	0	0	0	0	0	0	0	0	0	0	0	0	0	0	0	0	0	0	0	0	1	0	0	0	0	0	0	0	0	0	0	0	0	0	0	0	0	0	0	0
OTU_919	0	0	0	0	0	0	0	0	0	0	0	0	0	0	0	0	0	0	0	0	0	0	0	0	0	0	0	0	0	0	0	0	0	0	0	0	0	0	0	0	0	0	0	0	0	0	0	0	0
OTU_920	0	0	0	0	0	0	0	0	0	0	0	0	0	0	0	0	0	0	0	0	0	0	0	0	0	0	0	0	0	0	0	0	0	0	0	0	0	0	0	0	0	0	0	0	0	0	0	0	0
OTU_921	0	0	0	0	0	0	0	0	0	0	0	0	0	0	0	0	0	0	0	0	0	0	0	0	0	0	0	0	0	0	0	0	0	0	0	0	0	0	0	0	0	0	0	0	0	0	0	0	0
OTU_924	0	0	0	0	0	0	0	0	0	0	0	0	0	0	0	0	0	0	0	0	0	0	0	0	0	0	0	2	0	0	0	0	0	0	0	0	0	0	0	0	0	0	0	0	0	0	0	0	0
OTU_925	0	0	0	0	0	0	0	0	0	0	0	0	0	0	0	0	0	0	0	0	0	0	0	0	0	0	0	0	0	0	0	0	0	0	0	0	0	0	0	0	0	0	0	0	0	0	0	0	0
OTU_930	0	0	0	0	0	0	0	1	0	0	0	0	0	0	0	0	0	0	0	0	0	0	0	0	0	0	0	0	0	0	0	0	0	0	0	0	0	0	0	0	0	0	0	0	0	0	0	0	0
OTU_933	0	0	0	0	0	0	0	0	0	0	0	0	0	0	0	0	0	0	0	0	0	0	0	0	0	0	0	0	0	0	0	0	0	0	0	0	0	0	0	0	0	0	0	0	0	0	0	0	0
OTU_934	0	0	0	0	0	0	1	1	0	1	0	0	2	1	0	1	0	1	0	0	0	0	0	1	0	0	0	0	0	2	0	0	0	0	0	0	0	0	0	0	0	1	2	0	2	1	1	1	0
OTU_939	0	0	0	0	0	0	0	0	0	0	0	0	0	0	0	0	0	0	0	0	0	0	0	0	0	0	0	0	0	0	0	0	0	0	0	0	0	0	0	0	0	0	0	0	0	0	0	0	0
[truncated: 127 more columns]

## Sheet: Table S5
OTU _name	Time_point _(hours)	baseMean	log2FoldChange	lfcSE	stat	pvalue	padj	domain_id	domain_conf	phylum_id	phylum_conf	class_id	class_conf	order_id	order_conf	family_id	family_conf	genus_id	genus_conf
OTU_102	114	43.1	-1.15	0.331	-3.47	0.000514	0.00553	Bacteria	100	Firmicutes	100	Clostridia	100	Clostridiales	88	Christensenellaceae	64	Christensenellaceae_unclassified	64
OTU_11	52	542	-0.552	0.119	-4.65	3.37e-06	0.000109	Bacteria	100	Bacteroidetes	100	Bacteroidia	100	Bacteroidales	100	Bacteroidaceae	100	Bacteroides	100
OTU_11	73	721	-0.581	0.153	-3.8	0.000144	0.00332	Bacteria	100	Bacteroidetes	100	Bacteroidia	100	Bacteroidales	100	Bacteroidaceae	100	Bacteroides	100
OTU_11	114	793	-0.441	0.111	-3.97	7.24e-05	0.00126	Bacteria	100	Bacteroidetes	100	Bacteroidia	100	Bacteroidales	100	Bacteroidaceae	100	Bacteroides	100
OTU_112	20	34.2	-1.42	0.347	-4.08	4.45e-05	0.00491	Bacteria	100	Firmicutes	100	Clostridia	100	Clostridiales	100	Ruminococcaceae	100	Ruminococcus_1	100
OTU_144	73	10.1	2.58	0.617	4.18	2.85e-05	0.00106	Bacteria	100	Firmicutes	97	Clostridia	92	Clostridiales	91	Clostridiales_unclassified	91	Clostridiales_unclassified	91
OTU_144	99	24.3	2.87	0.485	5.92	3.3e-09	1.27e-07	Bacteria	100	Firmicutes	97	Clostridia	92	Clostridiales	91	Clostridiales_unclassified	91	Clostridiales_unclassified	91
OTU_144	114	26.1	2.83	0.462	6.13	8.8e-10	3.31e-08	Bacteria	100	Firmicutes	97	Clostridia	92	Clostridiales	91	Clostridiales_unclassified	91	Clostridiales_unclassified	91
OTU_144	140	40.5	2.14	0.374	5.74	9.5e-09	3.63e-07	Bacteria	100	Firmicutes	97	Clostridia	92	Clostridiales	91	Clostridiales_unclassified	91	Clostridiales_unclassified	91
OTU_15	73	69.1	1.23	0.303	4.05	5.09e-05	0.00147	Bacteria	100	Proteobacteria	100	Deltaproteobacteria	100	Desulfovibrionales	100	Desulfovibrionaceae	100	Bilophila	100
OTU_15	99	116	1.95	0.283	6.89	5.49e-12	2.54e-10	Bacteria	100	Proteobacteria	100	Deltaproteobacteria	100	Desulfovibrionales	100	Desulfovibrionaceae	100	Bilophila	100
OTU_15	114	117	1.9	0.243	7.82	5.28e-15	3.97e-13	Bacteria	100	Proteobacteria	100	Deltaproteobacteria	100	Desulfovibrionales	100	Desulfovibrionaceae	100	Bilophila	100
OTU_15	140	154	2.48	0.251	9.87	5.84e-23	6.69e-21	Bacteria	100	Proteobacteria	100	Deltaproteobacteria	100	Desulfovibrionales	100	Desulfovibrionaceae	100	Bilophila	100
OTU_16	99	952	-0.528	0.145	-3.64	0.000274	0.00333	Bacteria	100	Bacteroidetes	100	Bacteroidia	100	Bacteroidales	100	Rikenellaceae	100	Alistipes	100
OTU_16	140	1200	-0.775	0.185	-4.2	2.68e-05	0.000574	Bacteria	100	Bacteroidetes	100	Bacteroidia	100	Bacteroidales	100	Rikenellaceae	100	Alistipes	100
OTU_163	99	14.7	1.99	0.54	3.68	0.000234	0.00319	Bacteria	100	Firmicutes	100	Clostridia	100	Clostridiales	100	Lachnospiraceae	100	Lachnoclostridium	91
OTU_163	114	15.5	1.73	0.501	3.45	0.000553	0.00568	Bacteria	100	Firmicutes	100	Clostridia	100	Clostridiales	100	Lachnospiraceae	100	Lachnoclostridium	91
OTU_163	140	18.6	2.05	0.491	4.17	3.01e-05	0.000574	Bacteria	100	Firmicutes	100	Clostridia	100	Clostridiales	100	Lachnospiraceae	100	Lachnoclostridium	91
OTU_17	20	210	-0.721	0.186	-3.88	0.000105	0.00961	Bacteria	100	Firmicutes	100	Erysipelotrichia	100	Erysipelotrichales	100	Erysipelotrichaceae	100	Erysipelotrichaceae_UCG-003	100
OTU_17	44	162	-0.882	0.209	-4.22	2.43e-05	0.00277	Bacteria	100	Firmicutes	100	Erysipelotrichia	100	Erysipelotrichales	100	Erysipelotrichaceae	100	Erysipelotrichaceae_UCG-003	100
OTU_17	52	117	-1.03	0.235	-4.4	1.11e-05	0.000286	Bacteria	100	Firmicutes	100	Erysipelotrichia	100	Erysipelotrichales	100	Erysipelotrichaceae	100	Erysipelotrichaceae_UCG-003	100
OTU_17	73	126	-1.02	0.245	-4.16	3.2e-05	0.00106	Bacteria	100	Firmicutes	100	Erysipelotrichia	100	Erysipelotrichales	100	Erysipelotrichaceae	100	Erysipelotrichaceae_UCG-003	100
OTU_17	99	139	-0.85	0.238	-3.58	0.000347	0.004	Bacteria	100	Firmicutes	100	Erysipelotrichia	100	Erysipelotrichales	100	Erysipelotrichaceae	100	Erysipelotrichaceae_UCG-003	100
OTU_173	73	10.4	-2.07	0.602	-3.44	0.000591	0.00975	Bacteria	100	Tenericutes	100	Mollicutes	100	Mollicutes_RF9	100	Mollicutes_RF9_fa	100	Mollicutes_RF9_ge	100
OTU_173	99	11.5	-2.15	0.621	-3.45	0.000551	0.00578	Bacteria	100	Tenericutes	100	Mollicutes	100	Mollicutes_RF9	100	Mollicutes_RF9_fa	100	Mollicutes_RF9_ge	100
[truncated: 88 more rows]

## Sheet: Table S6
	SAMPLE.113.Inoculum.rep1	SAMPLE.219.Inoculum.rep2	SAMPLE.325.Inoculum.rep3	SAMPLE.3.NA.0h.rep1	SAMPLE.5.NA.6h.rep1	SAMPLE.7.NA.20h.rep1	SAMPLE.9.NA.28h.rep1	SAMPLE.11.NA.44h.rep1	SAMPLE.13.NA.52h.rep1	SAMPLE.15.NA.73h.rep1	SAMPLE.17.NA.99h.rep1	SAMPLE.19.NA.114h.rep1	SAMPLE.21.NA.140h.rep1	SAMPLE.119.NA.0h.rep2	SAMPLE.121.NA.6h.rep2	SAMPLE.123.NA.20h.rep2	SAMPLE.125.NA.28h.rep2	SAMPLE.127.NA.44h.rep2	SAMPLE.129.NA.52h.rep2	SAMPLE.131.NA.73h.rep2	SAMPLE.133.NA.99h.rep2	SAMPLE.135.NA.114h.rep2	SAMPLE.137.NA.140h.rep2	SAMPLE.225.NA.0h.rep3	SAMPLE.227.NA.6h.rep3	SAMPLE.229.NA.20h.rep3	SAMPLE.231.NA.28h.rep3	SAMPLE.233.NA.44h.rep3	SAMPLE.235.NA.52h.rep3	SAMPLE.237.NA.73h.rep3	SAMPLE.239.NA.99h.rep3	SAMPLE.241.NA.114h.rep3	SAMPLE.243.NA.140h.rep3	SAMPLE.47.G.0h.rep1	SAMPLE.49.G.6h.rep1	SAMPLE.55.G.44h.rep1	SAMPLE.51.G.20h.rep1	SAMPLE.53.G.28h.rep1	SAMPLE.57.G.52h.rep1	SAMPLE.59.G.73h.rep1	SAMPLE.61.G.99h.rep1	SAMPLE.63.G.114h.rep1	SAMPLE.65.G.140h.rep1	SAMPLE.159.G.0h.rep2	SAMPLE.161.G.6h.rep2	SAMPLE.163.G.20h.rep2	SAMPLE.165.G.28h.rep2	SAMPLE.167.G.44h.rep2	SAMPLE.169.G.52h.rep2
[truncated: 52 more rows]
[truncated: 121 more columns]

[truncated: 6 more sheets: Table S7, Table S8, Table S9, Table S10, Table S11, Table S12]
