# Supplementary material for: Sulfoquinovose is a select nutrient of prominent bacteria and a source of hydrogen sulfide in the human gut
Source: ISME J. 2021 Mar 31;15(9):2779–91. doi: 10.1038/s41396-021-00968-0 (PMC8397734; doi:10.1038/s41396-021-00968-0)
Supplement: Supplementary file 3 — Supplementary File S1 [file 41396_2021_968_MOESM3_ESM.hmm]

HMMER3/f [3.1b1 | May 2013]
NAME  YihQ-SftG
LENG  26
ALPH  amino
RF    no
MM    no
CONS  yes
CS    no
MAP   yes
DATE  Tue Aug 29 15:10:45 2017
NSEQ  15
EFFN  2.742920
CKSUM 1768757051
STATS LOCAL MSV       -7.1228  0.72009
STATS LOCAL VITERBI   -7.0983  0.72009
STATS LOCAL FORWARD   -4.1307  0.72009
HMM          A        C        D        E        F        G        H        I        K        L        M        N        P        Q        R        S        T        V        W        Y   
            m->m     m->i     m->d     i->m     i->i     d->m     d->d
  COMPO   3.30663  4.29938  2.44123  3.36413  3.19386  1.87403  4.36318  3.25972  3.16969  3.11842  4.13881  3.41989  4.41464  2.78712  3.06949  3.27428  2.86003  2.92659  1.98492  3.18553
          2.68618  4.42225  2.77519  2.73123  3.46354  2.40513  3.72494  3.29354  2.67741  2.69355  4.24690  2.90347  2.73739  3.18146  2.89801  2.37887  2.77519  2.98518  4.58477  3.61503
          0.01161  4.85756  5.57990  0.61958  0.77255  0.00000        *
      1   4.75427  5.78519  5.66593  5.54782  2.02693  5.24148  4.17209  4.28647  5.30153  3.42835  4.81835  4.97419  5.56276  5.10570  5.16633  4.76432  4.98381  4.29252  0.45109  2.51646      1 W - - -
          2.68618  4.42225  2.77519  2.73123  3.46354  2.40513  3.72494  3.29354  2.67741  2.69355  4.24690  2.90347  2.73739  3.18146  2.89801  2.37887  2.77519  2.98518  4.58477  3.61503
          0.01161  4.85756  5.57990  0.61958  0.77255  0.48576  0.95510
      2   2.32205  2.01191  4.60404  4.00403  3.36252  3.99705  4.32547  2.15719  3.83465  2.21025  2.68223  4.08907  4.36419  4.00626  3.91898  2.49368  2.65383  2.24674  4.88872  3.70700      2 c - - -
          2.68618  4.42225  2.77519  2.73123  3.46354  2.40513  3.72494  3.29354  2.67741  2.69355  4.24690  2.90347  2.73739  3.18146  2.89801  2.37887  2.77519  2.98518  4.58477  3.61503
          0.01161  4.85756  5.57990  0.61958  0.77255  0.48576  0.95510
      3   3.59567  5.94669  2.99431  2.34368  5.30425  3.90883  4.32085  4.83307  2.99492  4.28046  5.17683  3.42548  4.48838  0.58380  3.34132  3.51350  3.86028  4.44797  6.33748  4.98717      3 Q - - -
          2.68618  4.42225  2.77519  2.73123  3.46354  2.40513  3.72494  3.29354  2.67741  2.69355  4.24690  2.90347  2.73739  3.18146  2.89801  2.37887  2.77519  2.98518  4.58477  3.61503
          0.01161  4.85756  5.57990  0.61958  0.77255  0.48576  0.95510
      4   4.39499  6.36563  0.17305  3.48155  5.95998  4.29390  5.21023  5.84852  4.51528  5.27784  6.36147  4.05816  5.00153  4.50825  5.08364  4.30752  4.77344  5.40445  6.86674  5.79095      4 D - - -
          2.68618  4.42225  2.77519  2.73123  3.46354  2.40513  3.72494  3.29354  2.67741  2.69355  4.24690  2.90347  2.73739  3.18146  2.89801  2.37887  2.77519  2.98518  4.58477  3.61503
          0.01161  4.85756  5.57990  0.61958  0.77255  0.48576  0.95510
      5   5.29772  6.23978  5.74892  5.72520  4.25693  5.01331  5.52983  5.54186  5.55792  4.72802  6.09579  5.77052  5.60893  5.87314  5.48253  5.50600  5.66085  5.43280  0.10238  4.22763      5 W - - -
          2.68618  4.42225  2.77519  2.73123  3.46354  2.40513  3.72494  3.29354  2.67741  2.69355  4.24690  2.90347  2.73739  3.18146  2.89801  2.37887  2.77519  2.98518  4.58477  3.61503
          0.01161  4.85756  5.57990  0.61958  0.77255  0.48576  0.95510
      6   2.82537  2.48345  3.29631  2.21470  4.14616  3.67755  3.89862  3.54717  2.72890  3.18068  4.01301  3.24455  3.28347  2.34159  3.17786  2.38661  2.69559  2.28248  5.45576  4.14393      6 e - - -
          2.68618  4.42225  2.77519  2.73123  3.46354  2.40513  3.72494  3.29354  2.67741  2.69355  4.24690  2.90347  2.73739  3.18146  2.89801  2.37887  2.77519  2.98518  4.58477  3.61503
          0.01161  4.85756  5.57990  0.61958  0.77255  0.48576  0.95510
      7   4.25660  5.83520  5.09671  5.13556  6.08323  0.09619  6.08000  6.01782  5.42391  5.48431  6.53427  5.26518  5.23087  5.67520  5.46157  4.46780  4.79627  5.37019  6.83205  6.24714      7 G - - -
          2.68618  4.42225  2.77519  2.73123  3.46354  2.40513  3.72494  3.29354  2.67741  2.69355  4.24690  2.90347  2.73739  3.18146  2.89801  2.37887  2.77519  2.98518  4.58477  3.61503
          0.01161  4.85756  5.57990  0.61958  0.77255  0.48576  0.95510
      8   2.82814  3.63460  3.26262  2.70292  4.20295  3.67036  3.87556  2.73943  2.08611  3.22939  4.05251  3.21514  3.25745  2.33276  2.49826  2.87710  2.19356  2.86574  5.48880  4.16659      8 k - - -
          2.68618  4.42225  2.77519  2.73123  3.46354  2.40513  3.72494  3.29354  2.67741  2.69355  4.24690  2.90347  2.73739  3.18146  2.89801  2.37887  2.77519  2.98518  4.58477  3.61503
          0.01161  4.85756  5.57990  0.61958  0.77255  0.48576  0.95510
      9   3.07195  5.35759  3.44200  2.82804  4.70137  3.82422  3.90413  4.10818  2.18488  2.93588  4.41845  2.80289  4.19692  2.53274  1.16537  3.06498  3.27806  3.06667  5.74640  4.45370      9 r - - -
          2.68618  4.42225  2.77519  2.73123  3.46354  2.40513  3.72494  3.29354  2.67741  2.69355  4.24690  2.90347  2.73739  3.18146  2.89801  2.37887  2.77519  2.98518  4.58477  3.61503
          0.01161  4.85756  5.57990  0.61958  0.77255  0.48576  0.95510
     10   2.82822  4.73954  3.46033  2.55774  3.90985  3.73731  3.96533  2.84881  2.33480  2.96625  2.84150  3.36716  4.12168  2.32994  3.28458  2.96131  2.41017  2.06755  5.29350  3.28861     10 v - - -
          2.68618  4.42225  2.77519  2.73123  3.46354  2.40513  3.72494  3.29354  2.67741  2.69355  4.24690  2.90347  2.73739  3.18146  2.89801  2.37887  2.77519  2.98518  4.58477  3.61503
          0.01161  4.85756  5.57990  0.61958  0.77255  0.48576  0.95510
     11   2.94626  4.72339  4.65618  4.35470  4.53693  3.74736  5.13574  3.24911  4.22754  3.38431  4.47338  4.28955  4.48944  4.53106  4.41192  3.22027  0.55850  2.22392  6.13424  4.94024     11 T - - -
          2.68618  4.42225  2.77519  2.73123  3.46354  2.40513  3.72494  3.29354  2.67741  2.69355  4.24690  2.90347  2.73739  3.18146  2.89801  2.37887  2.77519  2.98518  4.58477  3.61503
          0.01161  4.85756  5.57990  0.61958  0.77255  0.48576  0.95510
     12   2.21810  5.07683  3.20015  2.40412  4.36578  3.07251  3.86703  3.79316  2.41254  3.37732  4.17673  3.17560  4.04182  3.00586  3.12224  1.58215  2.75238  2.62835  5.60049  4.25293     12 s - - -
          2.68618  4.42225  2.77519  2.73123  3.46354  2.40513  3.72494  3.29354  2.67741  2.69355  4.24690  2.90347  2.73739  3.18146  2.89801  2.37887  2.77519  2.98518  4.58477  3.61503
          0.01161  4.85756  5.57990  0.61958  0.77255  0.48576  0.95510
     13   2.54877  4.49927  4.05114  3.50080  1.20871  3.94329  4.16716  2.97129  3.41135  2.68317  3.61366  3.80214  4.32747  2.79197  3.67704  3.22321  2.70295  2.76941  4.92918  2.97112     13 f - - -
          2.68618  4.42225  2.77519  2.73123  3.46354  2.40513  3.72494  3.29354  2.67741  2.69355  4.24690  2.90347  2.73739  3.18146  2.89801  2.37887  2.77519  2.98518  4.58477  3.61503
          0.01161  4.85756  5.57990  0.61958  0.77255  0.48576  0.95510
     14   4.25660  5.83520  5.09671  5.13556  6.08323  0.09619  6.08000  6.01782  5.42391  5.48431  6.53427  5.26518  5.23087  5.67520  5.46157  4.46780  4.79627  5.37019  6.83205  6.24714     14 G - - -
          2.68618  4.42225  2.77519  2.73123  3.46354  2.40513  3.72494  3.29354  2.67741  2.69355  4.24690  2.90347  2.73739  3.18146  2.89801  2.37887  2.77519  2.98518  4.58477  3.61503
          0.01161  4.85756  5.57990  0.61958  0.77255  0.48576  0.95510
     15   2.83256  5.27601  2.74101  2.54999  3.24566  3.61369  3.79902  4.06393  1.64714  3.56885  4.32388  3.09189  4.00613  2.58469  2.05936  2.53489  3.06275  3.65432  5.71994  3.43677     15 k - - -
          2.68618  4.42225  2.77519  2.73123  3.46354  2.40513  3.72494  3.29354  2.67741  2.69355  4.24690  2.90347  2.73739  3.18146  2.89801  2.37887  2.77519  2.98518  4.58477  3.61503
          0.01161  4.85756  5.57990  0.61958  0.77255  0.48576  0.95510
     16   3.72965  5.81189  4.14270  3.42971  5.34684  4.25743  4.13369  4.70599  2.31888  4.05364  4.94599  3.79166  4.61952  1.16653  1.06100  3.70506  3.86852  4.38461  6.00995  4.89168     16 r - - -
          2.68618  4.42225  2.77519  2.73123  3.46354  2.40513  3.72494  3.29354  2.67741  2.69355  4.24690  2.90347  2.73739  3.18146  2.89801  2.37887  2.77519  2.98518  4.58477  3.61503
          0.01161  4.85756  5.57990  0.61958  0.77255  0.48576  0.95510
     17   3.17509  4.61078  4.68466  4.16767  3.63700  4.30119  4.71161  2.55391  4.01347  1.02452  3.58370  3.01148  4.68158  4.26110  4.17360  3.64102  3.43062  1.49426  5.32183  4.12263     17 l - - -
          2.68618  4.42225  2.77519  2.73123  3.46354  2.40513  3.72494  3.29354  2.67741  2.69355  4.24690  2.90347  2.73739  3.18146  2.89801  2.37887  2.77519  2.98518  4.58477  3.61503
          0.01161  4.85756  5.57990  0.61958  0.77255  0.48576  0.95510
     18   3.08522  4.48706  4.69626  4.13619  1.64448  4.18099  3.11530  2.93876  3.97559  2.31404  2.57073  4.18639  4.53804  3.22919  4.06748  3.48560  3.31539  2.75710  2.00751  2.64858     18 f - - -
          2.68618  4.42225  2.77519  2.73123  3.46354  2.40513  3.72494  3.29354  2.67741  2.69355  4.24690  2.90347  2.73739  3.18146  2.89801  2.37887  2.77519  2.98518  4.58477  3.61503
          0.01161  4.85756  5.57990  0.61958  0.77255  0.48576  0.95510
     19   5.29772  6.23978  5.74892  5.72520  4.25693  5.01331  5.52983  5.54186  5.55792  4.72802  6.09579  5.77052  5.60893  5.87314  5.48253  5.50600  5.66085  5.43280  0.10238  4.22763     19 W - - -
          2.68618  4.42225  2.77519  2.73123  3.46354  2.40513  3.72494  3.29354  2.67741  2.69355  4.24690  2.90347  2.73739  3.18146  2.89801  2.37887  2.77519  2.98518  4.58477  3.61503
          0.01161  4.85756  5.57990  0.61958  0.77255  0.48576  0.95510
     20   3.22023  5.77370  1.70826  2.56764  5.10290  3.67947  4.09736  4.60954  2.53352  4.08699  4.88128  1.12790  4.22545  3.23393  3.52851  3.13539  2.79928  4.16833  6.23038  4.76311     20 n - - -
          2.68618  4.42225  2.77519  2.73123  3.46354  2.40513  3.72494  3.29354  2.67741  2.69355  4.24690  2.90347  2.73739  3.18146  2.89801  2.37887  2.77519  2.98518  4.58477  3.61503
          0.01161  4.85756  5.57990  0.61958  0.77255  0.48576  0.95510
     21   5.29772  6.23978  5.74892  5.72520  4.25693  5.01331  5.52983  5.54186  5.55792  4.72802  6.09579  5.77052  5.60893  5.87314  5.48253  5.50600  5.66085  5.43280  0.10238  4.22763     21 W - - -
          2.68618  4.42225  2.77519  2.73123  3.46354  2.40513  3.72494  3.29354  2.67741  2.69355  4.24690  2.90347  2.73739  3.18146  2.89801  2.37887  2.77519  2.98518  4.58477  3.61503
          0.01161  4.85756  5.57990  0.61958  0.77255  0.48576  0.95510
     22   4.39499  6.36563  0.17305  3.48155  5.95998  4.29390  5.21023  5.84852  4.51528  5.27784  6.36147  4.05816  5.00153  4.50825  5.08364  4.30752  4.77344  5.40445  6.86674  5.79095     22 D - - -
          2.68618  4.42225  2.77519  2.73123  3.46354  2.40513  3.72494  3.29354  2.67741  2.69355  4.24690  2.90347  2.73739  3.18146  2.89801  2.37887  2.77519  2.98518  4.58477  3.61503
          0.01161  4.85756  5.57990  0.61958  0.77255  0.48576  0.95510
     23   3.51714  4.77943  5.50120  5.00627  4.16725  4.96923  5.62643  0.97574  4.91227  2.74245  3.96067  5.13248  5.27474  5.15709  5.06311  4.36624  2.15015  1.22039  6.08375  4.86715     23 i - - -
          2.68618  4.42225  2.77519  2.73123  3.46354  2.40513  3.72494  3.29354  2.67741  2.69355  4.24690  2.90347  2.73739  3.18146  2.89801  2.37887  2.77519  2.98518  4.58477  3.61503
          0.01161  4.85756  5.57990  0.61958  0.77255  0.48576  0.95510
     24   4.25660  5.83520  5.09671  5.13556  6.08323  0.09619  6.08000  6.01782  5.42391  5.48431  6.53427  5.26518  5.23087  5.67520  5.46157  4.46780  4.79627  5.37019  6.83205  6.24714     24 G - - -
          2.68618  4.42225  2.77519  2.73123  3.46354  2.40513  3.72494  3.29354  2.67741  2.69355  4.24690  2.90347  2.73739  3.18146  2.89801  2.37887  2.77519  2.98518  4.58477  3.61503
          0.01161  4.85756  5.57990  0.61958  0.77255  0.48576  0.95510
     25   4.25660  5.83520  5.09671  5.13556  6.08323  0.09619  6.08000  6.01782  5.42391  5.48431  6.53427  5.26518  5.23087  5.67520  5.46157  4.46780  4.79627  5.37019  6.83205  6.24714     25 G - - -
          2.68618  4.42225  2.77519  2.73123  3.46354  2.40513  3.72494  3.29354  2.67741  2.69355  4.24690  2.90347  2.73739  3.18146  2.89801  2.37887  2.77519  2.98518  4.58477  3.61503
          0.01161  4.85756  5.57990  0.61958  0.77255  0.48576  0.95510
     26   5.04068  5.88684  5.79122  5.78865  1.74193  5.43874  3.99489  4.59387  5.55065  3.69756  5.09376  4.93272  5.67854  5.12734  5.29866  4.85230  5.22196  4.55229  2.51120  0.48563     26 Y - - -
          2.68618  4.42225  2.77519  2.73123  3.46354  2.40513  3.72494  3.29354  2.67741  2.69355  4.24690  2.90347  2.73739  3.18146  2.89801  2.37887  2.77519  2.98518  4.58477  3.61503
          0.00783  4.85378        *  0.61958  0.77255  0.00000        *
//
